# Supplementary material for: Interactions between gut commensal bacteria and polysaccharides derived from algae and legumes: identification of metabolites produced and pathways involved
Source: Curr Res Microb Sci. 2026 Feb 10;10:100567. doi: 10.1016/j.crmicr.2026.100567 (PMC12924908; doi:10.1016/j.crmicr.2026.100567)
Supplement: Supplementary file 3 [file mmc3.xlsx]

## Sheet: Table S2
Before taxonomia update				→	After taxonomia update
Phylum	Family	Bacteria	Strain		Phylum	Family	Bacteria	Strain
Firmicutes	Ruminococcaceae	Faecalibacterium prausnitzii	A2-165		Bacillota	Oscillospiraceae	Faecalibacterium duncaniae	A2-165
Firmicutes	Ruminococcaceae	Subdoligranulum variabile	DSM 15176		Bacillota	Oscillospiraceae	Subdoligranulum variabile	DSM 15176
Firmicutes	Ruminococcaceae	Butyricicoccus pullicaecorum	1.2		Bacillota	Butyricicoccaceae	Butyricicoccus pullicaecorum	1.2
Firmicutes	Lachnospiraceae	Roseburia intestinalis	L1-82		Bacillota	Lachnospiraceae	Roseburia intestinalis	L1-82
Firmicutes	Lachnospiraceae	Eubacterium rectale	ATCC 33656		Bacillota	Lachnospiraceae	Agathobacter rectalis	ATCC 33656
Firmicutes	Lachnospiraceae	Blautia hansenii	DSM20583		Bacillota	Lachnospiraceae	Blautia hansenii	DSM20583
Firmicutes	Lachnospiraceae	Anaerostipes caccae	DSM 14662		Bacillota	Lachnospiraceae	Anaerostipes caccae	DSM 14662
Firmicutes	Lachnospiraceae	Anaerobutyricum hallii	(EH1) L2-7		Bacillota	Lachnospiraceae	Anaerobutyricum hallii	(EH1) L2-7
Actinobacteria	Bifidobacteriaceae	Bifidobacterium adolescentis	ATCC 15703		Actinomycetota	Bifidobacteriaceae	Bifidobacterium adolescentis	ATCC 15703
Actinobacteria	Bifidobacteriaceae	Bifidobacterium catenulatum	JCM 1194		Actinomycetota	Bifidobacteriaceae	Bifidobacterium catenulatum	JCM 1194
Bacteroidetes	Bacteroidaceae	Bacteroides intestinalis	DSM 17393		Bacteroidota	Bacteroidaceae	Bacteroides intestinalis	DSM 17393
Bacteroidetes	Bacteroidaceae	Bacteroides xylanisolvens	CL03T12C04		Bacteroidota	Bacteroidaceae	Bacteroides xylanisolvens	CL03T12C04
Bacteroidetes	Bacteroidaceae	Bacteroides thetaiotaomicron	VPI-5482		Bacteroidota	Bacteroidaceae	Bacteroides thetaiotaomicron	VPI-5482
Bacteroidetes	Bacteroidaceae	Bacteroides fragilis	NCTC 9343		Bacteroidota	Bacteroidaceae	Bacteroides fragilis	NCTC 9343
Bacteroidetes	Bacteroidaceae	Bacteroides uniformis	ATCC 8492		Bacteroidota	Bacteroidaceae	Bacteroides uniformis	ATCC 8492
Supplementary Table S2: Taxonomic update of bacterial strains used in this study.
This table shows the correspondence between bacterial taxonomy before and after the latest taxonomic revisions. The left panel lists the previous classification, including phylum, family, bacterial species, and strain identifiers, while the right panel reflects the updated nomenclature. The changes primarily affect phylum classification, with Firmicutes reclassified as Bacillota and Actinobacteri…

## Sheet: Legend Table S3
	Supplementary Table S3 : Statistical description of hierarchical clustering of bacterial fermentation profiles of Fig,3.
	This table provides the statistical description of the hierarchical clustering analysis shown in Figure 3, which categorizes bacterial monocultures based on short-chain fatty acid (SCFA) production across different carbohydrate sources.
	The first section reports the significance of associations between the identified clusters and key categorical variables, including bacterial taxonomy (species, family, phylum, class) and experimental conditions (carbon source), with p-values and degrees of freedom (df) provided for each comparison.
	The second section details the composition of each cluster, listing the bacterial taxa and culture conditions most associated with each group. The columns display the proportion of each variable within a cluster relative to the entire dataset, along with the corresponding statistical significance (p-values).
	The final section quantifies SCFA production for each cluster, presenting mean concentrations of acetate, butyrate, propionate, isobutyrate, and isovalerate, along with statistical comparisons between clusters.
	Wilcoxon tests were used to assess differences in SCFA production across clusters, with statistical significance indicated as P < 0.05 (*) and P < 0.01 (**).

## Sheet: Table S3 
Cluster 1	=	High	Propionate
Cluster 2	=	Low	SCFA
Cluster 3	=	High	Butyrate
Cluster 4	=	High	Acetate
Liink between the cluster variable
=================================================================================	=================================================================================
	p,value	df
Bacteria	4.94542e-135	42
Famille	5.97352e-109	12
Phylum	9.5878e-105	6
Classe	2.9771e-20	12
Conditions	6.22191e-17	24
Description of each cluster by categories
=================================================================================	=================================================================================
$`1`: High propionate
	Cla/Mod	Mod/Cla	Global	p,value
Famille=Bacteroidaceae	93.3555	75.5376	51.3652	3.89867e-59
Phylum=Bacteroidota	93.3555	75.5376	51.3652	3.89867e-59
Classe=Algues	94.6809	23.9247	16.041	2.97367e-14
Bacteria=B,thetaiotaomicron	98.5075	17.7419	11.4334	2.63052e-13
Bacteria=B,xylanisolvens	97.1429	18.2796	11.9454	1.41039e-12
Bacteria=B,fragilis	98.1818	14.5161	9.38567	1.11663e-10
Conditions=Laminarin_0,5%	95.3488	11.0215	7.33788	5.50844e-07
Conditions=Fucoidan_0,5%	100	8.06452	5.11945	7.68189e-07
Bacteria=B,uniformis	90.1961	12.3656	8.70307	8.63158e-06
Bacteria=B,hansenii	93.5484	7.7957	5.2901	0.000104654
Bacteria=B,intestinalis	81.0345	12.6344	9.89761	0.00261337
Conditions=Ulvan_0,5%	85.7143	4.83871	3.58362	0.0274678
Conditions=RFO_0,5%	48.5714	9.13978	11.9454	0.00697306
Classe=Glucose	51.4925	18.5484	22.8669	0.00123229
Conditions=Glucose_0,5%	51.4925	18.5484	22.8669	0.00123229
Bacteria=A,rectalis	31.25	2.68817	5.46075	0.000174905
Bacteria=A,hallii	8.33333	0.268817	2.04778	0.000110422
Classe=Legumineuses	51.4451	23.9247	29.5222	0.000109971
Bacteria=A,caccae	0	0	1.53584	0.000103612
Bacteria=B,adolescentis	33.3333	3.76344	7.16723	4.66514e-05
Bacteria=B,catenulatum	32.5	3.49462	6.82594	4.62108e-05
Bacteria=S,variabile	31.8182	3.76344	7.50853	1.13944e-05
Bacteria=B,pullicaecorum	0	0	2.04778	4.60282e-06
Famille=Butyricicoccaceae	0	0	2.04778	4.60282e-06
Bacteria=F,duncaniae	15.3846	1.07527	4.43686	3.88461e-07
Bacteria=R,intestinalis	16.2162	1.6129	6.31399	1.56554e-09
Famille=Bifidobacteriaceae	32.9268	7.25806	13.9932	1.56495e-09
Phylum=Actinomycetota	32.9268	7.25806	13.9932	1.56495e-09
Famille=Lachnospiraceae	38.0165	12.3656	20.6485	1.62298e-10
Famille=Oscillospiraceae	25.7143	4.83871	11.9454	8.78765e-12
Phylum=Bacillota	31.5271	17.2043	34.6416	1.67224e-31
$`2`: Low SCFA
	Cla/Mod	Mod/Cla	Global	p,value
Phylum=Bacillota	33.9901	78.4091	34.6416	7.04599e-20
Bacteria=F,duncaniae	73.0769	21.5909	4.43686	1.08804e-11
Bacteria=A,hallii	91.6667	12.5	2.04778	5.3495e-09
Bacteria=B,pullicaecorum	91.6667	12.5	2.04778	5.3495e-09
Famille=Butyricicoccaceae	91.6667	12.5	2.04778	5.3495e-09
Famille=Oscillospiraceae	40	31.8182	11.9454	3.82236e-08
Classe=No	carbohydrates	29.8507	45.4545	22.8669
Conditions=No	carbohydrates	29.8507	45.4545	22.8669
Famille=Lachnospiraceae	24.7934	34.0909	20.6485	0.00136727
Bacteria=A,rectalis	34.375	12.5	5.46075	0.00518341
Conditions=Ulvan_0,5%	0	0	3.58362	0.030743
Conditions=Fucoidan_0,5%	0	0	5.11945	0.00661932
Bacteria=B,hansenii	0	0	5.2901	0.00557166
Bacteria=B,uniformis	1.96078	1.13636	8.70307	0.00198396
Conditions=Laminarin_0,5%	0	0	7.33788	0.000686104
Bacteria=B,fragilis	0	0	9.38567	8.02709e-05
Bacteria=B,thetaiotaomicron	0	0	11.4334	8.89964e-06
Bacteria=B,xylanisolvens	0	0	11.9454	5.09082e-06
Classe=Algues	0	0	16.041	5.11001e-08
Famille=Bacteroidaceae	3.32226	11.3636	51.3652	1.93187e-17
Phylum=Bacteroidota	3.32226	11.3636	51.3652	1.93187e-17
$`3`: High butyrate
	Cla/Mod	Mod/Cla	Global	p,value
Phylum=Bacillota	33.4975	98.5507	34.6416	4.31815e-34
Bacteria=R,intestinalis	67.5676	36.2319	6.31399	5.11824e-17
Famille=Lachnospiraceae	35.5372	62.3188	20.6485	4.58689e-16
Bacteria=S,variabile	47.7273	30.4348	7.50853	4.53648e-10
Famille=Oscillospiraceae	34.2857	34.7826	11.9454	7.73882e-08
Bacteria=A,caccae	77.7778	10.1449	1.53584	7.23178e-06
Conditions=RFO_0,5%	25.7143	26.087	11.9454	0.000534435
Bacteria=A,rectalis	34.375	15.942	5.46075	0.000566254
Classe=Legumineuses	18.4971	46.3768	29.5222	0.00169094
Classe=Glucose	17.9104	34.7826	22.8669	0.0164448
Conditions=Glucose_0,5%	17.9104	34.7826	22.8669	0.0164448
Classe=Algues	5.31915	7.24638	16.041	0.0261853
Conditions=Fucoidan_0,5%	0	0	5.11945	0.0210454
Bacteria=B,hansenii	0	0	5.2901	0.0184336
Bacteria=B,catenulatum	0	0	6.82594	0.00552912
Bacteria=B,intestinalis	1.72414	1.44928	9.89761	0.00498752
Bacteria=B,adolescentis	0	0	7.16723	0.00421883
Bacteria=B,uniformis	0	0	8.70307	0.0012326
Bacteria=B,fragilis	0	0	9.38567	0.000708315
Bacteria=B,thetaiotaomicron	0	0	11.4334	0.0001308
Bacteria=B,xylanisolvens	0	0	11.9454	8.51836e-05
Famille=Bifidobacteriaceae	0	0	13.9932	1.4912e-05
Phylum=Actinomycetota	0	0	13.9932	1.4912e-05
Classe=No	carbohydrates	1.49254	2.89855	22.8669
Conditions=No	carbohydrates	1.49254	2.89855	22.8669
Famille=Bacteroidaceae	0.332226	1.44928	51.3652	1.98738e-22
Phylum=Bacteroidota	0.332226	1.44928	51.3652	1.98738e-22
$`4`: High acetate
	Cla/Mod	Mod/Cla	Global	p,value
Famille=Bifidobacteriaceae	56.0976	80.7018	13.9932	3.30308e-35
Phylum=Actinomycetota	56.0976	80.7018	13.9932	3.30308e-35
Bacteria=B,catenulatum	57.5	40.3509	6.82594	1.5408e-15
Bacteria=B,adolescentis	54.7619	40.3509	7.16723	6.89911e-15
Classe=Glucose	18.6567	43.8596	22.8669	0.000220169
Conditions=Glucose_0,5%	18.6567	43.8596	22.8669	0.000220169
Classe=Legumineuses	15.0289	45.614	29.5222	0.00709237
Conditions=Fucoidan_0,5%	0	0	5.11945	0.0427292
Bacteria=A,rectalis	0	0	5.46075	0.0344102
Bacteria=B,xylanisolvens	2.85714	3.50877	11.9454	0.0265654
Bacteria=B,fragilis	1.81818	1.75439	9.38567	0.0230801
Bacteria=R,intestinalis	0	0	6.31399	0.0199534
Bacteria=B,intestinalis	1.72414	1.75439	9.89761	0.0171768
Conditions=Laminarin_0,5%	0	0	7.33788	0.0103036
Bacteria=S,variabile	0	0	7.50853	0.00922198
Bacteria=B,thetaiotaomicron	1.49254	1.75439	11.4334	0.00693439
Famille=Oscillospiraceae	0	0	11.9454	0.000476943
Famille=Lachnospiraceae	1.65289	3.50877	20.6485	0.000152352
Classe=Algues	0	0	16.041	2.68266e-05
Classe=No	carbohydrates	0	0	22.8669
Conditions=No	carbohydrates	0	0	22.8669
Famille=Bacteroidaceae	2.99003	15.7895	51.3652	6.27671e-09
Phylum=Bacteroidota	2.99003	15.7895	51.3652	6.27671e-09
Phylum=Bacillota	0.985222	3.50877	34.6416	4.20136e-09
Link between the cluster variable and the quantitative variables
=================================================================================	=================================================================================
	Eta2	P-value
acetate	0.655911	2.31684e-134
butyrate	0.576548	3.68025e-108
propionate	0.216608	1.26864e-30
isobutyrate	0.1206	3.88315e-16
isovalerate	0.116549	1.45509e-15
Description of each cluster by quantitative variables
=================================================================================	=================================================================================
$`1`:	High	Propionate
	v,test	Mean in category	Overall mean	sd in category	Overall sd	p,value
propionate	11.1596	1.25682	0.832651	1.26742	1.21207	6.42924e-29
isobutyrate	8.23951	0.0828317	0.0578072	0.109045	0.0968519	1.72921e-16
isovalerate	8.23572	0.145813	0.0946446	0.232088	0.198127	1.78476e-16
acetate	-4.68909	2.41228	3.03157	1.29246	4.21163	2.74421e-06
butyrate	-9.37582	0.0558113	0.389003	0.14789	1.13326	6.86399e-21
$`2`:	Low	SCFA:	Low	SCFA
	v,test	Mean in category	Overall mean	sd in category	Overall sd	p,value
isovalerate	-4.85688	0	0.0946446	0	0.198127	1.19252e-06
isobutyrate	-5.90467	0.00156021	0.0578072	0.00889856	0.0968519	3.53362e-09
acetate	-6.36409	0.395352	3.03157	0.210127	4.21163	1.96452e-10
propionate	-6.91652	0.00811001	0.832651	0.0160393	1.21207	4.62864e-12
$`3`:	High	Butyrate
	v,test	Mean in category	Overall mean	sd in category	Overall sd	p,value
butyrate	18.3336	2.74036	0.389003	2.10657	1.13326	4.46508e-75
isobutyrate	-2.95727	0.0253925	0.0578072	0.0546129	0.0968519	0.00310379
acetate	-3.52709	1.35041	3.03157	1.0373	4.21163	0.000420149
isovalerate	-4.13313	0.00196897	0.0946446	0.00794298	0.198127	3.57852e-05
propionate	-5.78059	0.0397048	0.832651	0.0526561	1.21207	7.44407e-09
$`4`:	High	Acetate
	v,test	Mean in category	Overall mean	sd in category	Overall sd	p,value
acetate	19.1278	13.1783	3.03157	7.10454	4.21163	1.4828e-81
butyrate	-2.57141	0.0219655	0.389003	0.054868	1.13326	0.0101287
isovalerate	-3.03097	0.0190071	0.0946446	0.0700813	0.198127	0.00243773
isobutyrate	-3.05291	0.020565	0.0578072	0.0589103	0.0968519	0.00226632
propionate	-3.50684	0.297276	0.832651	1.15962	1.21207	0.000453456

## Sheet:  Legend Table S4
	Supplementary Table S4 : List of metabolites that differ between medium inoculated with each of the bacterial species and the corresponding non-incubated medium .
	The 8 commensal bacteria, belonging to three different bacterial phyla including
	Bacillota (Agathobacter rectalis, Roseburia intestinalis, Subdoligranulum variabile),
	Actinomycetota (Bifidobacterium adolescentis, Bifidobacterium catenulatum),
	and Bacteroidota (Bacteroides thetaiotaomicron, Bacteroides xylanisolvens, Bacteroides uniformis),
	were cultured (24 h, 37°C) in low-nutrient culture medium (LNCM) in presence of different carbohydrates
Sheet "All" :	[Abbreviated name of bacteria] = [ANB]
	BU :Bacteroides uniformis ; BX :Bacteroides xylanisolvens ; BT : Bacteroides thetaiotaomicron;
	ER:Agathobacter rectalis; SV :Subdoligranulum variabile; RI: Roseburia intestinalis;
	BC: Bifidobacterium catenulatum; BA:Bifidobacterium adolescentis;
	[ANB] : Medium with the corresponding bacteria;
	[ANB]_H : Medium with the corresponding bacteria, without any carbohydrate; [ANB]_G : Medium with the corresponding bacteria with 0.5% glucose; [ANB]_R : Medium with the corresponding bacteria with 0.5% Raffinose; [ANB]_RFO : Medium with the corresponding bacteria with 0.5% RFO.
	SM : Medium without bacteria;
	SM_H : Medium without bacteria, without any carbohydrate; SM_G : Medium without bacteria with 0.5% glucose; SM_R : Medium without bacteria with 0.5% Raffinose; SM_RFO : Medium without bacteria with 0.5% RFO.
	Significant difference between inoculated and the corresponding non-inoculated media were tested by a Wilcoxon test with BH correction
	pvalue, foldchange , pvalueadjusted and vip (obtained from PCA) values are given for each comparison
	m/z is given for each analyte
	Identification status using In House database				a	Based on accurate mass
					b	Based on ZIC-pHILIC column retention time similarity with a standard
					c	Based on C18 column retention time similarity with a standard
					d	Based on MS² spectrum (ESI neg) similarity with a standard
					e	Based on MS² spectrum (ESI pos) similarity with a standard

## Sheet: Table S4
ID	ion detected	m/z	RT	In House database annotations	Identification status (*)	Public databases annotations	BU_H-vs-SM_H_pvalue	BU_H-vs-SM_H_foldchange	BU_H-vs-SM_H_pvalueadjusted	BU_H-vs-SM_H_vip	BU_G-vs-SM_G_pvalue	BU_G-vs-SM_G_foldchange	BU_G-vs-SM_G_pvalueadjusted	BU_G-vs-SM_G_vip	BU_R-vs-SM_R_pvalue	BU_R-vs-SM_R_foldchange	BU_R-vs-SM_R_pvalueadjusted	BU_R-vs-SM_R_vip	BU_RFO-vs-SM_RFO_pvalue	BU_RFO-vs-SM_RFO_foldchange	BU_RFO-vs-SM_RFO_pvalueadjusted	BU_RFO-vs-SM_RFO_vip	BX_H-vs-SM_H_pvalue	BX_H-vs-SM_H_foldchange	BX_H-vs-SM_H_pvalueadjusted	BX_H-vs-SM_H_vip	BX_G-vs-SM_G_pvalue	BX_G-vs-SM_G_foldchange	BX_G-vs-SM_G_pvalueadjusted	BX_G-vs-SM_G_vip	BX_R-vs-SM_R_pvalue	BX_R-vs-SM_R_foldchange	BX_R-vs-SM_R_pvalueadjusted	BX_R-vs-SM_R_vip	BX_RFO-vs-SM_RFO_pvalue	BX_RFO-vs-SM_RFO_foldchange	BX_RFO-vs-SM_RFO_pvalueadjusted	BX_RFO-vs-SM_RFO_vip	BT_H-vs-SM_H_pvalue	BT_H-vs-SM_H_foldchange	BT_H-vs-SM_H_pvalueadjusted	BT_H-vs-SM_H_vip	BT_G-vs-SM_G_pvalue	BT_G-vs-SM_G_foldchange	BT_G-vs-SM_G_pvalueadjusted	BT_G-vs-SM_G_vip	BT_R-vs-SM_R_pvalue	BT_R-vs-SM_R_foldchange	BT_R-vs-SM_R_pvalueadjusted
M101T105	[M-H]-	101.061	1.7545	Isovaleric acid/Ethylmethylacetic acid (Methylbutyric acid)	a,b,d	102.0681-Ethylmethylacetic_acid_HMDB_HMDB02176_116-53-0//102.0681-Isovaleric_acid_HMDB_HMDB00718_503-74-2//102.0681-Valeric_acid_HMDB_HMDB00892_109-52-4//102.0681-2-Methylbutanoic_acid_METLIN_108_116-53-0//102.0681-Isovaleric_acid_METLIN_109_503-74-2//102.0681-Valeric_Acid_METLIN_110_109-52-4//102.0681-Pivalic_acid_METLIN_4472_IND//102.0681-Pentanoate_KEGG_C00803_109-52-4//102.0681-3-Methylbutano…	0.004329	14.82	0.0285	0.361506	0.792208	1.71	0.8553	0.178846	0.004329	21.53	0.0189	0.324578	0.004329	17.59	0.0147	0.138826	0.004329	22.2	0.0127	0.528557	0.428571	1.5	0.554	0.324997	0.004329	10.12	0.0109	0.631802	0.004329	8.43	0.0109	0.200123	0.004329	17.66	0.0232	0.102365	0.0519481	0.65	0.1401	0.240519	0.004329	11.88	0.0179
M104T41	[M+H]+	104.071	0.68	γ-aminobutyric acid/N,N-Dimethylglycine/Aminoisobutyric acid (Methylalanine)	a,c,e	103.0633-4-Aminobutanoate_KEGG_C00334_56-12-2//103.0633-N,N-Dimethylglycine_KEGG_C01026_1118-68-9//103.0633-(R)-3-Amino-2-methylpropanoate_KEGG_C01205_IND//103.0633-D-2-Aminobutyrate_KEGG_C02261_2623-91-8//103.0633-(S)-2-Aminobutanoate_KEGG_C02356_IND//103.0633-N-Methyl-L-alanine_KEGG_C02721_3913-67-5//103.0633-L-3-Amino-isobutanoate_KEGG_C03284_IND//103.0633-2-Amino-2-methylpropanoate_KEGG_C0366…	0.792208	0.98	0.8618	0.269699	0.004329	2.65	0.0134	0.941047	0.536797	0.98	0.6836	0.89812	0.0519481	1.16	0.1005	0.30183	0.125541	1.16	0.1834	0.513708	0.004329	21.13	0.0095	0.556658	0.004329	23.76	0.0089	0.515219	0.004329	12.92	0.0084	0.625584	0.004329	1.14	0.0274	0.970526	0.004329	18.46	0.0148	0.438285	0.004329	1.68	0.0173
M104T466_1	[M-H]-	104.035	7.76867	Serine	a,b,d	105.0426-L-Serine_METLIN_35687_IND//105.0426-D-Serine_HMDB_HMDB03406_312-84-5//105.0426-L-Serine_HMDB_HMDB00187_56-45-1//105.0426-Serine_METLIN_30_56-45-1//105.0426-L-Serine_KEGG_C00065_56-45-1//105.0426-Serine_KEGG_C00716_302-84-1//105.0426-D-Serine_KEGG_C00740_312-84-5/	0.536797	1.02	0.7247	1.84123	0.017316	1.09	0.0497	1.55476	0.930736	1.01	0.9606	1.66085	0.00865801	1.08	0.0228	0.548575	0.004329	1.12	0.0127	0.873767	0.004329	1.22	0.0135	0.0480633	0.0822511	1.06	0.1399	0.566767	0.125541	1.03	0.191	1.2132	1	1	1	0.875513	0.004329	1.14	0.0195	0.341692	0.177489	0.94	0.3239
M105T335	[M-H]-	105.019	5.58733	Glyceric acid	a,b,d	106.0266-D-Glycerate_KEGG_C00258_473-81-4//106.0266-Glyceric_acid_HMDB_HMDB00139_473-81-4//106.0266-L-Glyceric_acid_HMDB_HMDB06372_28305-26-2//106.0266-Glyceric_acid_METLIN_280_473-81-4/	0.125541	1.21	0.307	0.526267	0.792208	1.04	0.8553	1.05724	0.0822511	1.31	0.1889	0.353215	0.662338	1.02	0.7493	1.10608	0.004329	0.4	0.0127	0.524452	0.125541	0.8	0.216	1.39155	0.004329	0.29	0.0109	0.492026	0.004329	0.09	0.0109	0.965385	0.0519481	1.21	0.1613	0.247304	0.017316	1.43	0.0573	1.36141	0.00865801	1.52	0.0298
M110T136	[M-H]-	110.024	2.26533	Pyrrole-carboxylic acid	a,b,d	111.032-2,5-Dihydroxypyridine_KEGG_C01059_5154-01-8//111.032-3,4-Dihydroxypyridine_KEGG_C02932_10182-48-6//111.032-2,6-Dihydroxypyridine_KEGG_C03056_626-06-2//111.032-3-Hydroxy-4H-pyrid-4-one_KEGG_C03927_1121-23-9//111.032-Pyrrole-2-carboxylate_KEGG_C05942_IND//111.032-Pyrrole-2-carboxylic_acid_METLIN_3787_634-97-9//111.032-Pyrrole-2-carboxylic_acid_HMDB_HMDB04230_634-97-9/	1	0.88	1	1.42317	1	1.06	1	0.880204	0.329004	1.43	0.5114	1.63467	0.536797	1.09	0.6392	1.43986	0.792208	1.21	0.8747	1.45634	0.0519481	1.85	0.1071	0.0295152	0.00865801	4.18	0.0188	1.36282	0.004329	4.75	0.0109	1.39251	0.017316	2.31	0.0685	1.80468	0.004329	4.04	0.0195	0.413909	0.0519481	2.57	0.1296
M110T295	[M-H]-	110.036	4.91517	Cytosine	a,b,d	111.0433-Cytosine_HMDB_HMDB00630_71-30-7//111.0433-Cytosine_METLIN_283_71-30-7//111.0433-Cytosine_KEGG_C00380_71-30-7/	0.004329	4.35	0.0285	0.685932	0.004329	0.5	0.0181	1.51651	0.0822511	4.81	0.1889	0.34219	0.004329	0.07	0.0147	0.125346	0.004329	0.59	0.0127	1.54133	0.004329	0.02	0.0135	1.52765	0.004329	0.01	0.0109	1.43557	0.004329	0	0.0109	1.42672	0.004329	0.22	0.0232	1.87431	0.004329	0.14	0.0195	1.74994	0.004329	0.01	0.0179
M111T159	[M-H]-	111.02	2.64467	Uracil	a,b,d	112.0273-Uracil_METLIN_258_66-22-8//112.0273-Uracil_HMDB_HMDB00300_66-22-8//112.0273-Uracil_KEGG_C00106_66-22-8/	0.004329	3.89	0.0285	0.813051	0.004329	2.27	0.0181	0.90816	0.004329	5.64	0.0189	0.93331	0.004329	9.05	0.0147	1.11145	0.004329	7.28	0.0127	0.929697	0.004329	0.63	0.0135	0.67102	0.004329	3	0.0109	0.332238	0.004329	1.62	0.0109	1.12779	0.004329	5.7	0.0232	0.831942	0.246753	0.92	0.4516	0.862251	0.004329	4.72	0.0179
M112T192	[M-H]-	112.051	3.20167	Creatinine	a,b,d	113.0589-Creatinine_KEGG_C00791_60-27-5//113.0589-Creatinine_HMDB_HMDB00562_60-27-5//113.0589-Creatinine_METLIN_8_60-27-5/	0.125541	1.14	0.307	0.612865	0.246753	1.16	0.3567	0.139812	0.662338	1.09	0.7816	0.461744	0.246753	1.13	0.3494	0.28649	0.930736	0.88	0.9639	0.210058	0.246753	1.07	0.3699	0.352172	0.662338	0.98	0.7641	0.274217	1	0.99	1	0.0991823	0.930736	0.89	0.9782	0.240967	0.930736	0.93	0.9739	0.168237	0.662338	1	0.7885
M115T515	[M-H]-	115.003	8.57883	Maleic acid/Fumaric acid	a,b,d	116.011-Fumaric_acid_HMDB_HMDB00134_110-17-8//116.011-Maleic_acid_HMDB_HMDB00176_110-16-7//116.011-Fumaric_acid_METLIN_3242_110-17-8//116.011-maleic_acid_METLIN_4198_110-16-7//116.011-Fumarate_KEGG_C00122_110-17-8//116.011-Maleicacid_KEGG_C01384_110-16-7//116.011-Formylpyruvate_KEGG_C02150_IND/	0.004329	6.68	0.0285	1.46514	0.004329	10.58	0.0181	1.04376	0.004329	9.75	0.0189	0.701388	0.0519481	1.11	0.1008	1.34705	0.004329	2.92	0.0127	0.892335	0.004329	2.97	0.0135	1.3394	0.004329	4.18	0.0109	1.30124	0.0822511	1.12	0.1338	1.18551	0.004329	2.53	0.0232	1.55795	0.004329	2.49	0.0195	0.243137	0.004329	4.39	0.0179
M116T204	[M-H]-	116.035	3.39317	N-Acetylglycine	a,b,d	117.0426-2S-amino-3-oxo-butanoic_acid_METLIN_35855_IND//117.0426-Acetylglycine_HMDB_HMDB00532_543-24-8//117.0426-L-2-Amino-3-oxobutanoate_HMDB_HMDB06454_Not_Available//117.0426-L-Aspartic_acid_b-semialdehyde_METLIN_3244_160042//117.0426-Aceturic_acid_METLIN_4230_543-24-8//117.0426-L-Aspartate4-semialdehyde_KEGG_C00441_IND//117.0426-2-Amino-3-oxobutanoate_KEGG_C03214_IND//117.0426-L-2-Amino-3-oxob…	0.792208	1.02	0.8995	1.49262	0.177489	1.12	0.2772	1.35204	0.428571	0.92	0.6043	1.12728	0.428571	1.07	0.5385	1.44193	0.662338	1.04	0.7822	0.631546	0.428571	1.1	0.554	1.51803	0.428571	0.91	0.5605	1.41794	0.0519481	0.84	0.0924	1.41273	0.792208	1	0.9346	1.15599	0.246753	0.92	0.4516	1.57188	0.177489	1.12	0.3239
M116T310	[M-H]-	116.071	5.17183	Valine	a,b,d	117.079-4R-aminopentanoic_acid_METLIN_35940_IND//117.079-4S-aminopentanoic_acid_METLIN_35941_IND//117.079-4-amino-pentanoic_acid_METLIN_35942_IND//117.079-2S-amino-pentanoic_acid_METLIN_35949_IND//117.079-Valine_METLIN_35_72-18-4//117.079-Betaine_METLIN_287_107-43-7//117.079-N-Methyl-a-aminoisobutyric_acid_METLIN_6508_IND//117.079-isoamyl_nitrite_METLIN_6762_IND//117.079-5-Aminopentanoic_acid_MET…	0.125541	1.1	0.307	0.20761	0.004329	1.24	0.0181	0.945436	0.00865801	1.18	0.0319	0.640067	0.004329	1.25	0.0147	0.538128	0.0822511	1.16	0.1575	0.460004	0.004329	1.31	0.0135	0.415309	0.017316	1.19	0.0354	0.387055	0.004329	1.22	0.0109	0.115924	0.930736	1.01	0.9782	0.69049	0.428571	1.03	0.6517	0.51126	0.536797	1.02	0.6941
M116T44	[M+H]+	116.071	0.728833	Proline	a,c,e	115.0633-L-Proline_KEGG_C00148_147-85-3//115.0633-D-Proline_KEGG_C00763_344-25-2//115.0633-Proline_KEGG_C16435_609-36-9//115.0633-Proline_METLIN_29_147-85-3//115.0633-D-Proline_METLIN_6923_IND//115.0633-L-Proline_HMDB_HMDB00162_147-85-3/	0.004329	1.37	0.0232	0.505201	0.004329	1.29	0.0134	0.675307	0.004329	1.65	0.0174	0.524577	0.004329	1.83	0.0151	0.40991	0.004329	2.07	0.0096	0.180293	0.004329	1.42	0.0095	0.490294	0.004329	2.02	0.0089	0.778966	0.004329	2.2	0.0084	0.741341	0.004329	1.57	0.0274	0.282177	0.004329	1.37	0.0148	0.400769	0.004329	1.63	0.0173
M117T124	[M-H]-	117.055	2.07467	Hydroxypentanoic acid/Hydroxymethylbutyric acid (α-Hydroxyisovaleric acid)	a,b,d	118.063-4-hydroxy-valeric_acid_METLIN_35393_IND//118.063-5-hydroxy_valeric_acid_METLIN_35394_IND//118.063-2-Ethylhydracrylic_acid_HMDB_HMDB00396_4374-62-3//118.063-2-Hydroxy-2-methylbutyric_acid_HMDB_HMDB01987_3739-30-8//118.063-2-Hydroxy-3-methylbutyric_acid_HMDB_HMDB00407_4026-18-0//118.063-2-Hydroxyvaleric_acid_HMDB_HMDB01863_617-31-2//118.063-2-Methyl-3-hydroxybutyric_acid_HMDB_HMDB00354_473-…	0.125541	1.1	0.307	0.0980519	0.00865801	1.21	0.0293	0.735592	0.030303	1.23	0.0882	0.270517	0.004329	1.36	0.0147	0.968058	0.004329	1.23	0.0127	0.91573	0.017316	1.18	0.0414	1.33172	0.004329	1.42	0.0109	0.136397	0.004329	1.26	0.0109	0.587413	0.030303	1.13	0.106	0.0968971	0.329004	1.12	0.5532	1.11565	0.004329	1.39	0.0179
M117T45	[M+H]+	117.055	0.752833	Oxovaleric acid	a,c,e	116.0473-3-Methyl-2-oxobutanoicacid_KEGG_C00141_IND//116.0473-3-Oxopentanoicacid_KEGG_C02233_IND//116.0473-5-Oxopentanoate_KEGG_C03273_IND//116.0473-2-Oxopentanoicacid_KEGG_C06255_1821-02-9//116.0473-3-keto_valeric_acid_METLIN_35702_IND//116.0473-5-oxo-pentanoic_acid_METLIN_35847_IND//116.0473-2-Methylacetoacetic_acid_HMDB_HMDB03771_2382-59-4//116.0473-2-Oxovaleric_acid_HMDB_HMDB01865_1821-02-9//…	0.536797	0.98	0.6636	0.836764	0.536797	0.85	0.6136	0.504532	0.662338	0.95	0.7828	1.14259	1	1.01	1	0.695326	0.930736	0.99	0.9511	0.521685	0.662338	0.78	0.7126	0.253985	0.792208	0.98	0.8408	0.66955	0.536797	1.04	0.602	0.269603	0.792208	1.02	0.8922	0.984107	0.930736	0.79	0.9541	0.858031	0.246753	0.94	0.4005
M117T491_2	[M-H]-	117.019	8.178	Methylmalonic acid/Succinic acid	a,b,d	118.0266-Succinate_KEGG_C00042_110-15-6//118.0266-Methylmalonate_KEGG_C02170_516-05-2//118.0266-Methyloxalate_KEGG_C10900_553-90-2//118.0266-Erythrono-1,4-lactone_HMDB_HMDB00349_17675-99-9//118.0266-Methylmalonic_acid_HMDB_HMDB00202_516-05-2//118.0266-Succinic_acid_HMDB_HMDB00254_110-15-6//118.0266-Succinic_acid_METLIN_114_110-15-6//118.0266-Methylmalonic_acid_METLIN_3712_516-05-2//118.0266-Eryth…	0.004329	1.36	0.0285	1.80784	0.004329	1.65	0.0181	1.4424	0.428571	1.06	0.6043	1.66103	0.004329	5.58	0.0147	1.49462	0.004329	10.54	0.0127	1.52459	0.004329	11.38	0.0135	0.736126	0.004329	9.66	0.0109	1.38699	0.004329	6.6	0.0109	1.38608	0.004329	9.78	0.0232	1.82413	0.004329	9.59	0.0195	0.820561	0.004329	6.03	0.0179
M118T360	[M-H]-	118.051	6.00017	allo-Threonine/Threonine	a,b,d	119.0582-L-Threonine_KEGG_C00188_72-19-5//119.0582-L-Homoserine_KEGG_C00263_672-15-1//119.0582-D-Threonine_KEGG_C00820_632-20-2//119.0582-2-Methylserine_KEGG_C02115_IND//119.0582-4-Amino-3-hydroxybutanoate_KEGG_C03678_352-21-6//119.0582-L-Allothreonine_KEGG_C05519_28954-12-3//119.0582-(-)-erythro-(2R,3R)-dihydroxybutylamide_KEGG_C11108_IND//119.0582-D-Allothreonine_KEGG_C12317_24830-94-2//119.058…	0.177489	1.08	0.3784	0.449042	0.0822511	1.08	0.1585	1.33823	0.246753	1.12	0.4199	0.401232	0.0822511	1.16	0.1429	1.24302	0.246753	1.12	0.3875	1.48617	0.536797	1.06	0.6479	0.727496	0.177489	1.1	0.2707	1.37269	0.536797	0.96	0.634	1.38184	0.428571	0.92	0.6898	0.68171	0.662338	0.96	0.8317	1.43608	0.246753	1.15	0.4098
M118T414	[M-H]-	118.051	6.90667	Threonine/Homoserine	a,b,d	119.0582-L-Threonine_KEGG_C00188_72-19-5//119.0582-L-Homoserine_KEGG_C00263_672-15-1//119.0582-D-Threonine_KEGG_C00820_632-20-2//119.0582-2-Methylserine_KEGG_C02115_IND//119.0582-4-Amino-3-hydroxybutanoate_KEGG_C03678_352-21-6//119.0582-L-Allothreonine_KEGG_C05519_28954-12-3//119.0582-(-)-erythro-(2R,3R)-dihydroxybutylamide_KEGG_C11108_IND//119.0582-D-Allothreonine_KEGG_C12317_24830-94-2//119.058…	0.00865801	1.15	0.0458	0.580846	0.004329	1.26	0.0181	1.39019	0.017316	1.17	0.0556	0.645432	0.004329	1.15	0.0147	1.13975	0.004329	1.19	0.0127	0.827854	0.004329	1.18	0.0135	0.788123	0.017316	1.14	0.0354	0.192323	0.0519481	1.05	0.0924	0.236955	0.329004	1.06	0.5929	0.491763	0.428571	1.03	0.6517	1.25753	0.930736	0.99	0.9635
M118T43_1	[M+H]+	118.086	0.725	Betaine	a,c,e	117.079-4R-aminopentanoic_acid_METLIN_35940_IND//117.079-4S-aminopentanoic_acid_METLIN_35941_IND//117.079-4-amino-pentanoic_acid_METLIN_35942_IND//117.079-2S-amino-pentanoic_acid_METLIN_35949_IND//117.079-Valine_METLIN_35_72-18-4//117.079-Betaine_METLIN_287_107-43-7//117.079-N-Methyl-a-aminoisobutyric_acid_METLIN_6508_IND//117.079-isoamyl_nitrite_METLIN_6762_IND//117.079-5-Aminopentanoic_acid_MET…	0.329004	1.02	0.4692	0.765044	0.004329	1.09	0.0134	0.896436	0.930736	1.02	0.9589	0.61662	0.246753	1.07	0.3494	1.45209	0.030303	1.09	0.0528	1.00046	0.017316	1.09	0.0306	1.09669	0.662338	1.03	0.7319	1.22502	0.792208	1.04	0.8277	1.20862	0.125541	1.06	0.2878	1.31125	0.792208	1.02	0.8599	1.4781	0.662338	0.98	0.7852
M119T95	[M-H]-	119.05	1.583	Phenylacetaldehyde	a,b,d	120.0575-Phenylacetaldehyde_KEGG_C00601_122-78-1//120.0575-Styreneoxide_KEGG_C02083_96-09-3//120.0575-4-Hydroxystyrene_KEGG_C05627_2628-17-3//120.0575-p-Tolualdehyde_KEGG_C06758_104-87-0//120.0575-Acetophenone_KEGG_C07113_98-86-2//120.0575-3-Methylbenzaldehyde_KEGG_C07209_620-23-5//120.0575-2-Methylbenzaldehyde_KEGG_C07214_529-20-4//120.0575-4-Hydroxystyrene_HMDB_HMDB04072_2628-17-3//120.0575-Phe…	0.004329	1.58	0.0285	0.797715	0.004329	1.86	0.0181	1.17871	0.004329	1.94	0.0189	0.339154	0.004329	10.82	0.0147	0.175853	0.004329	1.43	0.0127	0.794046	0.0822511	1.17	0.1555	0.300387	0.004329	1.81	0.0109	0.652043	0.004329	1.51	0.0109	0.365509	0.004329	1.36	0.0232	0.555208	0.428571	1.06	0.6517	0.514236	0.004329	1.84	0.0179
M121T106	[M-H]-	121.029	1.76817	Hydroxybenzaldehyde	a,b,d	122.0368-Benzoic_acid_HMDB_HMDB01870_65-85-0//122.0368-Benzoic_acid_METLIN_1297_65-85-0//122.0368-Benzoate_KEGG_C00180_65-85-0//122.0368-4-Hydroxybenzaldehyde_KEGG_C00633_123-08-0//122.0368-3-Hydroxybenzaldehyde_KEGG_C03067_100-83-4//122.0368-Aromatichydroxyacid_KEGG_C03096_IND//122.0368-Salicylaldehyde_KEGG_C06202_90-02-8//122.0368-Tropolone_KEGG_C15474_533-75-5/	0.428571	1.32	0.6411	0.496437	0.017316	1.67	0.0497	1.48601	0.536797	1.08	0.692	1.29661	0.792208	1.02	0.8564	1.03567	0.428571	0.77	0.5887	1.38235	0.930736	1.06	0.9567	0.995838	0.004329	0.5	0.0109	1.25924	0.004329	0.47	0.0109	1.21902	0.536797	0.87	0.7822	1.39509	0.792208	0.91	0.9093	1.66305	0.017316	0.66	0.0522
M121T126	[M-H]-	121.04	2.09383	Nicotinamide	a,b,d	122.048-Nicotinamide_KEGG_C00153_98-92-0//122.048-Picolinamide_KEGG_C01950_1452-77-3//122.048-Isonicotineamide_KEGG_C02421_IND//122.048-Niacinamide_HMDB_HMDB01406_98-92-0//122.048-Niacinamide_METLIN_1497_98-92-0/	0.329004	1.05	0.5537	1.65289	0.017316	1.14	0.0497	0.632252	0.329004	1.06	0.5114	1.53852	0.329004	1.04	0.4373	1.42763	0.536797	1.03	0.6858	1.23836	0.125541	1.08	0.216	0.584826	0.329004	1.05	0.452	1.32708	0.930736	1	0.9541	1.3353	0.536797	1.02	0.7822	1.67593	0.536797	0.97	0.7377	0.486019	0.329004	1.1	0.5034
M122T43	[M+H]+	122.027	0.714833	Cysteine	a,c,e	121.0197-L-Cysteine_KEGG_C00097_52-90-4//121.0197-Cysteine_KEGG_C00736_3374-22-9//121.0197-D-Cysteine_KEGG_C00793_921-01-7//121.0198-D-Cysteine_HMDB_HMDB03417_921-01-7//121.0198-L-Cysteine_HMDB_HMDB00574_52-90-4//121.0198-cysteine_METLIN_3757_3374-22-9//121.0198-D-Cysteine_METLIN_6925_IND/	0.177489	0.52	0.3035	0.907274	0.030303	1.34	0.0595	0.76748	0.536797	1.17	0.6836	1.32746	0.930736	0.81	0.9549	0.887654	0.930736	0.94	0.9511	1.13378	0.004329	1.78	0.0095	0.364496	0.004329	3.12	0.0089	0.832843	0.125541	1.55	0.1678	0.475884	0.246753	1.39	0.4539	1.15964	0.004329	2.01	0.0148	0.194825	0.017316	2.85	0.0492
M124T425	[M-H]-	124.007	7.08767	Taurine	a,b,d	125.0147-Taurine_HMDB_HMDB00251_107-35-7//125.0147-Taurine_METLIN_31_107-35-7//125.0147-Taurine_KEGG_C00245_107-35-7/	0.125541	1.31	0.307	1.53615	0.004329	1.86	0.0181	1.2448	0.0822511	1.29	0.1889	1.65669	0.017316	1.27	0.0408	1.50775	0.536797	0.98	0.6858	1.41922	0.017316	1.47	0.0414	1.15869	0.662338	1.07	0.7641	1.41234	0.930736	1.03	0.9541	1.40618	0.662338	0.94	0.863	1.63946	0.0822511	1.25	0.1991	1.58655	0.662338	1.06	0.7885
M124T52	[M+H]+	124.04	0.8705	Picolinic acid	a,c,e	123.032-Nicotinate_KEGG_C00253_59-67-6//123.032-Nitrobenzene_KEGG_C06813_98-95-3//123.032-Isonicotinicacid_KEGG_C07446_55-22-1//123.032-Picolinicacid_KEGG_C10164_98-98-6//123.032-Niacin_(Nicotinic_acid)_METLIN_240_59-67-6//123.032-Isonicotinic_acid_METLIN_849_55-22-1//123.032-Nicotinic_acid_HMDB_HMDB01488_59-67-6//123.032-Picolinic_acid_HMDB_HMDB02243_98-98-6/	0.017316	1.12	0.0571	0.715359	0.017316	1.2	0.0378	1.22729	0.0822511	1.13	0.1671	0.153727	0.177489	1.06	0.2692	0.552067	1	0.99	1	0.693891	0.662338	0.97	0.7126	0.810467	0.0519481	0.85	0.0799	0.309914	0.017316	0.86	0.0273	0.64356	0.930736	0.99	0.9654	1.15573	0.004329	0.84	0.0148	0.506385	0.246753	0.91	0.4005
M125T129	[M-H]-	125.036	2.153	Thymine	a,b,d	126.0429-Thymine_KEGG_C00178_65-71-4//126.0429-Imidazole-4-acetate_KEGG_C02835_645-65-8//126.0429-Thymine_METLIN_290_65-71-4//126.0429-Imidazoleacetic_acid_METLIN_6445_IND//126.0429-Imidazoleacetic_acid_HMDB_HMDB02024_30581-89-6//126.0429-Thymine_HMDB_HMDB00262_65-71-4/	0.004329	1.44	0.0285	0.695735	0.004329	1.76	0.0181	0.931248	0.004329	1.72	0.0189	0.779156	0.004329	1.76	0.0147	0.634303	0.004329	1.79	0.0127	0.116964	0.017316	0.83	0.0414	1.25064	0.004329	1.34	0.0109	0.945028	0.017316	1.1	0.0358	1.05864	0.004329	1.58	0.0232	0.816385	0.125541	0.89	0.2772	0.84086	0.004329	1.84	0.0179
M128T233_3	[M-H]-	128.035	3.87917	Pyroglutamic acids	a,b,d	129.0426-1-Pyrroline-4-hydroxy-2-carboxylate_HMDB_HMDB02234_9054-77-7//129.0426-N-Acryloylglycine_HMDB_HMDB01843_24599-25-5//129.0426-Pyroglutamic_acid_HMDB_HMDB00267_98-79-3//129.0426-Pyrrolidonecarboxylic_acid_HMDB_HMDB00805_4042-36-8//129.0426-Pyrroline_hydroxycarboxylic_acid_HMDB_HMDB01369_22573-88-2//129.0426-1-Pyrroline-5-carboxylic_acid,_3-hydroxy-_METLIN_284_22573-88-2//129.0426-Pyrogluta…	0.536797	1.02	0.7247	0.392161	0.017316	1.09	0.0497	0.146998	0.662338	1.04	0.7816	0.653762	0.792208	1.02	0.8564	0.376569	0.792208	0.98	0.8747	0.406935	0.246753	1.07	0.3699	1.13062	0.0822511	1.05	0.1399	1.12955	0.428571	0.97	0.5303	1.26666	0.792208	0.99	0.9346	1.23924	0.0822511	0.94	0.1991	1.34435	0.329004	1.05	0.5034
M129T489_1	[M-H]-	129.02	8.143	Citraconic acid/Itaconic acid/Mesaconic acid	a,b,d	130.0266-2,5-Dioxopentanoate_KEGG_C00433_IND//130.0266-Itaconate_KEGG_C00490_97-65-4//130.0266-Mesaconate_KEGG_C01732_498-24-8//130.0266-Acetylpyruvate_KEGG_C02132_IND//130.0266-(E)-Glutaconate_KEGG_C02214_628-48-8//130.0266-2-Methylmaleate_KEGG_C02226_498-23-7//130.0266-4,5-Dioxopentanoate_KEGG_C02800_IND//130.0266-Citraconic_acid_HMDB_HMDB00634_498-23-7//130.0266-Glutaconic_acid_HMDB_HMDB00620_…	0.0822511	1.16	0.2352	0.287649	0.125541	1.2	0.2138	0.195976	0.00865801	1.37	0.0319	0.38084	0.004329	1.45	0.0147	0.162121	0.125541	1.21	0.2228	0.0223228	0.0519481	1.35	0.1071	0.474639	0.004329	2.04	0.0109	0.787213	0.177489	1.13	0.2551	0.476584	0.004329	1.61	0.0232	0.31178	0.00865801	1.51	0.0325	1.21144	0.004329	2.16	0.0179
M129T89	[M-H]-	129.056	1.48733	Ketohexanoic acid/Methyloxovaleric acid	a,b	130.063-3-oxo-4-methyl-pentanoic_acid_METLIN_34691_IND//130.063-2oxo-3R-methyl-pentanoic_acid_METLIN_34694_IND//130.063-3-keto-n-caproic_acid_METLIN_35703_IND//130.063-4-keto-n-caproic_acid_METLIN_35704_IND//130.063-5-keto-n-caproic_acid_METLIN_35705_IND//130.063-2-Ketohexanoic_acid_HMDB_HMDB01864_2492-75-3//130.063-2-Methyl-3-ketovaleric_acid_HMDB_HMDB00408_14925-93-0//130.063-3-Methyl-2-oxovale…	0.00865801	2.38	0.0458	1.0457	0.004329	4.71	0.0181	1.08355	0.00865801	1.71	0.0319	1.3304	0.004329	6.53	0.0147	1.32552	0.004329	1.76	0.0127	0.777054	0.004329	4.5	0.0135	0.934954	0.004329	8.19	0.0109	0.0516493	0.004329	2.72	0.0109	0.890274	0.004329	2.76	0.0232	0.300697	0.004329	5.79	0.0195	0.756171	0.004329	8.3	0.0179
M130T36	[M+H]+	130.087	0.597833	Pipecolinic acid	a,c,e	129.079-pipecolic_acid_METLIN_50_535-75-1//129.079-Vigabatrin_METLIN_3024_68506-86-5//129.079-D-Pipecolic_acid_HMDB_HMDB05960_1723-00-8//129.079-L-Pipecolic_acid_HMDB_HMDB00716_3105-95-1//129.079-N4-Acetylaminobutanal_HMDB_HMDB04226_Not_Available//129.079-Pipecolic_acid_HMDB_HMDB00070_535-75-1//129.079-L-Pipecolate_KEGG_C00408_3105-95-1//129.079-1-Aminocyclopentanecarboxylate_KEGG_C03969_52-52-8/…	0.004329	1.6	0.0232	1.65026	0.125541	1.34	0.1844	1.46984	0.0519481	1.35	0.1148	1.56078	0.125541	1.07	0.2041	1.46833	0.004329	1.61	0.0096	1.28746	0.0822511	1.23	0.1197	1.33294	0.017316	1.55	0.0291	1.23299	0.030303	1.27	0.0458	0.986124	0.017316	1.43	0.0719	0.0816802	0.246753	0.99	0.3663	1.48676	0.536797	1.2	0.692
M131T35	[M+H]+	131.129	0.585833	Agmatine	a,c,e	130.1218-Agmatine_KEGG_C00179_306-60-5//130.1218-Agmatine_METLIN_3523_306-60-5//130.1219-Agmatine_HMDB_HMDB01432_306-60-5//130.1232-4-Trimethylammoniobutanal_HMDB_HMDB01345_64595-66-0//130.1232-4-Trimethylammoniobutanal_METLIN_6179_IND//130.1232-4-Trimethylammoniobutanal_KEGG_C01149_IND/	0.00865801	1.22	0.0352	0.928382	0.004329	1.38	0.0134	0.866149	0.004329	1.36	0.0174	0.110844	0.004329	1.43	0.0151	0.723075	0.004329	1.79	0.0096	0.128855	0.004329	2.6	0.0095	0.501305	0.004329	1.97	0.0089	0.226099	0.004329	1.55	0.0084	0.638324	0.00865801	1.29	0.0416	0.486232	0.004329	2.77	0.0148	0.162089	0.004329	1.33	0.0173
M131T449	[M-H]-	131.046	7.48783	Asparagine	a,b,d	132.0535-Asparagine_METLIN_14_70-47-3//132.0535-Carbamoyl-b-alanine_METLIN_294_462-88-4//132.0535-Gly_Gly_METLIN_23785_IND//132.0535-L-Asparagine_HMDB_HMDB00168_70-47-3//132.0535-Ureidopropionic_acid_HMDB_HMDB00026_462-88-4//132.0535-L-Asparagine_KEGG_C00152_70-47-3//132.0535-N-Carbamoylsarcosine_KEGG_C01043_IND//132.0535-D-Asparagine_KEGG_C01905_2058-58-4//132.0535-Glycylglycine_KEGG_C02037_556-…	0.792208	1.01	0.8995	0.568506	0.004329	1.6	0.0181	1.2413	0.792208	0.98	0.8759	0.172679	0.792208	1.02	0.8564	0.476962	0.004329	0.03	0.0127	0.282341	0.004329	0.16	0.0135	1.20626	0.004329	0.05	0.0109	0.24404	0.004329	0.03	0.0109	0.134553	0.004329	0.05	0.0232	0.560709	0.004329	0.12	0.0195	0.239669	0.004329	0.02	0.0179
M131T96	[M-H]-	131.072	1.5985	hydroxycaproic acid	a,b,d	132.0786-D-2-Hydroxyisocaproate_KEGG_C03264_20312-37-2//132.0786-Ethyl(R)-3-hydroxybutanoate_KEGG_C03499_IND//132.0786-6-Hydroxyhexanoicacid_KEGG_C06103_IND//132.0786-Paraldehyde_KEGG_C07834_123-63-7//132.0786-DL-3-hydroxy_caproic_acid_METLIN_35395_IND//132.0786-DL-4-hydroxy_caproic_acid_METLIN_35396_IND//132.0786-6-hydroxy_caproic_acid_METLIN_35397_IND//132.0786-(5R)-5-Hydroxyhexanoic_acid_HMDB_…	0.017316	1.21	0.0769	1.31979	0.004329	1.39	0.0181	1.27346	0.004329	1.36	0.0189	0.468296	0.004329	2.56	0.0147	0.779343	0.004329	1.71	0.0127	0.0137062	0.004329	1.79	0.0135	0.50094	0.004329	4.05	0.0109	0.590932	0.004329	1.75	0.0109	1.17701	0.004329	1.89	0.0232	0.170041	0.004329	1.42	0.0195	1.33621	0.004329	3.72	0.0179
M132T494_2	[M-H]-	132.03	8.23083	Aspartic acid	a,b,d	133.0375-L-Aspartate_KEGG_C00049_56-84-8//133.0375-D-Aspartate_KEGG_C00402_1783-96-6//133.0375-Aspartate_KEGG_C16433_617-45-8//133.0375-Diglykokoll_METLIN_34481_142-73-4//133.0375-Aspartic_Acid_METLIN_15_56-84-8//133.0375-D-Aspartatic_acid_HMDB_HMDB06483_1783-96-6//133.0375-L-Aspartic_acid_HMDB_HMDB00191_56-84-8/	0.004329	0.71	0.0285	1.43286	0.004329	0.64	0.0181	1.5218	0.004329	0.64	0.0189	1.36591	0.004329	0.06	0.0147	1.05422	0.004329	0.06	0.0127	0.479944	0.004329	0.26	0.0135	0.184588	0.004329	0.05	0.0109	0.176898	0.004329	0.14	0.0109	0.320566	0.004329	0.21	0.0232	0.253928	0.004329	0.17	0.0195	0.0563748	0.004329	0.06	0.0179
M132T77_3	[M+H]+	132.102	1.279	Isoleucine	a,c,e	131.0946-L-Leucine_KEGG_C00123_61-90-5//131.0946-L-Isoleucine_KEGG_C00407_73-32-5//131.0946-D-Leucine_KEGG_C01570_328-38-1//131.0946-L-Norleucine_KEGG_C01933_327-57-1//131.0946-6-Aminohexanoate_KEGG_C02378_60-32-2//131.0946-(3R)-beta-Leucine_KEGG_C02486_IND//131.0946-D-Isoleucine_KEGG_C06418_443-79-8//131.0946-beta-Alaninebetaine_KEGG_C08263_6458-06-6//131.0946-Isoleucine_KEGG_C16434_443-79-8//13…	0.125541	1.09	0.2361	0.563706	0.0519481	1.13	0.0912	1.04007	0.428571	0.95	0.5859	0.771511	0.428571	0.95	0.5334	0.914846	0.930736	1	0.9511	1.08858	0.246753	1.07	0.3087	0.908371	0.177489	0.88	0.2421	1.04989	0.0822511	0.9	0.1146	0.95824	0.792208	0.97	0.8922	1.03073	0.428571	0.95	0.5579	0.0846822	0.329004	0.91	0.4937
M133T36	[M+H]+	133.097	0.6065	Ornithine	a,c,e	132.0899-D-Ornithine_HMDB_HMDB03374_348-66-3//132.0899-Ornithine_HMDB_HMDB00214_70-26-8//132.0899-DL-Ornithine_METLIN_27_1069-31-4//132.0899-D-Ornithine_METLIN_6910_IND//132.0899-L-Ornithine_KEGG_C00077_70-26-8//132.0899-D-Ornithine_KEGG_C00515_348-66-3//132.0899-Ornithine_KEGG_C01602_70-26-8//132.0899-(2R,4S)-2,4-Diaminopentanoate_KEGG_C03943_IND/	0.329004	1.05	0.4692	0.377255	0.930736	1	0.9473	0.157546	0.662338	0.99	0.7828	0.744371	0.246753	1.06	0.3494	0.964965	0.177489	1.06	0.2467	0.804092	0.792208	1.01	0.8292	0.665421	0.329004	0.98	0.4127	0.191633	0.930736	1.02	0.9452	0.516728	0.329004	1.05	0.5434	0.965807	0.662338	0.97	0.7605	0.26926	0.930736	1	0.9639
M133T515_2	[M-H]-	133.014	8.58017	Malic acid	a,b,d	134.0215-(S)-Malate_KEGG_C00149_97-67-6//134.0215-(R)-Malate_KEGG_C00497_636-61-3//134.0215-Malate_KEGG_C00711_617-48-1//134.0215-3-Dehydro-L-threonate_KEGG_C03064_IND//134.0215-L-Malic_acid_HMDB_HMDB00156_97-67-6//134.0215-Malic_acid_HMDB_HMDB00744_6915-15-7//134.0215-malic_acid_METLIN_118_6915-15-7//134.0215-Diglycolic_acid_METLIN_6615_IND/	0.004329	6.21	0.0285	0.386977	0.004329	11.45	0.0181	1.5422	0.004329	9.42	0.0189	0.213737	0.329004	1.07	0.4373	1.49968	0.004329	2.3	0.0127	1.50815	0.004329	2.65	0.0135	1.51543	0.004329	3.95	0.0109	0.818777	0.125541	1.1	0.191	1.39934	0.004329	1.91	0.0232	1.85462	0.004329	1.82	0.0195	1.73218	0.004329	3.9	0.0179
M134T110	[M-H]-	134.061	1.838	Aminoacetophenone	a,b,d	135.0684-2-Phenylacetamide_KEGG_C02505_103-81-1//135.0684-N-Acetylarylamine_KEGG_C02558_IND//135.0684-N-Phenylacetamide_KEGG_C07565_103-84-4//135.0684-N-Benzylformamide_KEGG_C15561_6343-54-0//135.0684-(Z)-Phenylacetaldehydeoxime_KEGG_C16075_IND//135.0684-N-Acetylarylamine_HMDB_HMDB01250_55576-55-1//135.0684-N-Methylformamide_HMDB_HMDB01122_123-39-7//135.0684-2-Phenylacetamide_METLIN_3260_103-81-1…	0.428571	0.72	0.6411	1.05727	1	1.07	1	1.38416	0.930736	0.91	0.9606	0.766402	0.329004	0.74	0.4373	1.33659	0.017316	0.69	0.0417	1.11061	0.177489	1.24	0.2846	0.547718	0.930736	1.01	0.9641	0.964161	0.125541	0.62	0.191	1.33003	0.017316	0.63	0.0685	1.80646	0.792208	0.94	0.9093	0.801621	0.792208	0.99	0.8813
M134T180_2	[M-H]-	134.047	2.99983	Adenine	a,b,d	135.0532-4-Hydroxy-L-threonine_METLIN_3259_21768-45-6//135.0532-2-Hydroxymethylserine_KEGG_C03059_IND//135.0532-4-Hydroxy-L-threonine_KEGG_C06056_IND//135.0545-Adenine_METLIN_85_73-24-5//135.0545-Adenine_HMDB_HMDB00034_73-24-5//135.0545-Adenine_KEGG_C00147_73-24-5/	0.004329	1.41	0.0285	0.156692	0.00865801	1.24	0.0293	0.487446	0.004329	1.57	0.0189	0.275237	0.004329	1.73	0.0147	1.34115	0.004329	1.57	0.0127	0.85578	0.004329	0.71	0.0135	1.5349	0.125541	1.07	0.2013	0.516635	0.030303	1.06	0.0585	0.499461	0.004329	1.28	0.0232	1.7141	0.004329	0.7	0.0195	1.75265	0.0519481	1.16	0.1296
M135T219	[M-H]-	135.031	3.64767	Hypoxanthine	a,b,d	136.0372-D-threonic_acid_METLIN_35473_IND//136.0372-DL-erythronic_acid_METLIN_35474_IND//136.0372-Erythronic_acid_HMDB_HMDB00613_13752-84-6//136.0372-Threonic_acid_HMDB_HMDB00943_734111//136.0372-Threonate_METLIN_4244_70753-61-6//136.0372-Threonate_KEGG_C01620_7306-96-9//136.0385-Hypoxanthine_KEGG_C00262_68-94-0//136.0385-Hypoxanthine_HMDB_HMDB00157_68-94-0//136.0385-Hypoxanthine_METLIN_83_68-94-…	0.792208	0.99	0.8995	0.288443	0.125541	0.88	0.2138	0.191223	0.00865801	0.87	0.0319	1.28422	0.536797	1.02	0.6392	0.221409	0.0519481	0.82	0.1083	0.651734	0.177489	0.86	0.2846	0.189431	0.004329	0.57	0.0109	1.38179	0.004329	0.51	0.0109	0.205264	0.0519481	0.75	0.1613	0.356041	0.030303	0.7	0.0911	0.186847	0.004329	0.61	0.0179
M135T382	[M-H]-	135.03	6.35983	Threonic acid	a,b,d	136.0372-D-threonic_acid_METLIN_35473_IND//136.0372-DL-erythronic_acid_METLIN_35474_IND//136.0372-Erythronic_acid_HMDB_HMDB00613_13752-84-6//136.0372-Threonic_acid_HMDB_HMDB00943_734111//136.0372-Threonate_METLIN_4244_70753-61-6//136.0372-Threonate_KEGG_C01620_7306-96-9/	0.0822511	1.12	0.2352	1.41405	0.00865801	1.28	0.0293	0.331569	0.017316	1.2	0.0556	0.463553	0.030303	1.23	0.0652	0.845024	0.004329	1.32	0.0127	0.639179	0.017316	1.23	0.0414	1.30947	0.004329	1.41	0.0109	0.613217	0.0822511	1.2	0.1338	0.151022	0.125541	1.09	0.3119	0.105559	0.125541	1.1	0.2772	0.584328	0.00865801	1.23	0.0298
M137T227	[M-H]-	137.024	3.78067	Hydroxybenzoic acid	a,b,d	138.0317-3-Hydroxybenzoic_acid_HMDB_HMDB02466_99-06-9//138.0317-4-Hydroxybenzoic_acid_HMDB_HMDB00500_99-96-7//138.0317-Gentisate_aldehyde_HMDB_HMDB04062_1194-98-5//138.0317-Salicylic_acid_HMDB_HMDB01895_69-72-7//138.0317-Salicylic_acid_METLIN_616_69-72-7//138.0317-m-Salicylic_acid_METLIN_3262_99-06-9//138.0317-p-Salicylic_acid_METLIN_3263_99-96-7//138.0317-4-Hydroxybenzoate_KEGG_C00156_99-96-7//1…	0.0822511	1.57	0.2352	0.696285	0.004329	1.71	0.0181	0.602585	0.428571	2.12	0.6043	0.314483	0.004329	36.52	0.0147	0.325208	0.536797	0.94	0.6858	0.945158	0.536797	0.93	0.6479	0.697709	0.125541	1.24	0.2013	0.177926	0.004329	1.44	0.0109	0.144544	0.329004	0.92	0.5929	1.12384	0.030303	1.19	0.0911	0.0615367	0.004329	1.44	0.0179
M137T98	[M-H]-	137.061	1.64	Hydroxyphenylethanol	a,b,d	138.0681-Tyrosol_HMDB_HMDB04284_501-94-0//138.0681-4-Hydroxyphenylethanol_METLIN_7044_IND//138.0681-3-Methoxybenzylalcohol_KEGG_C03352_6971-51-3//138.0681-4-Hydroxyphenylethanol_KEGG_C06044_IND//138.0681-3-Ethylcatechol_KEGG_C06728_933-99-3//138.0681-Styrenecis-glycol_KEGG_C07084_IND//138.0681-1-(4-Hydroxyphenyl)ethanol_KEGG_C13638_2380-91-8/	0.246753	1.05	0.4662	0.175819	0.017316	1.15	0.0497	1.51227	0.0822511	1.07	0.1889	0.927849	0.004329	2	0.0147	0.423031	0.004329	3.96	0.0127	1.42455	0.004329	1.79	0.0135	1.53187	0.004329	3.77	0.0109	0.185153	0.004329	4.23	0.0109	1.4281	0.004329	2.55	0.0232	1.8669	0.004329	1.47	0.0195	1.74773	0.004329	2.64	0.0179
M138T165	[M+H]+	138.055	2.75033	Aminobenzoic acid	a,c,e	137.0477-Salicylamide_METLIN_43329_IND//137.0477-Trigonelline_METLIN_273_535-83-1//137.0477-Anthranilic_acid_METLIN_317_118-92-3//137.0477-2-Pyridylacetic_acid_METLIN_1308_13115-43-0//137.0477-p-Aminobenzoic_acid_METLIN_3261_150-13-0//137.0477-3-Pyridylacetic_acid_METLIN_6308_IND//137.0477-3-Aminobenzoic_acid_METLIN_6501_IND//137.0477-2-Aminobenzoic_acid_HMDB_HMDB01123_118-92-3//137.0477-3-Pyridy…	0.329004	1.1	0.4692	0.606057	0.246753	1.15	0.3244	1.17447	0.662338	0.96	0.7828	0.160386	0.792208	1.01	0.8478	0.808005	0.329004	0.91	0.4169	0.536998	0.930736	0.99	0.9439	0.615327	0.017316	0.75	0.0291	0.106597	0.329004	0.88	0.3961	0.882956	0.662338	0.96	0.8102	0.747263	0.177489	0.83	0.2828	0.859767	0.662338	0.96	0.7852
M140T531	[M-H]-	140.012	8.842	O-Phosphorylethanolamine	a,b,d	141.0191-O-Phosphoethanolamine_HMDB_HMDB00224_1071-23-4//141.0191-Ethanolamine_phosphate_(Phosphoethanolamine)_METLIN_54_1071-23-4//141.0191-Ethanolaminephosphate_KEGG_C00346_1071-23-4//141.0191-1-Hydroxy-2-aminoethylphosphonate_KEGG_C05678_IND/	0.004329	20.77	0.0285	0.137803	0.004329	39.86	0.0181	1.52074	0.004329	30.43	0.0189	0.852766	0.004329	17.11	0.0147	0.538623	0.0822511	2.17	0.1575	1.54288	0.004329	3.79	0.0135	1.29413	0.004329	6.01	0.0109	0.328586	0.017316	2.51	0.0358	1.42734	0.004329	30.05	0.0232	1.87406	0.004329	26.27	0.0195	1.57844	0.004329	64.33	0.0179
M141T49	[M+H]+	141.066	0.8165	Methylimidazoleacetic acid	a,c,e	140.0586-Ethyl-imidazole_carboxylate_METLIN_2646_23785-21-9//140.0586-1,4-Methylimidazoleacetic_acid_METLIN_3774_2625-49-2//140.0586-1-Methyl-5-imidazoleacetic_acid_METLIN_3776_4200-48-0//140.0586-1,3-Dimethyluracil_HMDB_HMDB02144_874-14-6//140.0586-Imidazolepropionic_acid_HMDB_HMDB02271_1074-59-5//140.0586-Methylimidazoleacetic_acid_HMDB_HMDB02820_2625-49-2//140.0586-pi-Methylimidazoleacetic_aci…	0.004329	0.86	0.0232	0.976001	0.246753	0.96	0.3244	0.913189	0.428571	0.97	0.5859	1.03589	0.004329	1.16	0.0151	0.417975	0.792208	0.97	0.8453	1.03446	0.930736	0.94	0.9439	0.919129	0.930736	0.98	0.9479	1.01165	0.0519481	0.92	0.0754	0.0414011	0.0822511	1.04	0.2143	1.64395	0.930736	0.89	0.9541	0.553555	0.329004	1.04	0.4937
M144T232	[M-H]-	144.066	3.86317	Acetamidobutanoic acid/N-Isobutyrylglycine	a,b	145.0739-3-oxo-5S-amino-hexanoic_acid_METLIN_35856_IND//145.0739-Allysine_HMDB_HMDB01263_1962-83-0//145.0739-Isobutyrylglycine_HMDB_HMDB00730_15926-18-8//145.0739-N-Butyrylglycine_HMDB_HMDB00808_20208-73-5//145.0739-Isobutyrylglycine_METLIN_5698_IND//145.0739-N-Butyrylglycine_METLIN_5772_IND//145.0739-Propionylglycine_methyl_ester_METLIN_5777_IND//145.0739-Allysine_METLIN_6118_IND//145.0739-2-Ket…	0.004329	1.92	0.0285	1.88002	0.662338	1.13	0.7466	1.57719	0.00865801	1.5	0.0319	1.05875	0.030303	0.82	0.0652	0.888773	0.004329	1.9	0.0127	1.52015	0.125541	1.2	0.216	1.53322	0.00865801	1.42	0.0188	1.07366	0.428571	0.92	0.5303	1.11704	0.00865801	1.41	0.0387	1.85447	0.662338	0.95	0.8317	1.73589	0.246753	1.18	0.4098
M144T46_2	[M+H]+	144.102	0.7605	Stachydrine	a,c,e	143.0946-Stachydrine_KEGG_C10172_471-87-4//143.0946-Triparanol_METLIN_6203_IND//143.0946-1-Aminocyclohexanecarboxylic_acid_METLIN_6589_IND//143.0946-Proline_betaine_METLIN_7089_IND//143.0946-Proline_betaine_HMDB_HMDB04827_471-87-4/	0.792208	1.05	0.8618	0.824434	0.329004	1.2	0.4122	1.06808	0.0822511	0.74	0.1671	0.328966	0.177489	1.07	0.2692	0.400085	0.177489	1.15	0.2467	0.113874	0.428571	1.06	0.4936	0.590816	0.246753	0.82	0.3242	0.638906	0.428571	1.05	0.4978	0.743048	0.125541	1.19	0.2878	1.11795	0.329004	1.13	0.4577	0.434239	0.0822511	0.79	0.1755
M144T89	[M+H]+	144.102	1.48983	Aminocyclohexanecarboxylic acid	a,c,e	143.0946-Stachydrine_KEGG_C10172_471-87-4//143.0946-Triparanol_METLIN_6203_IND//143.0946-1-Aminocyclohexanecarboxylic_acid_METLIN_6589_IND//143.0946-Proline_betaine_METLIN_7089_IND//143.0946-Proline_betaine_HMDB_HMDB04827_471-87-4/	0.536797	1.19	0.6636	1.19985	0.004329	1.7	0.0134	1.21319	0.536797	1.07	0.6836	0.318086	0.177489	1.23	0.2692	0.510518	0.930736	1.08	0.9511	0.206326	0.125541	1.19	0.1724	0.845792	0.536797	1.21	0.6179	0.607127	0.177489	0.86	0.2282	0.505382	1	1.04	1	0.38401	0.125541	1.37	0.2166	0.371256	0.0822511	1.42	0.1755
M145T452	[M-H]-	145.062	7.52917	Glutamines	a,b,d	146.0691-L-Glutamine_KEGG_C00064_56-85-9//146.0691-Glutamine_KEGG_C00303_6899-04-3//146.0691-D-Glutamine_KEGG_C00819_5959-95-5//146.0691-3-Ureidoisobutyrate_KEGG_C05100_IND//146.0691-D-Glutamine_HMDB_HMDB03423_5959-95-5//146.0691-L-Glutamine_HMDB_HMDB00641_56-85-9//146.0691-Ureidoisobutyric_acid_HMDB_HMDB02031_2905-86-4//146.0691-Glutamine_METLIN_18_56-85-9//146.0691-B-ureidoisobutyric_acid_METLI…	0.004329	6.18	0.0285	1.11376	0.0822511	0.75	0.1585	0.294453	0.004329	6.23	0.0189	1.43427	0.004329	3.98	0.0147	0.511085	0.004329	4.62	0.0127	0.992372	0.930736	1.03	0.9567	0.244897	0.004329	0.27	0.0109	1.42908	0.017316	1.87	0.0358	0.337931	0.004329	8.9	0.0232	0.991556	0.792208	1.04	0.9093	0.696217	0.004329	8.67	0.0179
M146T261	[M-H]-	146.046	4.35567	N-Acetyl-serine/O-Acetyl-serine	a,b	147.0532-Glutamic_Acid_METLIN_19_56-86-0//147.0532-N-Acetylserine_METLIN_308_16354-58-8//147.0532-O-Acetylserine_METLIN_3270_5147-00-2//147.0532-N-Methyl-D-aspartic_acid_METLIN_6662_IND//147.0532-D-Glutamate_METLIN_6895_IND//147.0532-D-Glutamate_HMDB_HMDB03339_6893-26-1//147.0532-L-Glutamic_acid_HMDB_HMDB00148_56-86-0//147.0532-N-Acetylserine_HMDB_HMDB02931_16354-58-8//147.0532-N-Methyl-D-asparti…	0.930736	0.99	0.9694	1.75021	0.246753	1.15	0.3567	1.52833	0.0822511	1.21	0.1889	0.294034	0.0519481	1.18	0.1008	1.45949	0.0822511	0.87	0.1575	1.52743	0.329004	1.07	0.457	1.49542	0.329004	1.08	0.452	0.082639	0.0822511	1.14	0.1338	1.40274	0.246753	0.84	0.4944	1.80051	0.536797	0.93	0.7377	1.67554	0.428571	0.86	0.6016
M146T47	[M+H]+	146.118	0.789167	Acetylcholine	a,c,e	145.1103-2R-aminoheptanoic_acid_METLIN_35932_IND//145.1103-2S-aminoheptanoic_acid_METLIN_35933_IND//145.1103-2-amino-heptanoic_acid_METLIN_35934_IND//145.1103-gamma-Butyrobetaine_METLIN_966_407-64-7//145.1103-L-Alanine_n-butyl_ester_METLIN_3541_359798/	0.792208	1.02	0.8618	0.185332	0.0519481	1.17	0.0912	1.15667	0.662338	1.01	0.7828	0.560914	0.662338	1.01	0.7426	1.07735	0.662338	1.04	0.7375	0.832082	0.792208	0.99	0.8292	1.08037	0.125541	0.94	0.1777	0.689418	0.246753	1.06	0.3071	0.706349	0.428571	1.03	0.6378	0.165598	0.428571	1.04	0.5579	0.923508	0.792208	1.01	0.8783
M146T490_2	[M-H]-	146.045	8.16283	Glutamic acid	a,b,d	147.0532-Glutamic_Acid_METLIN_19_56-86-0//147.0532-N-Acetylserine_METLIN_308_16354-58-8//147.0532-O-Acetylserine_METLIN_3270_5147-00-2//147.0532-N-Methyl-D-aspartic_acid_METLIN_6662_IND//147.0532-D-Glutamate_METLIN_6895_IND//147.0532-D-Glutamate_HMDB_HMDB03339_6893-26-1//147.0532-L-Glutamic_acid_HMDB_HMDB00148_56-86-0//147.0532-N-Acetylserine_HMDB_HMDB02931_16354-58-8//147.0532-N-Methyl-D-asparti…	0.004329	1.17	0.0285	1.35049	0.662338	1.05	0.7466	0.970298	0.017316	1.17	0.0556	0.895896	0.004329	1.59	0.0147	1.47552	0.004329	1.4	0.0127	1.50809	0.004329	0.08	0.0135	1.31201	0.004329	0.08	0.0109	0.502069	0.125541	1.07	0.191	1.40531	0.00865801	1.16	0.0387	1.67272	0.004329	0.06	0.0195	1.3162	0.0822511	1.12	0.1829
M147T36	[M+H]+	147.113	0.600833	Lysine	a,c,e	146.1055-L-Lysine_KEGG_C00047_56-87-1//146.1055-D-Lysine_KEGG_C00739_923-27-3//146.1055-(3S)-3,6-Diaminohexanoate_KEGG_C01142_IND//146.1055-(3S,5S)-3,5-Diaminohexanoate_KEGG_C01186_IND//146.1055-2,5-Diaminohexanoate_KEGG_C05161_IND//146.1055-Lysine_KEGG_C16440_IND//146.1055-Lysine_METLIN_25_56-87-1//146.1055-D-Lysine_METLIN_6919_IND//146.1055-D-Lysine_HMDB_HMDB03405_923-27-3//146.1055-L-Lysine_HM…	0.004329	1.2	0.0232	0.141748	0.0519481	1.15	0.0912	0.270752	0.004329	1.17	0.0174	0.79003	0.0519481	1.14	0.1005	0.82181	0.004329	1.35	0.0096	0.448374	0.030303	1.17	0.0501	0.525611	0.004329	1.2	0.0089	0.182161	0.017316	1.15	0.0273	0.131494	0.004329	1.2	0.0274	0.722935	0.329004	1.05	0.4577	0.408982	0.0519481	1.12	0.1225
M147T489	[M-H]-	147.029	8.142	Hydroxyglutaric acid	a,b,d	148.0372-3-Hydroxyglutaric_acid_HMDB_HMDB00428_638-18-6//148.0372-Citramalic_acid_HMDB_HMDB00426_597-44-4//148.0372-D-2-Hydroxyglutaric_acid_HMDB_HMDB00606_13095-47-1//148.0372-L-2-Hydroxyglutaric_acid_HMDB_HMDB00694_13095-48-2//148.0372-Ribonolactone_HMDB_HMDB01900_1255190//148.0372-D-Arabinono-1,4-lactone_METLIN_3272_322392//148.0372-2-Methylmalic_acid_METLIN_3273_597-44-4//148.0372-(S)-2-Hydro…	0.030303	1.46	0.1167	0.412981	0.004329	1.21	0.0181	1.06868	0.00865801	1.29	0.0319	0.436552	0.004329	1.37	0.0147	0.353203	0.00865801	1.57	0.0222	0.171234	0.004329	1.47	0.0135	0.665575	0.004329	1.96	0.0109	0.589684	0.004329	1.29	0.0109	0.31449	0.004329	1.75	0.0232	0.526522	0.004329	1.71	0.0195	0.377859	0.004329	1.83	0.0179
M148T140	[M-H]-	148.063	2.335	N6-Methyladenine	a,b,d	149.0701-3-Methyladenine_KEGG_C00913_5142-23-4//149.0701-1-Methyladenine_KEGG_C02216_5142-22-3//149.0701-7-Methyladenine_KEGG_C02241_IND//149.0701-6-Methylaminopurine_KEGG_C08434_443-72-1//149.0701-6-Methyladenine_HMDB_HMDB02099_443-72-1/	0.004329	2.31	0.0285	0.438366	0.004329	1.71	0.0181	0.211442	0.004329	3.37	0.0189	0.353764	0.004329	4.03	0.0147	0.157805	0.004329	3.12	0.0127	0.0852175	0.004329	1.36	0.0135	0.186605	0.004329	2.39	0.0109	0.12962	0.004329	1.61	0.0109	0.353604	0.004329	2.69	0.0232	0.291887	0.004329	1.29	0.0195	0.381801	0.004329	3.07	0.0179
M148T228	[M-H]-	148.043	3.80633	Methionine/S-ethyl-cysteine	a,b	149.0510-L-Methionine_KEGG_C00073_63-68-3//149.0510-D-Methionine_KEGG_C00855_348-67-4//149.0510-Methionine_KEGG_C01733_59-51-8//149.0510-Penicillamine_KEGG_C07418_52-67-5//149.0511-Methionine_METLIN_26_63-68-3//149.0511-Penicillamine_METLIN_1726_52-67-5//149.0511-L-Methionine_HMDB_HMDB00696_63-68-3/	0.329004	1.06	0.5537	1.5945	0.00865801	1.12	0.0293	1.36938	0.0519481	1.09	0.1349	0.728621	0.792208	0.99	0.8564	0.242426	0.792208	1.02	0.8747	1.40128	0.536797	1.03	0.6479	0.902327	0.0519481	0.91	0.0939	1.05556	0.246753	0.97	0.3376	0.420069	1	1.01	1	0.958736	0.329004	0.93	0.5532	1.69468	0.0822511	0.91	0.1829
M149T343_2	[M-H]-	149.045	5.71417	Pentoses	a,b,d	150.0528-D-Ribose_KEGG_C00121_50-69-1//150.0528-D-Xylose_KEGG_C00181_58-86-6//150.0528-D-Arabinose_KEGG_C00216_10323-20-3//150.0528-L-Arabinose_KEGG_C00259_147-81-9//150.0528-D-Ribulose_KEGG_C00309_488-84-6//150.0528-D-Xylulose_KEGG_C00310_551-84-8//150.0528-L-Xylulose_KEGG_C00312_527-50-4//150.0528-D-Lyxose_KEGG_C00476_1114-34-7//150.0528-L-Ribulose_KEGG_C00508_2042-27-5//150.0528-Xylose_KEGG_C0…	0.792208	0.99	0.8995	0.664748	0.536797	1.04	0.6322	1.19026	0.246753	0.92	0.4199	0.525376	0.662338	1.08	0.7493	0.179173	0.030303	1.12	0.0683	0.347648	0.930736	1	0.9567	0.316599	0.428571	0.94	0.5605	1.07029	0.125541	0.95	0.191	0.663396	0.125541	1.07	0.3119	0.298703	0.246753	0.93	0.4516	0.327699	0.662338	1.03	0.7885
M149T543	[M-H]-	149.009	9.043	Tartaric acid	a,b	150.0164-meso-Tartaricacid_KEGG_C00552_147-73-9//150.0164-(R,R)-Tartaricacid_KEGG_C00898_87-69-4//150.0164-(S,S)-Tartaricacid_KEGG_C02107_147-71-7//150.0164-Tartaric_acid_HMDB_HMDB00956_87-69-4//150.0164-tartaric_acid_METLIN_4197_87-69-4/	0.004329	2.62	0.0285	0.444564	0.246753	1.21	0.3567	0.600562	0.004329	1.75	0.0189	0.148161	0.177489	1.13	0.2686	0.111099	0.017316	1.54	0.0417	0.0930519	1	0.88	1	0.147492	0.246753	0.89	0.3586	0.296394	0.662338	0.97	0.7483	0.389472	0.125541	1.22	0.3119	0.839349	0.792208	1.36	0.9093	0.898346	0.428571	1.11	0.6016
M150T304	[M-H]-	150.042	5.07217	Guanine	a,b,d	151.0494-Guanine_KEGG_C00242_73-40-5//151.0494-2-Hydroxyadenine_HMDB_HMDB00403_3373-53-3//151.0494-8-Hydroxyadenine_HMDB_HMDB00542_21149-26-8//151.0494-Guanine_HMDB_HMDB00132_73-40-5//151.0494-Guanine_METLIN_315_73-40-5//151.0494-2-Hydroxyadenine_METLIN_5392_IND//151.0494-8-Hydroxyadenine_METLIN_5527_IND/	0.004329	8.35	0.0285	1.53888	0.004329	2.17	0.0181	0.634181	0.004329	11.28	0.0189	0.51741	0.004329	18.82	0.0147	0.98344	0.004329	1.91	0.0127	1.27251	0.004329	0.25	0.0135	0.418066	0.004329	0.16	0.0109	0.861981	0.004329	0.48	0.0109	1.09113	0.177489	1.11	0.3972	1.6993	0.004329	0.14	0.0195	0.658094	0.930736	1	0.9635
M151T289	[M-H]-	151.026	4.82117	Xanthine	a,b,d	152.0334-Xanthine_KEGG_C00385_69-89-6//152.0334-Alloxanthine_KEGG_C07599_2465-59-0//152.0334-Xanthine_METLIN_82_69-89-6//152.0334-Oxipurinol_METLIN_866_2465-59-0//152.0334-6,8-Dihydroxypurine_HMDB_HMDB01182_13231-00-0//152.0334-Oxypurinol_HMDB_HMDB00786_2465-59-0/	1	0.98	1	0.656696	0.030303	1.1	0.0758	0.661761	0.329004	0.89	0.5114	0.276842	0.329004	1.05	0.4373	0.224466	0.004329	6.23	0.0127	0.729598	0.004329	1.38	0.0135	0.668796	0.004329	4.54	0.0109	0.62484	0.004329	2.7	0.0109	1.057	0.004329	5.32	0.0232	0.564263	0.428571	0.94	0.6517	1.0704	0.004329	5.28	0.0179
M151T376	[M-H]-	151.061	6.2685	Adonitol/Arabitol	a,b,d	152.0685-D-Xylitol_HMDB_HMDB02917_87-99-0//152.0685-L-Arabitol_HMDB_HMDB01851_7643-75-6//152.0685-Ribitol_HMDB_HMDB00508_488-81-3//152.0685-L-arabitol_METLIN_141_7643-75-6//152.0685-Ribitol_METLIN_316_488-81-3//152.0685-Xylitol_METLIN_3274_87-99-0//152.0685-D-Arabitol_HMDB_HMDB00568_488-82-4//152.0685-Xylitol_KEGG_C00379_87-99-0//152.0685-Ribitol_KEGG_C00474_488-81-3//152.0685-L-Arabitol_KEGG_C00…	0.004329	1.2	0.0285	1.18062	0.004329	1.86	0.0181	1.29927	0.004329	1.33	0.0189	1.25484	0.329004	1.15	0.4373	1.16497	0.246753	1.04	0.3875	0.58202	0.329004	1.07	0.457	0.86826	0.177489	1.06	0.2707	0.818664	0.030303	1.17	0.0585	0.826351	0.329004	1.04	0.5929	0.259128	0.930736	1	0.9739	0.334098	0.0519481	1.18	0.1296
M151T96	[M-H]-	151.04	1.60317	Methylsalicylic acid/Resorcinol monoacetate/p-Anisic acid	a,b,d	152.0473-4-Hydroxyphenylacetate_KEGG_C00642_156-38-7//152.0473-4-Hydroxy-3-methoxy-benzaldehyde_KEGG_C00755_121-33-5//152.0473-(R)-Mandelate_KEGG_C01983_IND//152.0473-(S)-Mandelate_KEGG_C01984_17199-29-0//152.0473-Phenoxyacetate_KEGG_C02181_122-59-8//152.0473-4-Methoxybenzoate_KEGG_C02519_100-09-4//152.0473-3-Methoxytropolone_KEGG_C02639_IND//152.0473-6-Methylsalicylate_KEGG_C02657_567-61-3//152.…	0.125541	1.34	0.307	0.978046	0.00865801	1.33	0.0293	0.592427	0.030303	0.65	0.0882	0.763194	0.536797	1.19	0.6392	0.309301	0.246753	1.11	0.3875	0.571708	0.329004	1.07	0.457	1.51078	0.930736	0.94	0.9641	0.22584	0.030303	0.53	0.0585	0.689367	0.428571	1.07	0.6898	0.132205	0.329004	0.95	0.5532	1.71714	0.930736	1	0.9635
M152T149	[M+H]+	152.071	2.4795	Acetaminophen (Acetamidophenol)	a,c,e	151.0633-N-Acetoxyarylamine_KEGG_C02709_IND//151.0633-N-Methylanthranilate_KEGG_C03005_119-68-6//151.0633-N-Methyl-4-aminobenzoate_KEGG_C03522_IND//151.0633-(E)-4-Hydroxyphenylacetaldehyde-oxime_KEGG_C04350_IND//151.0633-(Z)-4-Hydroxyphenylacetaldehyde-oxime_KEGG_C04353_IND//151.0633-4-Hydroxyphenylacetaldoxime_KEGG_C05602_IND//151.0633-Acetaminophen_KEGG_C06804_103-90-2//151.0633-(R)-Mandelamide…	0.329004	1.11	0.4692	1.46098	0.428571	1.07	0.513	1.27499	0.329004	1.09	0.4863	0.332093	0.0822511	1.13	0.145	1.33211	0.662338	1.07	0.7375	0.78581	0.0519481	1.13	0.0802	1.33861	0.329004	1.09	0.4127	1.24371	0.00865801	1.17	0.0145	0.941704	0.536797	1.06	0.7218	0.510842	0.329004	1.07	0.4577	1.53644	1	1	1
M152T90	[M-H]-	152.035	1.5075	Aminosalicylic acid	a,b,d	153.0426-3-Aminosalicylic_acid_HMDB_HMDB01972_570-23-0//153.0426-3-Hydroxyanthranilic_acid_HMDB_HMDB01476_548-93-6//153.0426-Aminosalicylic_acid_METLIN_946_65-49-6//153.0426-Mesalamine_METLIN_1145_89-57-6//153.0426-3-Hydroxyanthranilic_acid_METLIN_3275_548-93-6//153.0426-3-Hydroxyanthranilate_KEGG_C00632_548-93-6//153.0426-3-Hydroxy-2-methylpyridine-5-carboxylate_KEGG_C01270_IND//153.0426-4-Amino…	0.0822511	0.85	0.2352	0.764681	0.329004	0.78	0.4421	1.1019	0.792208	1.03	0.8759	1.17988	0.246753	0.83	0.3494	1.50915	0.792208	0.94	0.8747	0.14396	0.428571	0.8	0.554	0.884552	0.177489	0.9	0.2707	1.40944	0.030303	0.65	0.0585	1.42146	0.177489	0.9	0.3972	0.496847	0.030303	0.61	0.0911	0.879305	0.536797	1	0.6941
M153T140	[M-H]-	153.019	2.3345	Dihydroxybenzoic acid	a,b,d	154.0266-2,3-Dihydroxybenzoate_KEGG_C00196_303-38-8//154.0266-3,4-Dihydroxybenzoate_KEGG_C00230_99-50-3//154.0266-2,5-Dihydroxybenzoate_KEGG_C00628_490-79-9//154.0266-2-Pyrocatechuic_acid_HMDB_HMDB00397_303-38-8//154.0266-Gentisic_acid_HMDB_HMDB00152_490-79-9//154.0266-Protocatechuic_acid_HMDB_HMDB01856_99-50-3//154.0266-Gentisic_acid_METLIN_618_490-79-9//154.0266-2,3-Dihydroxybenzoic_acid_METLIN…	0.004329	3.12	0.0285	1.6556	0.0519481	1.76	0.1129	1.47298	0.004329	4.31	0.0189	0.876307	0.004329	32.2	0.0147	0.252703	0.004329	2.43	0.0127	1.43726	0.536797	0.85	0.6479	1.40956	0.0519481	2.46	0.0939	1.04226	0.004329	2.52	0.0109	1.29888	0.246753	1.45	0.4944	1.55719	0.177489	0.71	0.3592	0.801789	0.0822511	1.82	0.1829
M154T422_2	[M-H]-	154.062	7.03333	Histidine	a,b,d	155.0695-L-Histidine_HMDB_HMDB00177_71-00-1//155.0695-Histidine_METLIN_21_71-00-1//155.0695-L-Histidine_KEGG_C00135_71-00-1//155.0695-Histidine_KEGG_C00768_4998-57-6_71-00-1//155.0695-3-(Pyrazol-1-yl)-L-alanine_KEGG_C01162_10162-27-3//155.0695-D-Histidine_KEGG_C06419_351-50-8/	0.004329	1.26	0.0285	1.65234	0.004329	1.51	0.0181	1.48885	0.004329	1.33	0.0189	0.421498	0.004329	1.43	0.0147	0.465387	0.004329	1.7	0.0127	1.38983	0.004329	1.45	0.0135	1.17697	0.004329	1.54	0.0109	0.241251	0.004329	1.54	0.0109	0.606523	0.004329	1.39	0.0232	0.195247	0.004329	1.38	0.0195	0.456333	0.004329	1.44	0.0179
M155T155	[M+H]+	155.034	2.581	Dihydroxybenzoic acid	a,c,e	154.0266-2,3-Dihydroxybenzoate_KEGG_C00196_303-38-8//154.0266-3,4-Dihydroxybenzoate_KEGG_C00230_99-50-3//154.0266-2,5-Dihydroxybenzoate_KEGG_C00628_490-79-9//154.0266-2-Pyrocatechuic_acid_HMDB_HMDB00397_303-38-8//154.0266-Gentisic_acid_HMDB_HMDB00152_490-79-9//154.0266-Protocatechuic_acid_HMDB_HMDB01856_99-50-3//154.0266-Gentisic_acid_METLIN_618_490-79-9//154.0266-2,3-Dihydroxybenzoic_acid_METLIN…	0.0688944	11.05	0.1665	0.627277	0.370287	1.64	0.4628	1.21132	0.727603	1.6	0.8597	0.659954	0.004329	0.04	0.0151	0.164831	0.135378	4.93	0.1977	0.463604	0.597048	1.89	0.6644	0.565316	0.273502	4.24	0.3592	0.684088	0.004329	1.2	0.0084	0.424148	0.19562	3.4	0.3999	1.55943	0.273502	2.01	0.4058	1.37469	0.341314	5.7	0.5119
M155T326	[M-H]-	155.046	5.4325	Imidazolelactic acid	a,b,d	156.0535-4-Imidazolone-5-propionic_acid_METLIN_319_36117-26-7//156.0535-1-Imidazolelactic_acid_METLIN_4196_IND//156.0535-4-Imidazolone-5-propionic_acid_HMDB_HMDB01014_17340-16-8//156.0535-5-Hydroxymethyl-4-methyluracil_HMDB_HMDB00544_147-61-5//156.0535-Imidazolelactic_acid_HMDB_HMDB02320_876-19-7//156.0535-4-Imidazolone-5-propanoate_KEGG_C03680_IND//156.0535-(S)-3-(Imidazol-5-yl)lactate_KEGG_C038…	0.930736	1.02	0.9694	0.529322	0.536797	1.09	0.6322	1.10983	0.930736	1.01	0.9606	0.324822	0.662338	1.03	0.7493	0.53612	1	1.01	1	0.0922689	0.125541	1.08	0.216	0.853187	0.536797	1.04	0.6571	0.928535	0.125541	1.12	0.191	0.740602	0.930736	0.96	0.9782	0.505881	0.017316	0.85	0.0573	0.472931	0.662338	1.01	0.7885
M155T573	[M-H]-	154.998	9.54967	Furandicarboxylic acid	a,b,d	156.0059-2,5-Furandicarboxylic_acid_HMDB_HMDB04812_3238-40-2//156.0059-Furan_2,5-dicarboxylic_acid_METLIN_5560_IND/	0.177489	1.23	0.3784	1.36574	0.004329	1.47	0.0181	0.750275	0.177489	1.24	0.3336	1.19724	0.792208	0.98	0.8564	0.955556	0.536797	0.95	0.6858	0.962013	0.428571	1.05	0.554	0.288789	0.792208	1.09	0.8657	0.991112	0.246753	0.93	0.3376	0.89454	0.792208	0.96	0.9346	0.222459	0.177489	0.89	0.3592	0.980793	0.792208	0.96	0.8813
M157T267	[M-H]-	157.025	4.44667	Dihydroorotic acids	a,b,d	158.0328-Dihydroorotic_acid_METLIN_320_155-54-4//158.0328-(S)-Dihydroorotate_HMDB_HMDB03349_5988-19-2//158.0328-4,5-Dihydroorotic_acid_HMDB_HMDB00528_155-54-4//158.0328-(S)-Dihydroorotate_KEGG_C00337_5988-19-2//158.0328-L-5-Carboxymethylhydantoin_KEGG_C03703_IND//158.0328-Ibotenicacid_KEGG_C10600_2552-55-8/	0.004329	2.55	0.0285	0.992388	0.004329	10.09	0.0181	0.358163	0.004329	3.56	0.0189	0.777888	0.004329	2.73	0.0147	0.532074	0.004329	2.36	0.0127	0.269135	0.004329	3.01	0.0135	0.222759	0.004329	3.02	0.0109	0.537256	0.004329	2.05	0.0109	0.78115	0.177489	1.34	0.3972	0.03368	0.004329	1.66	0.0195	0.242192	0.004329	1.68	0.0179
M159T249	[M-H]-	159.077	4.15133	Ala-Ala	a,b,d	160.0848-D-Alanyl-D-alanine_HMDB_HMDB03459_923-16-0//160.0848-Homoglutamine_METLIN_3281_7433-32-1//160.0848-Alanine_Dimer_METLIN_4999_IND//160.0848-D-Alanyl-D-alanine_METLIN_6937_IND//160.0848-Ala_Ala_METLIN_23840_IND//160.0848-D-Alanyl-D-alanine_KEGG_C00993_923-16-0//160.0848-N5-Methyl-L-glutamine_KEGG_C03153_IND//160.0848-N-gamma-Acetyldiaminobutyrate_KEGG_C06442_IND//160.0848-Daminozide_KEGG_C…	0.004329	0.16	0.0285	1.09989	0.030303	0.44	0.0758	1.25712	0.004329	0.16	0.0189	0.630653	0.004329	0.07	0.0147	0.622865	0.004329	0.02	0.0127	0.627944	0.017316	0.52	0.0414	0.482206	0.004329	0.14	0.0109	1.43485	0.004329	0.07	0.0109	1.42286	0.004329	0.18	0.0232	0.511596	0.930736	0.94	0.9739	0.31762	0.004329	0.1	0.0179
M161T453	[M-H]-	161.045	7.55517	Hydroxymethylglutaric acid	a,b,d	162.0528-Lichenin_KEGG_C00478_1402-10-4//162.0528-(R)-3,3-Dimethylmalate_KEGG_C01088_IND//162.0528-3-Ethylmalate_KEGG_C01989_IND//162.0528-2-Hydroxyadipate_KEGG_C02360_IND//162.0528-(R)-2-Ethylmalate_KEGG_C02488_IND//162.0528-L-Rhamnono-1,4-lactone_KEGG_C02991_IND//162.0528-(2R,3S)-2,3-Dimethylmalate_KEGG_C03652_IND//162.0528-3-Hydroxy-3-methylglutarate_KEGG_C03761_503-49-1//162.0528-2-Dehydro-3-…	0.329004	1.07	0.5537	1.05802	0.004329	1.26	0.0181	0.88037	0.792208	0.99	0.8759	0.994383	0.177489	1.14	0.2686	0.912987	0.792208	1.03	0.8747	0.881654	0.428571	1.33	0.554	0.810945	0.930736	1.03	0.9641	0.272872	0.930736	0.99	0.9541	0.109961	0.536797	1.07	0.7822	1.14513	0.177489	1.22	0.3592	0.267694	0.329004	1.11	0.5034
M162T398	[M+H]+	162.092	6.63067	Hydroxyethylindole	a,c,e	161.0841-Tryptophanol_HMDB_HMDB03447_526-55-6//161.0841-Indole-3-ethanol_METLIN_6932_IND//161.0841-Indole-3-ethanol_KEGG_C00955_526-55-6//161.0841-Boschniakine_KEGG_C09915_18070-40-1/	0.017316	1.12	0.0571	0.460346	0.177489	1.09	0.2471	0.235026	0.792208	1.02	0.871	0.670905	0.00865801	1.3	0.0227	0.298904	0.004329	1.41	0.0096	0.697074	0.00865801	1.28	0.0165	0.142649	0.125541	1.19	0.1777	0.500975	0.004329	1.87	0.0084	0.375881	0.004329	1.33	0.0274	0.222672	0.004329	1.29	0.0148	0.352419	0.017316	1.32	0.0492
M162T452	[M-H]-	162.023	7.52617	N-Acetyl-Cystein	a,b,d	163.0303-Acetylcysteine_HMDB_HMDB01890_616-91-1//163.0303-Acetylcysteine_KEGG_C06809_616-91-1//163.0303-Acetylcysteine_METLIN_784_616-91-1/	0.004329	0.34	0.0285	0.371266	0.004329	0.22	0.0181	1.52785	0.004329	0.33	0.0189	0.60559	0.004329	0.44	0.0147	0.190137	0.004329	0.28	0.0127	1.52459	0.004329	0.31	0.0135	1.50056	0.662338	0.84	0.7641	0.374819	0.004329	0.43	0.0109	0.263371	0.004329	0.28	0.0232	0.115846	0.004329	0.19	0.0195	0.156496	0.004329	0.45	0.0179
M162T53	[M+H]+	162.076	0.875167	Alpha-Aminoadipic acid	a,c,e	161.0688-L-2-Aminoadipate_KEGG_C00956_542-32-5//161.0688-N-Methyl-L-glutamate_KEGG_C01046_IND//161.0688-O-Acetyl-L-homoserine_KEGG_C01077_IND//161.0688-2,2-Iminodipropanoate_KEGG_C03210_IND//161.0688-L-Glutamatemethylester_KEGG_C05016_IND//161.0688-O-Acetylhomoserine_KEGG_C05700_IND//161.0688-4-Methyl-L-glutamate_KEGG_C06234_IND//161.0688-2-Aminoadipic_acid_METLIN_324_542-32-5//161.0688-L-2-Amino…	0.004329	1.2	0.0232	0.29124	0.004329	1.51	0.0134	0.406549	0.004329	1.43	0.0174	0.941745	0.004329	1.42	0.0151	0.25976	0.0822511	1.82	0.1269	0.58207	0.662338	0.98	0.7126	0.83401	0.00865801	1.23	0.0153	0.837166	0.00865801	1.24	0.0145	0.368545	0.00865801	1.25	0.0416	1.23722	0.177489	1.18	0.2828	0.599891	0.004329	1.3	0.0173
M163T338	[M-H]-	163.061	5.62933	Fucose	a,b,d	164.0685-Digitoxic_acid_METLIN_35475_IND//164.0685-1,5-Anhydrosorbitol_HMDB_HMDB02712_154-58-5//164.0685-beta-D-Fucose_HMDB_HMDB03081_28161-52-6//164.0685-L-Fucose_HMDB_HMDB00174_2438-80-4//164.0685-Rhamnose_HMDB_HMDB00849_3615-41-6//164.0685-Alpha-D-Fucose_METLIN_24062_3615-37-0//164.0685-L-Fucose_METLIN_268_2438-80-4//164.0685-a-L-Rhamnose_METLIN_1672_6014-42-2//164.0685-beta-D-Fucose_METLIN_32…	1	1.01	1	0.598266	0.125541	1.07	0.2138	0.781589	0.0822511	0.87	0.1889	1.60644	0.536797	1.02	0.6392	0.256088	0.930736	1.02	0.9639	1.52222	0.662338	1.01	0.7532	0.30057	0.662338	1.01	0.7641	0.333439	0.930736	0.96	0.9541	0.733079	0.792208	1.02	0.9346	0.405096	0.536797	0.93	0.7377	0.429584	0.329004	0.87	0.5034
M164T172	[M-H]-	164.071	2.87483	Phenylalanine	a,b,d	165.0781-1,1-Dimethylbiguanide_HMDB_HMDB01921_1115-70-4//165.0790-Phenylalanine_METLIN_28_63-91-2//165.0790-N-(4-Hydroxyphenyl)propanamide_METLIN_855_1693-37-4//165.0790-2-amino-4-hydroxy-Propiophenone_METLIN_2018_18259-42-2//165.0790-2-Propylisonicotinic_acid_METLIN_2183_57663-82-8//165.0790-benzocaine_METLIN_3934_94-09-7//165.0790-4-(3-Pyridyl)-butanoic_acid_METLIN_5937_IND//165.0790-Benzocaine…	0.428571	1.06	0.6411	1.1115	0.00865801	1.17	0.0293	1.30106	0.125541	1.09	0.2609	0.744951	0.428571	1.02	0.5385	0.907092	0.329004	1.05	0.4862	0.381705	0.125541	1.1	0.216	0.840796	0.930736	1	0.9641	0.272451	0.930736	1.01	0.9541	1.02135	1	1	1	0.334993	0.662338	0.97	0.8317	0.72642	0.930736	0.99	0.9635
M164T379	[M-H]-	164.038	6.32483	Methionine sulfoxide	a,b,d	165.046-Methionine_sulfoxide_HMDB_HMDB02005_62697-73-8//165.046-Methionine_sulfoxide_METLIN_6428_IND//165.046-L-MethionineS-oxide_KEGG_C02989_3226-65-1//165.046-L-Methionine(R)-S-oxide_KEGG_C15998_IND//165.046-L-Methionine(S)-S-oxide_KEGG_C15999_IND/	0.0519481	1.18	0.1701	1.7	0.004329	1.24	0.0181	1.56239	0.030303	1.16	0.0882	0.573952	0.0519481	1.2	0.1008	0.974146	0.00865801	1.22	0.0222	0.101408	0.004329	1.21	0.0135	1.51831	0.0822511	1.12	0.1399	0.164971	1	0.99	1	1.15089	0.536797	0.97	0.7822	0.331504	0.329004	0.94	0.5532	0.627008	0.792208	0.97	0.8813
M165T95	[M-H]-	165.055	1.5775	Phenoxypropionic acid/Methylhydroxyphenylacetate/Methoxyphenylacetic acid/Phenyllactic acid/Hydroxyphenylpropionic acid	a,b,d	166.063-3-(3-Hydroxyphenyl)propanoic_acid_HMDB_HMDB00375_621-54-5//166.063-3-Phenoxypropionic_acid_HMDB_HMDB02229_7170-38-9//166.063-4-Methoxyphenylacetic_acid_HMDB_HMDB02072_104-01-8//166.063-Atrolactic_acid_HMDB_HMDB00475_515-30-0//166.063-Desaminotyrosine_HMDB_HMDB02199_501-97-3//166.063-D-Phenyllactic_acid_HMDB_HMDB00563_7326-19-4//166.063-Homovanillin_HMDB_HMDB05175_5703-24-2//166.063-Phenyl…	0.004329	1.88	0.0285	0.660725	0.004329	2.18	0.0181	1.34847	0.004329	2.45	0.0189	0.362374	0.004329	15.17	0.0147	0.953701	0.004329	1.38	0.0127	0.271226	0.004329	1.25	0.0135	1.28169	0.004329	2.1	0.0109	0.958696	0.004329	1.72	0.0109	0.391772	0.004329	1.48	0.0232	0.543985	0.246753	1.11	0.4516	0.876241	0.004329	2.19	0.0179
M166T484	[M-H]-	166.014	8.06683	Quinolinic acid	a,b,d	167.0219-Quinolinic_acid_METLIN_330_89-00-9//167.0219-Dipicolinic_acid_METLIN_4135_499-83-2//167.0219-Quinolinic_acid_HMDB_HMDB00232_89-00-9//167.0219-Pyridine-2,3-dicarboxylate_KEGG_C03722_89-00-9//167.0219-o-Nitrobenzoate_KEGG_C16234_552-16-9/	0.177489	1.32	0.3784	1.58677	0.017316	1.14	0.0497	1.36921	0.004329	1.76	0.0189	0.694127	0.0822511	1.28	0.1429	0.772139	0.0822511	0.73	0.1575	0.595739	0.177489	0.96	0.2846	1.10827	0.428571	1.03	0.5605	0.971374	0.329004	1.11	0.431	0.951035	0.329004	0.95	0.5929	1.75668	0.125541	1.06	0.2772	0.192575	0.329004	1.05	0.5034
M167T181	[M-H]-	167.034	3.02383	Isovanillic acid	a,b,d	168.0422-Orsellinic_acid_METLIN_41017_IND//168.0423-Homogentisic_acid_METLIN_331_451-13-8//168.0423-3-Hydroxymandelic_acid_METLIN_732_17119-15-2//168.0423-Dihydroxyphenylacetic_acid_METLIN_968_102-32-9//168.0423-4-Hydroxy-3-methoxybenzoic_acid_METLIN_3802_121-34-6//168.0423-5-Methoxysalicylic_acid_METLIN_4164_260088//168.0423-Vanillic_acid_METLIN_5471_IND//168.0423-p-Hydroxymandelic_acid_METLIN_5…	0.0822511	1.18	0.2352	0.376631	0.536797	1.01	0.6322	1.53897	0.004329	1.27	0.0189	0.12891	0.004329	6.03	0.0147	0.566426	0.004329	1.62	0.0127	0.650864	0.030303	1.08	0.0676	1.49571	0.177489	1.1	0.2707	0.949089	0.017316	1.11	0.0358	1.23024	0.004329	1.42	0.0232	0.544569	0.536797	0.96	0.7377	0.571945	0.0822511	1.13	0.1829
M167T354	[M-H]-	167.021	5.907	Uric acid	a,b,d	168.0283-Urate_KEGG_C00366_69-93-2//168.0283-Uric_acid_HMDB_HMDB00289_69-93-2//168.0283-Uric_acid_METLIN_88_69-93-2/	0.177489	1.29	0.3784	0.317714	0.428571	1.28	0.5384	0.462174	0.662338	1.14	0.7816	1.69961	0.0519481	1.11	0.1008	1.29969	0.00865801	1.54	0.0222	1.49341	0.930736	0.96	0.9567	0.625213	0.0822511	1.39	0.1399	0.740869	0.017316	1.11	0.0358	0.890452	0.0822511	1.22	0.2312	0.702935	0.930736	0.98	0.9739	0.1395	0.030303	1.48	0.0831
M168T159	[M-H]-	168.066	2.64733	Pyridoxine	a,b,d	169.0739-5-Hydroxydopamine_HMDB_HMDB04817_9956//169.0739-6-Hydroxydopamine_HMDB_HMDB01537_1199-18-4//169.0739-Norepinephrine_HMDB_HMDB00216_51-41-2//169.0739-Pyridoxine_HMDB_HMDB00239_65-23-6//169.0739-Norepinephrine_(noradrenaline)_METLIN_63_51-41-2//169.0739-Pyridoxine_(Vitamin_B6)_METLIN_2202_65-23-6//169.0739-6-Hydroxydopamine_METLIN_6307_IND//169.0739-5-Hydroxydopamine_METLIN_7081_IND//169.0…	0.792208	1	0.8995	0.326015	0.0519481	0.89	0.1129	0.86364	0.662338	0.97	0.7816	0.175278	0.004329	1.39	0.0147	0.167713	0.246753	1.07	0.3875	0.266079	0.017316	0.83	0.0414	0.882619	0.004329	0.62	0.0109	0.932746	0.004329	0.66	0.0109	0.948988	0.428571	1.06	0.6898	1.63752	0.004329	0.74	0.0195	1.73735	1	0.98	1
M171T286	[M-H]-	171.077	4.76983	Gly-Pro	a,b,d	172.0848-Glycylproline_HMDB_HMDB00721_704-15-4//172.0848-Glycylproline_METLIN_4185_704-15-4//172.0848-Gly_Pro_METLIN_23672_IND//172.0848-Pro_Gly_METLIN_24019_IND/	0.030303	1.61	0.1167	1.77043	0.004329	2.33	0.0181	1.54186	0.004329	1.86	0.0189	0.328861	0.004329	1.35	0.0147	0.735397	0.0519481	1.6	0.1083	0.890718	0.004329	4.38	0.0135	1.48271	0.004329	2.09	0.0109	0.397948	0.0822511	1.27	0.1338	0.609928	0.792208	1.03	0.9346	0.264421	0.004329	1.71	0.0195	0.646821	0.428571	1.1	0.6016
M171T484	[M-H]-	171.006	8.06483	Glycerol phosphate	a,b,d	172.0137-beta-Glycerophosphoric_acid_HMDB_HMDB02520_17181-54-3//172.0137-Glyceryl_phosphate_HMDB_HMDB00126_57-03-4//172.0137-Glyceryl_phosphate_METLIN_5161_IND//172.0137-sn-Glycerol3-phosphate_KEGG_C00093_57-03-4//172.0137-Glycerol1-phosphate_KEGG_C00623_IND//172.0137-Glycerol2-phosphate_KEGG_C02979_IND//172.0137-sn-Glycerylphosphate_KEGG_C03189_IND/	0.125541	1.08	0.307	0.323394	0.004329	1.21	0.0181	1.3604	0.0822511	1.07	0.1889	0.804035	0.004329	1.26	0.0147	0.901991	0.004329	1.8	0.0127	0.627932	0.004329	1.41	0.0135	1.2718	0.004329	1.34	0.0109	1.27694	0.004329	1.27	0.0109	0.511523	0.0822511	1.28	0.2312	1.10176	0.004329	1.44	0.0195	0.462143	0.004329	1.8	0.0179
M173T326	[M-H]-	173.056	5.42817	Nα-Acetyl-asparagine	a,b,d	174.0641-Formimino-L-glutamic_acid_METLIN_335_816-90-0//174.0641-Formiminoglutamic_acid_HMDB_HMDB00854_816-90-0//174.0641-N-Formimino-L-glutamate_KEGG_C00439_IND/	0.246753	1.14	0.4662	0.747562	0.00865801	1.16	0.0293	1.079	0.0822511	1.18	0.1889	0.48263	0.246753	1.15	0.3494	0.0792246	1	1.02	1	0.474971	0.125541	1.09	0.216	0.825401	0.017316	1.24	0.0354	0.331764	0.246753	1.2	0.3376	0.611766	0.536797	1.03	0.7822	0.0667421	0.177489	0.92	0.3592	0.152416	0.428571	1.09	0.6016
M173T459	[M-H]-	173.045	7.645	Shikimic acid	a,b,d	174.0528-Shikimate_KEGG_C00493_138-59-0//174.0528-(2S)-2-Isopropyl-3-oxosuccinate_KEGG_C04236_IND//174.0528-6,7-dihydroxy-4-oxo-2-heptenoic_acid_METLIN_35597_IND//174.0528-Shikimic_acid_METLIN_338_138-59-0//174.0528-3-Carboxy-4-methyl-2-oxopentanoate_METLIN_3301_155909-30-1//174.0528-Shikimic_acid_HMDB_HMDB03070_138-59-0/	0.246753	1.2	0.4662	0.297478	0.030303	2.45	0.0758	0.222681	0.177489	1.64	0.3336	1.50369	0.004329	2.91	0.0147	0.272709	0.004329	3.06	0.0127	1.09849	0.004329	6.44	0.0135	0.205464	0.004329	19.31	0.0109	0.246951	0.004329	5.99	0.0109	0.446374	0.0822511	1.57	0.2312	0.6243	0.004329	3.49	0.0195	1.37696	0.004329	8.63	0.0179
M173T472	[M-H]-	173.009	7.86	Dehydroascorbic acid	a,b,d	174.0151-Phenylmethanesulfonylfluoride_KEGG_C06747_329-98-6//174.0164-cis-Aconitate_KEGG_C00417_585-84-2//174.0164-Dehydroascorbate_KEGG_C00425_490-83-5//174.0164-trans-Aconitate_KEGG_C02341_4023-65-8//174.0164-L-Dehydroascorbate_KEGG_C05422_IND//174.0164-cis-Aconitic_acid_HMDB_HMDB00072_585-84-2//174.0164-trans-Aconitic_acid_HMDB_HMDB00958_4023-65-8//174.0164-Dehydroascorbic_acid_METLIN_342_490-…	0.329004	1.27	0.5537	0.847376	0.177489	0.81	0.2772	1.39835	0.030303	1.32	0.0882	0.324054	0.930736	1.01	0.957	0.835878	0.125541	1.32	0.2228	0.125338	0.930736	0.92	0.9567	1.40867	0.00865801	1.44	0.0188	0.973531	0.536797	1.03	0.634	1.03689	0.792208	1.01	0.9346	0.270007	0.792208	0.96	0.9093	0.141131	0.0519481	1.29	0.1296
M173T48_2	[M+H]+	173.092	0.793833	Pro-Gly (prolylglycine)	a,c,e	172.0848-Glycylproline_HMDB_HMDB00721_704-15-4//172.0848-Glycylproline_METLIN_4185_704-15-4//172.0848-Gly_Pro_METLIN_23672_IND//172.0848-Pro_Gly_METLIN_24019_IND/	0.004329	1.71	0.0232	0.411289	0.004329	2.32	0.0134	0.896325	0.004329	1.81	0.0174	0.541096	0.004329	1.55	0.0151	0.484537	0.004329	1.8	0.0096	0.107005	0.004329	3.61	0.0095	0.476375	0.004329	2.14	0.0089	0.367433	0.004329	1.53	0.0084	0.504819	0.0519481	1.15	0.1571	0.978159	0.004329	1.74	0.0148	0.166167	0.536797	0.94	0.692
M173T568	[M-H]-	173.009	9.4665	Aconitic acid	a,b,d	174.0151-Phenylmethanesulfonylfluoride_KEGG_C06747_329-98-6//174.0164-cis-Aconitate_KEGG_C00417_585-84-2//174.0164-Dehydroascorbate_KEGG_C00425_490-83-5//174.0164-trans-Aconitate_KEGG_C02341_4023-65-8//174.0164-L-Dehydroascorbate_KEGG_C05422_IND//174.0164-cis-Aconitic_acid_HMDB_HMDB00072_585-84-2//174.0164-trans-Aconitic_acid_HMDB_HMDB00958_4023-65-8//174.0164-Dehydroascorbic_acid_METLIN_342_490-…	0.017316	1.27	0.0769	0.333992	0.004329	2.66	0.0181	0.835127	0.428571	1.09	0.6043	1.37804	0.004329	1.1	0.0147	0.779687	1	1	1	0.695515	0.030303	1.37	0.0676	0.669855	0.030303	1.18	0.0581	0.57197	0.017316	1.11	0.0358	0.205806	0.662338	1.02	0.863	1.7474	0.930736	1	0.9739	0.88347	0.246753	1.11	0.4098
M173T677	[M-H]-	173.104	11.2913	Arginine	a,b,d	174.1117-Arginine_METLIN_13_74-79-3//174.1117-D-Arginine_METLIN_6924_IND//174.1117-D-Arginine_HMDB_HMDB03416_157-06-2//174.1117-L-Arginine_HMDB_HMDB00517_74-79-3//174.1117-L-Arginine_KEGG_C00062_74-79-3//174.1117-D-Arginine_KEGG_C00792_157-06-2//174.1117-Aminoacid(Arg-)_KEGG_C02385_IND/	0.004329	1.18	0.0285	1.67877	0.004329	1.24	0.0181	1.48526	0.004329	1.22	0.0189	0.515233	0.004329	1.15	0.0147	0.398006	0.004329	1.31	0.0127	0.104836	0.004329	1.18	0.0135	1.28365	0.004329	1.18	0.0109	1.26723	0.00865801	1.11	0.0192	0.739527	0.004329	1.18	0.0232	0.124472	0.329004	1.06	0.5532	0.361974	0.00865801	1.19	0.0298
M174T327	[M+H]+	174.113	5.45683	N-Acetyl-allo-isoleucine	a,c,e	173.1052-Hexanoylglycine_HMDB_HMDB00701_24003-67-6//173.1052-Isovalerylalanine_HMDB_HMDB00747_68219-63-6//173.1052-Isovalerylsarcosine_HMDB_HMDB02087_88127-29-1//173.1052-N-Valerylglycine_methyl_ester_METLIN_5650_IND//173.1052-Hexanoylglycine_METLIN_5669_IND//173.1052-Methyl_N-(a-methylbutyryl)glycine_METLIN_5709_IND//173.1052-Isovalerylalanine_METLIN_5715_IND//173.1052-N-Isovalerylglycine_methyl…	0.0519481	1.14	0.1256	0.444265	0.004329	1.22	0.0134	0.377797	0.177489	1.08	0.3076	1.04875	0.00865801	1.2	0.0227	0.0212212	0.004329	2.38	0.0096	1.02146	0.004329	3.02	0.0095	1.24637	0.004329	2.92	0.0089	1.00393	0.004329	3.11	0.0084	0.977077	0.177489	1.07	0.363	0.704042	0.0822511	1.15	0.1558	1.00178	0.125541	1.11	0.2434
M174T477	[M-H]-	174.04	7.94633	N-Acetyl-aspartic acid	a,b,d	175.0480-2-amino-3-oxo-hexanedioic_acid_METLIN_35946_IND//175.0481-N-Acetyl-L-aspartic_acid_HMDB_HMDB00812_997-55-7//175.0481-N-acetylaspartate_METLIN_3769_997-55-7//175.0481-N-Acetyl-L-aspartate_KEGG_C01042_IND//175.0481-N-Formyl-L-glutamate_KEGG_C01045_IND//175.0481-2-Amino-3-oxoadipate_KEGG_C05520_IND/	0.0519481	1.23	0.1701	1.54295	0.246753	1.07	0.3567	1.48146	0.177489	1.16	0.3336	0.133734	0.0822511	1.13	0.1429	0.370847	0.662338	1.03	0.7822	0.183372	0.00865801	1.2	0.0228	1.32422	0.125541	1.09	0.2013	0.27921	0.246753	1.1	0.3376	0.767747	0.246753	0.93	0.4944	0.216162	0.125541	1.03	0.2772	0.0618969	0.246753	1.12	0.4098
M175T372	[M-H]-	175.061	6.19517	Isopropylmalic acid	a,b,d	176.0685-2,3-Dimethyl-3-hydroxyglutaric_acid_HMDB_HMDB02025_87764-48-5//176.0685-2-Isopropylmalic_acid_HMDB_HMDB00402_3237-44-3//176.0685-2-Isopropylmalic_acid_METLIN_339_3237-44-3//176.0685-3-Isopropylmalic_acid_METLIN_340_16048-89-8//176.0685-3-Propylmalate_KEGG_C02123_IND//176.0685-(2S)-2-Isopropylmalate_KEGG_C02504_IND//176.0685-(R)-2-(n-Propyl)-malate_KEGG_C03328_IND//176.0685-(2R,3S)-3-Isop…	0.792208	1.02	0.8995	0.451858	0.177489	1.09	0.2772	0.163032	0.536797	1.02	0.692	0.442916	0.930736	1	0.957	0.490012	0.536797	1.04	0.6858	1.21351	0.0519481	1.12	0.1071	1.01787	1	0.99	1	0.958101	0.00865801	0.87	0.0192	0.429315	0.536797	1.03	0.7822	0.703016	0.004329	1.42	0.0195	0.54173	0.246753	1.08	0.4098
M175T413	[M-H]-	175.061	6.8835	Isopropylmalic acid	a,b,d	176.0685-2,3-Dimethyl-3-hydroxyglutaric_acid_HMDB_HMDB02025_87764-48-5//176.0685-2-Isopropylmalic_acid_HMDB_HMDB00402_3237-44-3//176.0685-2-Isopropylmalic_acid_METLIN_339_3237-44-3//176.0685-3-Isopropylmalic_acid_METLIN_340_16048-89-8//176.0685-3-Propylmalate_KEGG_C02123_IND//176.0685-(2S)-2-Isopropylmalate_KEGG_C02504_IND//176.0685-(R)-2-(n-Propyl)-malate_KEGG_C03328_IND//176.0685-(2R,3S)-3-Isop…	0.329004	0.94	0.5537	1.09998	0.125541	1.18	0.2138	0.892513	0.428571	1.08	0.6043	1.47602	0.0822511	1.05	0.1429	1.07342	0.177489	0.93	0.2969	1.40744	0.0519481	1.18	0.1071	0.201645	0.428571	1.06	0.5605	0.7842	0.792208	0.99	0.8543	1.0226	0.246753	0.93	0.4944	0.526872	0.00865801	1.35	0.0325	0.183801	0.177489	1.14	0.3239
M175T60	[M+H]+	175.024	0.998333	trans-Aconitic acid	a,c,e	174.0151-Phenylmethanesulfonylfluoride_KEGG_C06747_329-98-6//174.0164-cis-Aconitate_KEGG_C00417_585-84-2//174.0164-Dehydroascorbate_KEGG_C00425_490-83-5//174.0164-trans-Aconitate_KEGG_C02341_4023-65-8//174.0164-L-Dehydroascorbate_KEGG_C05422_IND//174.0164-cis-Aconitic_acid_HMDB_HMDB00072_585-84-2//174.0164-trans-Aconitic_acid_HMDB_HMDB00958_4023-65-8//174.0164-Dehydroascorbic_acid_METLIN_342_490-…	0.125541	1.22	0.2361	0.967788	0.030303	1.31	0.0595	1.28363	0.177489	1.26	0.3076	0.677933	0.536797	1.1	0.6364	1.41091	1	0.96	1	1.32637	0.792208	1.03	0.8292	0.353346	1	1	1	1.24551	0.004329	1.24	0.0084	1.15075	0.792208	0.92	0.8922	0.814799	0.792208	0.99	0.8599	1.4942	0.930736	1	0.9639
M176T352	[M+H]+	176.071	5.8715	Indoxyl acetate	a,c,e	175.0633-Indole-3-acetate_KEGG_C00954_87-51-4//175.0633-NH2Mec_KEGG_C01386_26093-31-2//175.0633-N-Acetylindoxyl_KEGG_C02298_IND//175.0633-3-Indoleglycolaldehyde_KEGG_C03230_IND//175.0633-5-Hydroxyindoleacetaldehyde_KEGG_C05634_IND//175.0633-2-Methylquinoline-3,4-diol_KEGG_C06331_IND//175.0633-3-Methyl-quinolin-2,8-diol_KEGG_C06344_IND//175.0633-Gentianine_KEGG_C06525_439-89-4//175.0633-3-Hydroxy-…	0.662338	1.09	0.7635	1.33654	0.246753	1.23	0.3244	1.31331	0.246753	1.12	0.3939	0.244763	0.004329	1.3	0.0151	0.9615	0.662338	1.12	0.7375	0.219556	0.662338	1.05	0.7126	1.18776	0.0519481	1.25	0.0799	0.205752	0.030303	1.18	0.0458	0.539985	0.662338	1.05	0.8102	0.222829	0.792208	1.09	0.8599	1.28137	0.030303	1.18	0.0784
M176T397	[M+H]+	176.071	6.61067	Indoleacetic acid	a,c,e	175.0633-Indole-3-acetate_KEGG_C00954_87-51-4//175.0633-NH2Mec_KEGG_C01386_26093-31-2//175.0633-N-Acetylindoxyl_KEGG_C02298_IND//175.0633-3-Indoleglycolaldehyde_KEGG_C03230_IND//175.0633-5-Hydroxyindoleacetaldehyde_KEGG_C05634_IND//175.0633-2-Methylquinoline-3,4-diol_KEGG_C06331_IND//175.0633-3-Methyl-quinolin-2,8-diol_KEGG_C06344_IND//175.0633-Gentianine_KEGG_C06525_439-89-4//175.0633-3-Hydroxy-…	0.125541	1.22	0.2361	0.279118	0.017316	1.32	0.0378	0.406407	0.930736	1	0.9589	0.858142	0.246753	1.08	0.3494	0.107234	0.177489	1.26	0.2467	0.431624	0.246753	1.05	0.3087	1.14081	0.125541	1.4	0.1777	0.381177	0.004329	1.75	0.0084	0.346751	0.246753	1.09	0.4539	0.249093	0.329004	1.04	0.4577	0.490688	0.017316	1.32	0.0492
M176T42	[M+H]+	176.103	0.693667	Citrulline	a,c,e	175.0957-Argininic_acid_HMDB_HMDB03148_157-07-3//175.0957-Citrulline_HMDB_HMDB00904_372-75-8//175.0957-Citrulline_METLIN_16_372-75-8//175.0957-L-Citrulline_KEGG_C00327_372-75-8/	0.536797	0.98	0.6636	0.372327	0.930736	1.01	0.9473	1.07934	0.125541	0.79	0.2336	0.215463	0.662338	0.99	0.7426	0.906996	0.792208	0.99	0.8453	0.79349	0.246753	0.91	0.3087	0.0209992	0.017316	0.85	0.0291	0.586714	0.0822511	0.92	0.1146	0.358521	0.662338	0.98	0.8102	1.87172	0.0822511	0.88	0.1558	0.890149	0.125541	0.91	0.2434
M177T463	[M-H]-	177.041	7.723	Gluconic acid lactone	a,b,d	178.0477-D-Glucono-1,5-lactone_KEGG_C00198_90-80-2//178.0477-2-Dehydro-3-deoxy-D-gluconate_KEGG_C00204_IND//178.0477-5-Dehydro-D-fructose_KEGG_C00273_IND//178.0477-2,4,6/3,5-Pentahydroxycyclohexanone_KEGG_C00691_488-64-2//178.0477-L-Gulono-1,4-lactone_KEGG_C01040_1128-23-0//178.0477-L-Galactono-1,4-lactone_KEGG_C01115_1668-08-2//178.0477-2-Dehydro-3-deoxy-D-galactonate_KEGG_C01216_IND//178.0477-D…	0.125541	1.06	0.307	0.999973	0.017316	1.16	0.0497	0.395768	0.428571	1.06	0.6043	0.568514	0.428571	1.05	0.5385	1.23239	0.792208	0.99	0.8747	0.474832	0.329004	1.04	0.457	1.03574	0.930736	0.98	0.9641	0.585557	0.428571	0.95	0.5303	1.02202	0.792208	0.99	0.9346	0.372553	0.125541	0.94	0.2772	0.330335	0.329004	1.07	0.5034
M179T344	[M-H]-	179.056	5.741	Hexoses	a,b,d	180.0634-3-Deoxyarabinohexonic_acid_HMDB_HMDB00346_29625-79-4//180.0634-Allose_HMDB_HMDB01151_6038-51-3//180.0634-alpha-D-Glucose_HMDB_HMDB03345_492-62-6//180.0634-beta-D-Galactose_HMDB_HMDB03449_7296-64-2//180.0634-beta-D-Glucose_HMDB_HMDB00516_492-61-5//180.0634-D-Fructose_HMDB_HMDB00660_53188-23-1//180.0634-D-Galactose_HMDB_HMDB00143_59-23-4//180.0634-D-Glucose_HMDB_HMDB00122_50-99-7//180.0634…	0.662338	1.05	0.8106	1.71886	0.125541	1.31	0.2138	1.52029	0.329004	1.31	0.5114	1.34923	0.329004	1.02	0.4373	0.210919	0.662338	1.04	0.7822	1.05564	0.177489	1.2	0.2846	1.47497	0.177489	1.38	0.2707	1.26669	0.246753	1.05	0.3376	0.127197	0.536797	1	0.7822	0.212211	1	1.13	1	0.377473	0.017316	1.38	0.0522
M179T406_2	[M-H]-	179.056	6.76817	Hexoses	a,b,d	180.0634-3-Deoxyarabinohexonic_acid_HMDB_HMDB00346_29625-79-4//180.0634-Allose_HMDB_HMDB01151_6038-51-3//180.0634-alpha-D-Glucose_HMDB_HMDB03345_492-62-6//180.0634-beta-D-Galactose_HMDB_HMDB03449_7296-64-2//180.0634-beta-D-Glucose_HMDB_HMDB00516_492-61-5//180.0634-D-Fructose_HMDB_HMDB00660_53188-23-1//180.0634-D-Galactose_HMDB_HMDB00143_59-23-4//180.0634-D-Glucose_HMDB_HMDB00122_50-99-7//180.0634…	0.428571	1.04	0.6411	1.31089	0.428571	0.93	0.5384	1.317	0.017316	1.18	0.0556	0.574965	0.00865801	1.12	0.0228	1.49387	0.329004	1.04	0.4862	1.17973	0.246753	1.2	0.3699	1.44818	0.004329	1.21	0.0109	1.43199	0.017316	1.08	0.0358	1.00116	0.662338	1	0.863	1.11629	0.428571	0.84	0.6517	1.04753	0.0519481	1.1	0.1296
M179T465	[M-H]-	179.056	7.7465	Hexoses	a,b,d	180.0634-3-Deoxyarabinohexonic_acid_HMDB_HMDB00346_29625-79-4//180.0634-Allose_HMDB_HMDB01151_6038-51-3//180.0634-alpha-D-Glucose_HMDB_HMDB03345_492-62-6//180.0634-beta-D-Galactose_HMDB_HMDB03449_7296-64-2//180.0634-beta-D-Glucose_HMDB_HMDB00516_492-61-5//180.0634-D-Fructose_HMDB_HMDB00660_53188-23-1//180.0634-D-Galactose_HMDB_HMDB00143_59-23-4//180.0634-D-Glucose_HMDB_HMDB00122_50-99-7//180.0634…	0.0822511	1.3	0.2352	1.2509	0.00865801	1.47	0.0293	0.594875	0.792208	1.06	0.8759	0.73041	0.792208	1.05	0.8564	1.41124	0.125541	1.31	0.2228	0.23331	0.329004	1.12	0.457	0.500983	0.017316	1.27	0.0354	1.38706	0.0822511	1.22	0.1338	0.670779	0.0822511	1.29	0.2312	0.720223	0.177489	1.33	0.3592	1.04282	0.792208	1.03	0.8813
M180T290	[M+H]+	180.066	4.8325	Hippuric acid	a,c	179.0582-Hippurate_KEGG_C01586_495-69-2//179.0582-N-Acetylanthranilate_KEGG_C06332_89-52-1//179.0582-2,5,6-Trihydroxy-5,6-dihydroquinoline_KEGG_C06339_IND//179.0582-3-succinoylpyridine_HMDB_HMDB00992_4192-31-8//179.0582-Hippuric_acid_HMDB_HMDB00714_495-69-2//179.0582-Hippuric_acid_METLIN_1301_495-69-2//179.0582-5,8-Dihydroxy-3,4-dihydrocarbostyril_METLIN_1552_59430-56-7//179.0582-p-Acetaminobenzo…	0.004329	1.3	0.0232	1.21049	0.125541	1.1	0.1844	0.832404	0.246753	1.11	0.3939	0.313107	0.030303	1.21	0.0644	0.991311	0.329004	1.09	0.4169	1.29921	0.792208	0.96	0.8292	1.22764	0.930736	0.99	0.9479	1.1411	0.125541	1.46	0.1678	1.26019	1	1	1	0.688373	0.329004	0.96	0.4577	0.437397	0.329004	1.28	0.4937
M180T325	[M-H]-	180.066	5.42433	Tyrosine	a,b,d	181.0739-4-Hydroxy-4-(3-pyridyl)-butanoic_acid_HMDB_HMDB01119_15569-97-8//181.0739-beta-Tyrosine_HMDB_HMDB03831_Not_Available//181.0739-L-Threo-3-Phenylserine_HMDB_HMDB02184_6254-48-4//181.0739-L-Tyrosine_HMDB_HMDB00158_60-18-4//181.0739-o-Tyrosine_HMDB_HMDB06050_2370-61-8//181.0739-Tyrosine_METLIN_34_60-18-4//181.0739-4-Hydroxy-4-(3-pyridyl)-butanoic_acid_METLIN_6015_IND//181.0739-3-Amino-3-(4-h…	0.125541	1.44	0.307	1.11661	0.004329	1.17	0.0181	1.39385	0.125541	1.15	0.2609	0.370596	0.930736	1.01	0.957	0.21084	0.004329	1.62	0.0127	0.473247	0.00865801	1.16	0.0228	1.19863	0.177489	1.12	0.2707	1.3886	0.004329	1.15	0.0109	1.38703	0.246753	1.23	0.4944	0.125563	0.792208	0.87	0.9093	0.193204	0.536797	1.03	0.6941
M181T172	[M-H]-	181.05	2.86983	Isohomovanillic acid (Hydroxy-methoxyphenylacetic acid)/p-Hydroxyphenyllactic acids	a,b,d	182.0579-3-(4-Hydroxyphenyl)lactate_KEGG_C03672_IND//182.0579-(R)-3-(4-Hydroxyphenyl)lactate_KEGG_C03964_IND//182.0579-3-(2,3-Dihydroxyphenyl)propanoate_KEGG_C04044_IND//182.0579-Homovanillate_KEGG_C05582_306-08-1//182.0579-3-Methoxy-4-hydroxyphenylglycolaldehyde_KEGG_C05583_IND//182.0579-3-Methoxy-4-hydroxyphenylacetate_KEGG_C06045_IND//182.0579-Dihydrocaffeicacid_KEGG_C10447_1078-61-1//182.0579…	0.004329	1.44	0.0285	1.37255	0.004329	1.42	0.0181	0.728403	0.004329	1.6	0.0189	0.202134	0.004329	5.92	0.0147	1.20581	0.004329	1.74	0.0127	0.533273	0.004329	1.22	0.0135	1.27225	0.004329	1.73	0.0109	0.691209	0.004329	1.45	0.0109	0.495726	0.004329	1.59	0.0232	1.65015	0.177489	1.06	0.3592	1.50544	0.004329	1.6	0.0179
M181T437	[M-H]-	181.072	7.2855	Mannitol/Dulcitol	a,b,d	182.0790-Mannitol_KEGG_C00392_69-65-8//182.0790-D-Sorbitol_KEGG_C00794_50-70-4//182.0790-D-Iditol_KEGG_C01489_25878-23-3//182.0790-L-Iditol_KEGG_C01507_488-45-9//182.0790-Galactitol_KEGG_C01697_608-66-2//182.0790-L-Glucitol_KEGG_C01722_6706-59-8//182.0790-Galactitol_HMDB_HMDB00107_608-66-2//182.0790-Mannitol_HMDB_HMDB00765_69-65-8//182.0790-Sorbitol_HMDB_HMDB00247_50-70-4//182.0790-Mannitol_METLI…	0.930736	1.02	0.9694	1.30587	0.004329	1.34	0.0181	0.970573	0.930736	1	0.9606	0.397963	0.004329	1.09	0.0147	0.985729	0.004329	1.19	0.0127	0.129953	0.004329	1.39	0.0135	0.64009	0.017316	1.14	0.0354	1.04967	0.004329	1.21	0.0109	1.19185	0.004329	1.13	0.0232	0.295263	0.004329	1.31	0.0195	1.55788	0.00865801	1.13	0.0298
M182T108	[M+H]+	182.082	1.79483	o-Tyrosine	a,c,e	181.0739-4-Hydroxy-4-(3-pyridyl)-butanoic_acid_HMDB_HMDB01119_15569-97-8//181.0739-beta-Tyrosine_HMDB_HMDB03831_Not_Available//181.0739-L-Threo-3-Phenylserine_HMDB_HMDB02184_6254-48-4//181.0739-L-Tyrosine_HMDB_HMDB00158_60-18-4//181.0739-o-Tyrosine_HMDB_HMDB06050_2370-61-8//181.0739-Tyrosine_METLIN_34_60-18-4//181.0739-4-Hydroxy-4-(3-pyridyl)-butanoic_acid_METLIN_6015_IND//181.0739-3-Amino-3-(4-h…	0.0519481	1.55	0.1256	1.07055	0.004329	1.54	0.0134	0.655496	0.0822511	1.25	0.1671	0.801784	0.930736	0.97	0.9549	0.573419	0.0822511	1.22	0.1269	0.829422	0.125541	1.24	0.1724	1.3112	0.792208	0.96	0.8408	0.494276	0.0519481	0.78	0.0754	0.888156	0.536797	1.13	0.7218	0.461557	0.329004	1.06	0.4577	0.597599	0.329004	1.1	0.4937
M182T506	[M-H]-	182.058	8.427	Phosphocholine	a,b	183.0644-4-Amino-2-hydroxylamino-6-nitrotoluene_KEGG_C16403_IND//183.0660-Phosphocholine_METLIN_3318_107-73-3/	0.125541	1.2	0.307	1.30824	0.125541	0.89	0.2138	0.960229	0.246753	1.24	0.4199	0.591985	0.004329	1.22	0.0147	0.146011	0.0822511	0.77	0.1575	0.594571	0.246753	0.89	0.3699	1.41089	0.930736	0.95	0.9641	0.100318	0.004329	1.18	0.0109	1.11634	0.329004	1.08	0.5929	0.87812	0.0519481	0.91	0.1401	0.0449063	0.329004	1.14	0.5034
M185T174	[M-H]-	185.093	2.89833	Alanyl-proline	a,b,d	186.1004-Ala_Pro_METLIN_23860_IND//186.1004-Pro_Ala_METLIN_23941_IND/	0.536797	0.94	0.7247	0.712553	0.004329	2.17	0.0181	1.45099	0.177489	1.1	0.3336	0.80393	0.004329	0.43	0.0147	0.0472498	0.004329	0.24	0.0127	0.131977	0.004329	3.65	0.0135	1.34893	0.004329	0.61	0.0109	0.849691	0.004329	0.17	0.0109	0.361851	0.428571	0.84	0.6898	0.405268	0.004329	1.67	0.0195	0.350937	0.004329	0.64	0.0179
M186T155_1	[M-H]-	186.056	2.58967	Indoleacrylic acid	a,b,d	187.0625-Deethylatrazine_KEGG_C06559_6190-65-4//187.0633-3-amino-2-naphthoic_acid_METLIN_34509_5959-52-4//187.0633-Indoleacrylic_acid_HMDB_HMDB00734_1204-06-4//187.0633-Indoleacrylic_acid_METLIN_5702_1204-06-4/	0.0445506	726.31	0.1701	0.242295	0.465209	178.88	0.58	0.789164	0.907569	1.35	0.9606	1.20509	0.0519481	1.07	0.1008	1.29672	0.465209	297.53	0.6346	0.578794		1		0.678684	0.36131	0	0.4943	0.765461	0.004329	1.14	0.0109	1.20599	0.465209	151.51	0.7431	0.683365		1		0.979416	0.36131	0	0.5494
M187T257	[M-H]-	187.072	4.27767	N acetyl glutamine	a,b,d	188.0797-N-Acetylglutamine_HMDB_HMDB06029_2490-97-3/	0.177489	1.23	0.3784	0.88561	0.030303	1.37	0.0758	0.915325	0.792208	1.04	0.8759	1.20667	0.662338	0.87	0.7493	0.366259	0.662338	1.13	0.7822	1.32515	0.0519481	1.3	0.1071	1.0881	0.177489	1.29	0.2707	0.302776	0.428571	1.16	0.5303	1.28288	1	0.98	1	0.802227	0.792208	1.12	0.9093	0.392339	0.536797	1.06	0.6941
M187T368	[M-H]-	187.109	6.12783	N6-Acetyl-lysine	a,b,d	188.1161-Glycyl-L-leucine_HMDB_HMDB00759_869-19-2//188.1161-N6-Acetyl-L-lysine_HMDB_HMDB00206_692-04-6//188.1161-N-alpha-Acetyllysine_HMDB_HMDB00446_1946-82-3//188.1161-Acetyllysine_METLIN_5435_IND//188.1161-Glycyl-L-leucine_METLIN_5727_IND//188.1161-Gly_Leu_METLIN_23657_IND//188.1161-Val_Ala_METLIN_23707_IND//188.1161-Ile_Gly_METLIN_23807_IND//188.1161-Gly_Ile_METLIN_23851_IND//188.1161-Ala_Val_…	0.428571	1.08	0.6411	1.37254	0.004329	1.5	0.0181	1.37273	0.662338	1.02	0.7816	0.819987	0.125541	1.17	0.2022	0.676532	0.536797	1.18	0.6858	0.16981	0.004329	1.35	0.0135	1.50416	0.662338	1.15	0.7641	0.723075	0.125541	1.19	0.191	0.600371	0.428571	1.06	0.6898	0.229846	0.00865801	1.21	0.0325	1.43085	0.536797	1.11	0.6941
M188T36	[M+H]+	188.176	0.599167	N8-Acetylspermidine	a,c,e	187.1685-N8-Acetylspermidine_METLIN_24072_34450-15-2//187.1685-N1-Acetylspermidine_HMDB_HMDB01276_14278-49-0//187.1685-N8-Acetylspermidine_HMDB_HMDB02189_34450-15-2//187.1685-N1-Acetylspermidine_METLIN_3323_14278-49-0//187.1685-N1-Acetylspermidine_KEGG_C00612_34450-16-3//187.1685-N8-Acetylspermidine_KEGG_C01029_34450-15-2/	0.428571	1.03	0.5691	0.415519	0.428571	1.08	0.513	1.42857	0.246753	1.07	0.3939	0.416624	0.030303	1.1	0.0644	0.613887	0.0822511	1.11	0.1269	1.18563	0.125541	1.1	0.1724	0.234705	0.004329	1.19	0.0089	1.26578	0.030303	1.12	0.0458	1.27521	0.329004	1.07	0.5434	0.961443	0.662338	1.06	0.7605	0.145178	0.246753	1.05	0.4005
M188T461	[M-H]-	188.056	7.67917	N acetyl glutamic acid	a,b,d	189.0637-N-Acetyl-L-glutamate_KEGG_C00624_1188-37-0//189.0637-L-2-Amino-6-oxoheptanedioate_KEGG_C03871_IND//189.0637-AminoDHQ_KEGG_C12109_IND//189.0637-Glutarylglycine_HMDB_HMDB00590_17686-38-3//189.0637-N-Acetylglutamic_acid_HMDB_HMDB01138_1188-37-0//189.0637-N-Acetyl-L-glutamic_acid_METLIN_3325_1188-37-0//189.0637-Glutarylglycine_METLIN_5569_IND/	0.428571	1.06	0.6411	0.902445	0.0519481	1.11	0.1129	0.678395	0.536797	1.04	0.692	0.15187	0.0519481	1.13	0.1008	1.3959	0.0822511	1.08	0.1575	0.235941	0.0519481	1.09	0.1071	1.04515	0.0822511	1.09	0.1399	1.12393	0.792208	1.03	0.8543	1.36522	0.329004	1.04	0.5929	0.689611	0.662338	1.01	0.8317	1.00382	0.0519481	1.15	0.1296
M189T176	[M+H]+	189.124	2.93917	Glycyl-leucine	a,c,e	188.1161-Glycyl-L-leucine_HMDB_HMDB00759_869-19-2//188.1161-N6-Acetyl-L-lysine_HMDB_HMDB00206_692-04-6//188.1161-N-alpha-Acetyllysine_HMDB_HMDB00446_1946-82-3//188.1161-Acetyllysine_METLIN_5435_IND//188.1161-Glycyl-L-leucine_METLIN_5727_IND//188.1161-Gly_Leu_METLIN_23657_IND//188.1161-Val_Ala_METLIN_23707_IND//188.1161-Ile_Gly_METLIN_23807_IND//188.1161-Gly_Ile_METLIN_23851_IND//188.1161-Ala_Val_…	0.004329	0.61	0.0232	1.01422	0.792208	1.2	0.8358	0.785702	0.004329	0.5	0.0174	0.231358	0.004329	0.13	0.0151	0.0290937	0.004329	0.03	0.0096	1.11874	0.004329	0.73	0.0095	0.173212	0.004329	0.1	0.0089	0.334517	0.004329	0.06	0.0084	0.292288	0.004329	0.58	0.0274	0.937749	0.125541	1.2	0.2166	1.37571	0.004329	0.33	0.0173
M189T37_2	[M+H]+	189.16	0.619833	N6,N6,N6-Trimethyl-lysine	a,c,e	188.1525-7,8-Diaminononanoate_METLIN_3324_21738-21-6//188.1525-N6,N6,N6-Trimethyl-L-lysine_HMDB_HMDB01325_19253-88-4//188.1525-7,8-Diaminononanoate_KEGG_C01037_IND//188.1525-N6,N6,N6-Trimethyl-L-lysine_KEGG_C03793_IND/	0.329004	1.01	0.4692	0.238133	0.0519481	1.07	0.0912	1.40619	0.0519481	1.11	0.1148	0.66325	0.125541	1.06	0.2041	0.137455	0.0519481	1.21	0.0853	0.473483	0.125541	1.06	0.1724	1.17736	0.004329	1.17	0.0089	0.450642	0.177489	1.08	0.2282	0.835298	0.246753	1.08	0.4539	0.12609	0.428571	1.04	0.5579	0.57092	0.0519481	1.07	0.1225
M191T388	[M-H]-	191.056	6.47017	Quinic acid	a,b,d	192.0634-Quinic_acid_HMDB_HMDB03072_77-95-2//192.0634-Quinic_acid_METLIN_3329_77-95-2//192.0634-Quinate_KEGG_C00296_77-95-2//192.0634-5D-5-O-Methyl-2,3,5/4,6-pentahydroxycyclohexanone_KEGG_C01295_IND//192.0634-Valiolone_KEGG_C12113_IND/	0.177489	0.9	0.3784	0.634768	0.428571	1.07	0.5384	0.750716	0.125541	1.09	0.2609	0.135859	0.0519481	1.15	0.1008	0.494855	0.536797	1.05	0.6858	0.0291841	0.536797	1.04	0.6479	1.13906	0.00865801	1.18	0.0188	0.114946	0.662338	1.02	0.7483	0.111873	0.246753	0.92	0.4944	0.129554	0.662338	1.05	0.8317	0.585089	0.017316	1.2	0.0522
M191T569	[M-H]-	191.019	9.4895	Citric acid	a,b,d	192.027-Citric_acid_HMDB_HMDB00094_77-92-9//192.027-Diketogulonic_acid_HMDB_HMDB05971_Not_Available//192.027-D-threo-Isocitric_acid_HMDB_HMDB01874_6061-97-8//192.027-Isocitric_acid_HMDB_HMDB00193_320-77-4//192.027-Citrate_KEGG_C00158_77-92-9//192.027-Isocitrate_KEGG_C00311_320-77-4//192.027-(1R,2S)-1-Hydroxypropane-1,2,3-tricarboxylate_KEGG_C00451_6061-97-8//192.027-5-Dehydro-4-deoxy-D-glucarate_…	0.428571	1.06	0.6411	0.689038	0.0519481	1.18	0.1129	1.47467	0.930736	1.01	0.9606	0.286326	0.428571	0.99	0.5385	0.554396	0.246753	0.88	0.3875	0.102592	1	1.03	1	0.510994	0.246753	0.89	0.3586	1.08302	0.125541	0.97	0.191	1.33019	0.246753	0.93	0.4944	1.70629	0.536797	0.96	0.7377	1.73814	0.930736	0.97	0.9635
M192T93	[M-H]-	192.067	1.55583	Methylhippuric acids/Phenylacetylglycine	a,b,d	193.0739-Methylhippuric_acid_HMDB_HMDB00859_1205-08-9//193.0739-Phenylacetylglycine_HMDB_HMDB00821_500-98-1//193.0739-2-Methylhippuric_acid_METLIN_24085_42013-20-7//193.0739-methyl_2-benzamidoacetate_METLIN_24095_IND//193.0739-Phenylacetylglycine_METLIN_4237_500-98-1//193.0739-(3-Arylcarbonyl)-alanine_KEGG_C03450_IND//193.0739-Phenylacetylglycine_KEGG_C05598_IND//193.0739-5,6-Dihydroxy-3-methyl-2…	0.662338	1	0.8106	0.172311	0.0822511	1.13	0.1585	0.207853	0.792208	1.05	0.8759	0.339844	0.004329	0.61	0.0147	0.790912	0.662338	0.93	0.7822	0.707999	0.0822511	0.87	0.1555	0.450485	0.004329	0.67	0.0109	0.069206	0.004329	0.53	0.0109	0.509909	0.930736	0.95	0.9782	0.883071	0.017316	0.81	0.0573	0.237517	0.004329	0.77	0.0179
M193T521	[M-H]-	193.035	8.675	Glucuronic acid/Galacturonic acid	a,b,d	194.0427-D-Glucuronic_acid_HMDB_HMDB00127_1700908//194.0427-Galacturonic_acid_HMDB_HMDB02545_14982-50-4//194.0427-Iduronic_acid_HMDB_HMDB02704_3402-98-0//194.0427-Pectic_acid_HMDB_HMDB03363_9046-38-2//194.0427-Pectin_HMDB_HMDB03402_9000-69-5//194.0427-Glucuronic_acid_METLIN_161_1700908//194.0427-D-Fructuronic_acid_METLIN_3330_13425-76-8//194.0427-Iduronic_acid_METLIN_3331_3402-98-0//194.0427-2-ke…	0.177489	0.58	0.3784	1.69273	0.004329	0.43	0.0181	1.06914	0.004329	0.43	0.0189	1.42238	0.930736	1.18	0.957	1.50571	0.662338	0.9	0.7822	1.50126	0.00865801	0.56	0.0228	0.483004	0.00865801	0.52	0.0188	1.39965	0.536797	0.91	0.634	1.42227	1	0.86	1	0.144453	0.004329	0.5	0.0195	0.100685	0.0822511	0.6	0.1829
M194T123	[M-H]-	194.045	2.05067	N-Acetyl-aminosalicylic acid	a,b,d	195.0532-Dopaquinone_METLIN_354_25520-73-4//195.0532-Salicyluric_acid_METLIN_617_487-54-7//195.0532-N-acetyl-4-aminosalicylic_acid_METLIN_947_50-86-2//195.0532-N-Acetyl-5-aminosalicylic_acid_METLIN_1146_51-59-2//195.0532-3-Hydroxyhippuric_acid_HMDB_HMDB06116_1637-75-8//195.0532-4-Carboxyphenylglycine_HMDB_HMDB02016_7292-81-1//195.0532-alpha-Hydroxyhippuric_acid_HMDB_HMDB02404_16555-77-4//195.0532…	0.125541	1.71	0.307	1.30364	0.004329	1.94	0.0181	0.471269	0.030303	1.98	0.0882	1.68939	0.329004	1.11	0.4373	0.550985	0.125541	1.5	0.2228	1.21273	1	1.02	1	0.882896	0.0822511	1.48	0.1399	0.226345	0.329004	0.89	0.431	0.114196	0.177489	1.47	0.3972	0.496597	0.536797	0.83	0.7377	0.408935	0.030303	1.7	0.0831
M195T422	[M-H]-	195.051	7.04167	Gluconic acid	a,b,d	196.0583-Galactonic_acid_HMDB_HMDB00565_13382-27-9//196.0583-Gluconic_acid_HMDB_HMDB00625_526-95-4//196.0583-Gulonic_acid_HMDB_HMDB03290_20246-53-1//196.0583-D-Gluconicacid_KEGG_C00257_526-95-4//196.0583-D-Mannonate_KEGG_C00514_IND//196.0583-L-Idonate_KEGG_C00770_1114-17-6//196.0583-L-Gulonate_KEGG_C00800_526-97-6//196.0583-D-Altronate_KEGG_C00817_IND//196.0583-D-Galactonate_KEGG_C00880_IND//196.…	0.0822511	1.1	0.2352	1.06745	0.125541	1.21	0.2138	0.567871	0.0519481	1.12	0.1349	0.157823	0.030303	1.09	0.0652	0.469803	0.125541	1.05	0.2228	0.402138	0.0822511	0.83	0.1555	0.978907	0.00865801	0.82	0.0188	1.23522	0.792208	1.01	0.8543	0.870558	1	1	1	0.535914	0.004329	0.83	0.0195	0.0999101	0.536797	1.03	0.6941
M195T467	[M-H]-	195.051	7.78617	Galactonic acid	a,b,d	196.0583-Galactonic_acid_HMDB_HMDB00565_13382-27-9//196.0583-Gluconic_acid_HMDB_HMDB00625_526-95-4//196.0583-Gulonic_acid_HMDB_HMDB03290_20246-53-1//196.0583-D-Gluconicacid_KEGG_C00257_526-95-4//196.0583-D-Mannonate_KEGG_C00514_IND//196.0583-L-Idonate_KEGG_C00770_1114-17-6//196.0583-L-Gulonate_KEGG_C00800_526-97-6//196.0583-D-Altronate_KEGG_C00817_IND//196.0583-D-Galactonate_KEGG_C00880_IND//196.…	0.00865801	1.17	0.0458	0.798796	0.004329	1.88	0.0181	1.15492	0.792208	1.18	0.8759	0.865173	0.030303	1.15	0.0652	0.895274	0.0519481	1.11	0.1083	0.441549	0.004329	1.64	0.0135	0.744215	0.004329	1.32	0.0109	0.729728	1	0.93	1	0.896821	0.177489	1.05	0.3972	0.938496	0.0519481	1.15	0.1401	0.331961	0.00865801	1.22	0.0298
M200T547	[M-H]-	199.969	9.111	Cysteine S-sulfate	a,b,d	200.9766-S-sulphocysteine_HMDB_HMDB00731_1637-71-4//200.9766-L-Cysteinesulfonic_acid_METLIN_5699_IND//200.9766-S-Sulfo-L-cysteine_KEGG_C05824_1637-71-4/	0.004329	1.57	0.0285	1.58659	0.125541	1.35	0.2138	1.56473	0.428571	1.31	0.6043	0.368684	0.004329	1.86	0.0147	1.49706	0.004329	1.36	0.0127	0.810121	0.125541	1.37	0.216	0.939781	0.246753	1.33	0.3586	1.18738	0.0822511	1.59	0.1338	1.34968	0.0822511	1.28	0.2312	0.410075	0.428571	1.07	0.6517	0.402247	0.246753	1.39	0.4098
M203T234	[M-H]-	203.082	3.90283	Tryptophan	a,b,d	204.0899-L-Tryptophan_HMDB_HMDB00929_73-22-3//204.0899-Tryptophan_METLIN_33_73-22-3//204.0899-ethotoin_METLIN_4017_86-35-1//204.0899-L-Tryptophan_KEGG_C00078_73-22-3//204.0899-D-Tryptophan_KEGG_C00525_153-94-6//204.0899-Tryptophan_KEGG_C00806_54-12-6//204.0899-Ethotoin_KEGG_C07839_86-35-1//204.0899-Vasicinol_KEGG_C10743_5081-51-6//204.0899-Idazoxan_KEGG_C10968_79944-58-4//204.0899-Nirvanol_KEGG_C…	0.329004	1.06	0.5537	1.88529	0.0822511	1.09	0.1585	1.54436	0.177489	1.07	0.3336	0.479518	0.536797	1.02	0.6392	0.846611	0.662338	1.02	0.7822	1.37941	0.329004	1.06	0.457	0.442592	1	1	1	1.07369	1	0.99	1	0.782696	0.930736	0.99	0.9782	0.60014	0.177489	0.93	0.3592	0.161692	0.930736	0.98	0.9635
M204T139	[M-H]-	204.066	2.32117	Indolelactic acid	a,b,d	205.0739-5-Methoxyindoleacetate_HMDB_HMDB04096_608-07-1//205.0739-Indolelactic_acid_HMDB_HMDB00671_1821-52-9//205.0739-Cinnamoylglycine_METLIN_34534_16534-24-0//205.0739-DL-Indole-3-lactic_acid_(3-Indolelactic_acid)_METLIN_71_832-97-3//205.0739-deschlorobenzoyl_Indomethacin_METLIN_829_32387-22-7//205.0739-3-Indolyllactic_acid_METLIN_3796_1821-52-9//205.0739-5-Methoxyindoleacetate_METLIN_7016_3471…	0.004329	1.67	0.0285	0.51241	0.428571	1.08	0.5384	1.18707	0.004329	2.15	0.0189	0.613453	0.004329	7.98	0.0147	0.0507265	0.004329	2.01	0.0127	0.583003	0.125541	1.15	0.216	0.638291	0.004329	2.35	0.0109	1.4091	0.004329	2.12	0.0109	0.0587817	0.004329	1.87	0.0232	0.583014	0.246753	0.81	0.4516	0.117131	0.004329	2.26	0.0179
M205T245_2	[M+H]+	205.098	4.077	Tryptophan	a,c,e	204.0899-L-Tryptophan_HMDB_HMDB00929_73-22-3//204.0899-Tryptophan_METLIN_33_73-22-3//204.0899-ethotoin_METLIN_4017_86-35-1//204.0899-L-Tryptophan_KEGG_C00078_73-22-3//204.0899-D-Tryptophan_KEGG_C00525_153-94-6//204.0899-Tryptophan_KEGG_C00806_54-12-6//204.0899-Ethotoin_KEGG_C07839_86-35-1//204.0899-Vasicinol_KEGG_C10743_5081-51-6//204.0899-Idazoxan_KEGG_C10968_79944-58-4//204.0899-Nirvanol_KEGG_C…	0.017316	1.21	0.0571	0.608109	0.00865801	1.26	0.0219	0.483186	0.792208	1.04	0.871	1.07918	0.329004	1.08	0.4361	1.12082	0.030303	1.16	0.0528	0.434676	0.0822511	1.16	0.1197	0.809461	0.930736	1.02	0.9479	0.459051	0.792208	0.99	0.8277	0.0820473	0.329004	1.08	0.5434	1.45385	0.0822511	1.08	0.1558	0.243572	1	0.98	1
M208T350	[M+H]+	208.097	5.83133	N-Acetyl-phenylalanine	a,c,e	207.0895-N-Acetyl-L-phenylalanine_KEGG_C03519_2018-61-3//207.0895-N-Acetyl-D-phenylalanine_KEGG_C05620_10172-89-1//207.0895-Cantleyine_KEGG_C09933_30333-81-4//207.0895-Rhexifoline_KEGG_C09986_93915-32-3//207.0895-N-Acetyl-L-phenylalanine_METLIN_34536_2018-61-3//207.0895-3-Phenylpropionylglycine_HMDB_HMDB02042_20989-69-9//207.0895-N-Acetyl-L-phenylalanine_HMDB_HMDB00512_2018-61-3//207.0895-Phenylp…	0.0822511	1.13	0.1749	1.54449	0.00865801	1.23	0.0219	1.24567	0.017316	1.16	0.0465	1.0175	0.030303	1.19	0.0644	1.38539	0.004329	1.89	0.0096	1.3245	0.004329	2.29	0.0095	0.265456	0.004329	2.26	0.0089	1.22882	0.004329	2.42	0.0084	1.24382	0.0822511	1.1	0.2143	0.27037	0.017316	1.18	0.0438	0.684506	0.00865801	1.16	0.0278
M209T547	[M-H]-	209.03	9.11517	Saccharic acid	a,b,d	210.0376-Galactaric_acid_HMDB_HMDB00639_526-99-8//210.0376-Glucaric_acid_HMDB_HMDB00663_25525-21-7//210.0376-D-Saccharic_acid_METLIN_3343_87-73-0//210.0376-mucic_acid_METLIN_4227_526-99-8//210.0376-Glucarate_KEGG_C00767_87-73-0//210.0376-D-Glucarate_KEGG_C00818_87-73-0//210.0376-D-Galactarate_KEGG_C00879_526-99-8//210.0376-Mucin_KEGG_C01357_IND//210.0376-Galactarate_KEGG_C01807_526-99-8//210.0376…	0.536797	1.07	0.7247	0.459632	0.536797	1.13	0.6322	1.36848	0.930736	0.97	0.9606	1.372	0.246753	0.94	0.3494	1.49508	0.662338	0.87	0.7822	0.913036	0.125541	0.86	0.216	1.25226	0.004329	0.62	0.0109	1.32067	0.004329	0.92	0.0109	1.36757	0.329004	0.81	0.5929	1.1678	0.125541	0.79	0.2772	1.71177	0.792208	0.93	0.8813
M215T483	[M-H]-	215.114	8.04367	N-α-acetyl-arginine	a,b,d	216.1222-N-alpha-Acetyl-L-arginine_HMDB_HMDB04620_155-84-0/	0.00865801	1.27	0.0458	0.688138	0.329004	1.09	0.4421	0.59317	0.246753	1.23	0.4199	0.503784	0.662338	1.12	0.7493	0.202241	0.428571	0.95	0.5887	0.375471	0.246753	1.07	0.3699	0.361459	0.662338	1.19	0.7641	0.840239	0.017316	1.28	0.0358	0.516089	0.329004	0.95	0.5929	0.197124	0.536797	1.03	0.7377	0.844725	0.930736	1.07	0.9635
M215T82	[M+H]+	215.139	1.35833	Val-Pro	a,c,e	214.1317-Dethiobiotin_KEGG_C01909_533-48-2//214.1317-Dethiobiotin_HMDB_HMDB03581_533-48-2//214.1317-Dethiobiotin_METLIN_3351_533-48-2//214.1317-Val_Pro_METLIN_23715_IND//214.1317-Pro_Val_METLIN_23999_IND/	0.004329	1.41	0.0232	1.6794	0.004329	1.71	0.0134	0.0851286	0.0822511	1.31	0.1671	0.273746	0.0822511	0.73	0.145	0.835633	0.004329	0.34	0.0096	0.229022	0.004329	2.77	0.0095	0.296663	0.329004	0.9	0.4127	0.318725	0.004329	0.53	0.0084	0.868274	0.0822511	0.93	0.2143	1.8051	0.004329	1.72	0.0148	0.410869	0.004329	0.64	0.0173
M220T157	[M+H]+	220.119	2.615	Pantothenic acid	a,c,e	219.1107-Pantothenic_acid_HMDB_HMDB00210_79-83-4//219.1107-Pantothenic_Acid_METLIN_241_137-08-6//219.1107-Pantothenate_KEGG_C00864_79-83-4//219.1120-Zeatin_KEGG_C00371_1637-39-4//219.1120-cis-Zeatin_KEGG_C15545_IND/	0.329004	1.1	0.4692	0.971571	0.0519481	1.14	0.0912	1.11061	0.930736	1.02	0.9589	0.220404	0.004329	0.91	0.0151	1.18712	0.177489	1.07	0.2467	1.013	0.004329	1.36	0.0095	0.700162	0.662338	0.98	0.7319	0.95485	0.004329	1.13	0.0084	0.979252	0.125541	1.1	0.2878	0.904482	0.00865801	1.25	0.0244	0.967375	1	0.99	1
M221T92	[M+H]+	221.092	1.52933	Hydroxy-tryptophan	a,c,e	220.0848-5-Hydroxy-L-tryptophan_HMDB_HMDB00472_895096//220.0848-5-Hydroxytryptophan_METLIN_364_895096//220.0848-5-Hydroxy-L-tryptophan_KEGG_C00643_4350-09-8//220.0848-5-Hydroxytryptophan_KEGG_C01017_56-69-9//220.0848-Jasminine_KEGG_C09985_19634-30-1/	0.0822511	1.99	0.1749	0.185006	0.030303	1.71	0.0595	1.23823	0.0821386	2.44	0.1671	0.717986	0.428571	1.03	0.5334	0.494179	0.0822511	1.96	0.1269	1.27134	0.329004	1.62	0.3944	1.25922	0.0353443	2.78	0.0569	1.29216	0.792208	0.92	0.8277	0.154127	0.428571	1.55	0.6378	0.306067	0.0340943	0.2	0.0788	1.40036	0.0353443	3.05	0.0914
M224T256	[M+H]+	224.092	4.27067	N-Acetyl-tyrosine	a,c,e	223.0845-Methyl_o-methoxyhippuric_acid_METLIN_5659_IND//223.0845-Acetyltyrosine_METLIN_5827_IND//223.0845-N-Acetyl-L-tyrosine_HMDB_HMDB00866_537-55-3//223.0845-Bendiocarb_KEGG_C14433_22781-23-3/	0.017316	1.15	0.0571	0.859845	0.004329	1.24	0.0134	0.491322	0.125541	1.14	0.2336	0.298673	0.004329	1.19	0.0151	0.00740486	0.0822511	1.12	0.1269	0.560113	0.004329	1.22	0.0095	0.38254	0.030303	1.16	0.0488	0.141462	0.00865801	1.12	0.0145	0.532805	0.246753	1.06	0.4539	0.501578	0.00865801	1.22	0.0244	0.296405	0.030303	1.22	0.0784
M229T244	[M+H]+	229.155	4.06333	Pro-Leu	a,c,e	228.1474-1-L-Leucyl-L-Proline_METLIN_4134_IND//228.1474-Leu_Pro_METLIN_23645_IND//228.1474-Pro_Leu_METLIN_23647_IND//228.1474-Ile_Pro_METLIN_23858_IND//228.1474-Pro_Ile_METLIN_23879_IND/	0.00865801	1.74	0.0352	1.68199	0.004329	3.32	0.0134	1.32875	0.00865801	1.65	0.0265	1.51346	0.00865801	0.75	0.0227	1.30242	0.004329	0.2	0.0096	0.495605	0.004329	2.83	0.0095	1.21332	0.004329	0.5	0.0089	0.256382	0.004329	0.13	0.0084	0.384398	0.662338	1.01	0.8102	1.82906	0.004329	2.25	0.0148	1.37535	0.536797	0.99	0.692
M229T498	[M-H]-	229.011	8.29817	Ribose-phosphate	a,b,d	230.0191-D-Ribose_5-phosphate_HMDB_HMDB01548_3615-55-2//230.0191-D-Ribulose_5-phosphate_HMDB_HMDB00618_4151-19-3//230.0191-D-Xylulose_1-phosphate_HMDB_HMDB06534_63323-91-1//230.0191-Ribose_1-phosphate_HMDB_HMDB01489_14075-00-4//230.0191-Xylulose_5-phosphate_HMDB_HMDB00868_4212-65-1//230.0192-Ribose_5-phosphate_METLIN_159_4300-28-1//230.0192-Ribulose_5-phosphate_METLIN_371_4151-19-3//230.0192-D-Ri…	0.004329	50.15	0.0285	0.53308	0.004329	110.58	0.0181	0.127533	0.004329	73.46	0.0189	0.307904	0.004329	23.07	0.0147	1.30216	0.004329	7.19	0.0127	1.16397	0.004329	39.88	0.0135	0.972645	0.004329	29.61	0.0109	0.979016	0.004329	9.33	0.0109	1.0086	0.004329	14.06	0.0232	0.708588	0.004329	31.63	0.0195	0.521483	0.004329	7.51	0.0179
M230T86	[M-H]-	230.14	1.4275	Butyryl carnitine	a,b	231.1470-O-butanoyl-carnitine_METLIN_36666_IND//231.1471-Butyryl-L-carnitine_METLIN_964_25576-40-3//231.1471-Butyrylcarnitine_HMDB_HMDB02013_25576-40-3//231.1471-Isobutyryl-L-carnitine_HMDB_HMDB00736_25518-49-4//231.1471-O-Butanoylcarnitine_KEGG_C02862_IND//231.1471-N(alpha)-t-Butoxycarbonyl-L-leucine_KEGG_C04301_IND//231.1471-Isobutyryl_carnitine_METLIN_34492_25518-49-4/	0.662338	0.97	0.8106	1.09479	0.792208	1.09	0.8553	1.32189	0.246753	1.22	0.4199	0.745542	0.125541	1.29	0.2022	0.586375	0.662338	0.83	0.7822	0.960066	0.662338	0.96	0.7532	0.713551	0.930736	1.07	0.9641	1.2074	0.792208	0.99	0.8543	0.811896	0.792208	0.89	0.9346	1.23311	0.246753	0.82	0.4516	0.641153	0.428571	1.24	0.6016
M239T510_2	[M-H]-	239.016	8.49667	Cystine	a,b,d	240.0238-L-Cystine_KEGG_C00491_56-89-3//240.0238-Cystine_KEGG_C01420_923-32-0//240.0239-L-Cystine_HMDB_HMDB00192_56-89-3//240.0239-Cystine_METLIN_17_56-89-3//240.0239-Cysteine_Dimer_METLIN_5006_IND/	0.0822511	0.76	0.2352	0.506781	0.004329	1.29	0.0181	0.628676	0.00865801	0.66	0.0319	0.496442	0.004329	0.63	0.0147	0.292135	0.004329	0.7	0.0127	1.03819	0.030303	1.11	0.0676	0.311562	0.004329	0.64	0.0109	1.1658	0.004329	0.64	0.0109	0.209806	0.004329	0.73	0.0232	1.30525	0.177489	0.92	0.3592	1.41697	0.030303	0.75	0.0831
M242T65	[M+H]+	242.114	1.07583	Methyldeoxycytidine	a,c	241.1063-5-Methyldeoxycytidine_HMDB_HMDB02224_838-07-3//241.1063-5-Methyl-2-deoxycytidine_KEGG_C03592_838-07-3/	0.017316	1.31	0.0571	1.32237	0.00865801	1.29	0.0219	0.119354	0.246753	1.15	0.3939	1.29749	0.0519481	1.18	0.1005	1.48046	0.017316	1.3	0.0318	0.250013	0.004329	1.29	0.0095	1.31611	0.177489	1.23	0.2421	0.270117	0.536797	1.07	0.602	1.25138	0.00865801	1.34	0.0416	1.31212	0.00865801	1.2	0.0244	1.43154	0.00865801	1.39	0.0278
M243T210	[M-H]-	243.062	3.508	Uridine	a,b,d	244.0695-Uridine_KEGG_C00299_58-96-8//244.0695-Pseudouridine_KEGG_C02067_1445-07-4//244.0695-Pseudouridine_HMDB_HMDB00767_1445-07-4//244.0695-Uridine_HMDB_HMDB00296_58-96-8//244.0695-Uridine_METLIN_90_58-96-8//244.0695-Pseudouridine_METLIN_5734_IND/	0.0822511	2.33	0.2352	0.156646	0.030303	1.71	0.0758	0.529116	0.0822511	3.16	0.1889	0.939431	0.004329	0.18	0.0147	0.485018	0.004329	0.28	0.0127	1.14871	0.004329	0.23	0.0135	0.693991	0.004329	0.13	0.0109	0.418519	0.004329	0.02	0.0109	0.191238	0.004329	0.12	0.0232	1.03192	0.004329	0.6	0.0195	1.72452	0.004329	0.03	0.0179
M243T319	[M-H]-	243.062	5.31267	beta-Pseudouridine	a,b,d	244.0695-Uridine_KEGG_C00299_58-96-8//244.0695-Pseudouridine_KEGG_C02067_1445-07-4//244.0695-Pseudouridine_HMDB_HMDB00767_1445-07-4//244.0695-Uridine_HMDB_HMDB00296_58-96-8//244.0695-Uridine_METLIN_90_58-96-8//244.0695-Pseudouridine_METLIN_5734_IND/	0.004329	3.58	0.0285	0.247502	0.004329	2.08	0.0181	0.210119	0.004329	5.62	0.0189	0.294965	0.428571	1.44	0.5385	1.32554	0.004329	4.88	0.0127	1.16167	0.004329	1.36	0.0135	1.19462	0.004329	2.47	0.0109	0.94702	0.329004	1.1	0.431	1.34984	0.004329	3.66	0.0232	1.85077	0.177489	1.08	0.3592	0.592241	0.246753	0.85	0.4098
M244T49	[M+H]+	244.093	0.814167	Cytidine	a,c,e	243.0855-Cytidine_KEGG_C00475_65-46-3//243.0855-Cytosinearabinoside_KEGG_C02961_147-94-4//243.0855-gamma-Glutamyl-beta-cyanoalanine_KEGG_C05711_IND//243.0855-Cytarabine_METLIN_567_147-94-4//243.0855-Cytidine_METLIN_3376_65-46-3//243.0855-Cytidine_HMDB_HMDB00089_65-46-3/	0.004329	1.45	0.0232	0.32291	0.177489	1.04	0.2471	0.932498	0.0519481	1.48	0.1148	0.427483	0.017316	0.88	0.0403	1.18316	0.930736	0.99	0.9511	1.32193	0.004329	0.91	0.0095	1.31792	0.030303	0.86	0.0488	0.300793	0.00865801	0.82	0.0145	1.05456	0.017316	0.91	0.0719	1.02785	0.004329	0.85	0.0148	1.286	0.004329	0.83	0.0173
M247T364	[M+H]+	247.108	6.07217	N-acetyl-tryptophan	a,c,e	246.1004-N-Acetyl-D-tryptophan_KEGG_C03137_2280-01-5//246.1004-Mephobarbital_KEGG_C07829_115-38-8//246.1004-N-Acetyl-DL-tryptophan_METLIN_34535_87-32-1//246.1004-Mephobarbital_METLIN_43243_IND/	0.017316	1.15	0.0571	0.935536	0.004329	1.32	0.0134	1.32204	0.004329	1.27	0.0174	0.898466	0.004329	1.58	0.0151	1.47119	0.004329	1.37	0.0096	0.525315	0.004329	1.48	0.0095	1.08661	0.004329	1.6	0.0089	1.08464	0.004329	2.07	0.0084	0.503938	0.004329	1.47	0.0274	0.644696	0.004329	1.23	0.0148	0.844563	0.004329	1.42	0.0173
M258T42_1	[M+H]+	258.11	0.696333	Glycerophosphorylcholine	a,c,e	257.1012-5-Methylcytidine_HMDB_HMDB00982_2140-61-6//257.1012-Benserazide_METLIN_1290_322-35-0//257.1012-5-Methylcytidine_METLIN_5919_2140-61-6//257.1028-Glycerophosphocholine_HMDB_HMDB00086_28319-77-9//257.1028-Glycerophosphocholine_METLIN_370_28319-77-9//257.1052-Mefenamic_acid_Metabolite_(Anthranilic_acid,_N-(a3-hydroxy-2,3-xylyl)-)_METLIN_1099_5129-20-4//257.1052-Tolmetin_METLIN_2871_26171-23-…	0.246753	0.91	0.3835	0.880183	0.428571	1	0.513	0.844243	0.030303	0.92	0.0739	0.584378	0.246753	0.93	0.3494	1.31687	0.004329	0.66	0.0096	1.3529	0.004329	0.82	0.0095	1.30149	0.004329	0.7	0.0089	1.2981	0.017316	0.89	0.0273	0.633334	0.00865801	0.77	0.0416	0.310104	0.004329	0.83	0.0148	0.321903	0.004329	0.65	0.0173
M258T514	[M-H]-	258.038	8.56133	Glucosamine 6-phosphate	a,b,d	259.0457-Glucosamine_6-phosphate_HMDB_HMDB01254_3616-42-0//259.0457-Glucosamine-1P_HMDB_HMDB01109_Not_Available//259.0457-D-Glucosamine6-phosphate_KEGG_C00352_3616-42-0//259.0457-1-Amino-1-deoxy-scyllo-inositol4-phosphate_KEGG_C01283_IND//259.0457-D-Galactosamine1-phosphate_KEGG_C03783_IND//259.0457-alpha-D-Glucosamine1-phosphate_KEGG_C06156_IND//259.0457-D-Galactosamine6-phosphate_KEGG_C06377_IN…	0.662338	0.97	0.8106	1.86525	0.004329	1.35	0.0181	1.46653	0.536797	0.98	0.692	1.53634	0.017316	1.09	0.0408	1.37809	0.004329	0.66	0.0127	1.45062	0.004329	2.93	0.0135	0.824586	0.004329	2.61	0.0109	1.42087	0.004329	2.04	0.0109	0.818377	0.930736	1	0.9782	1.85255	0.004329	3.14	0.0195	0.0603893	0.246753	1.04	0.4098
M259T525	[M-H]-	259.022	8.74733	Hexoses phosphates	a,b,d	260.0289-Protionamide_sulfate_METLIN_2181_IND//260.0297-D-Fructose6-phosphate_KEGG_C00085_643-13-0//260.0297-D-Glucose6-phosphate_KEGG_C00092_56-73-5//260.0297-D-Glucose1-phosphate_KEGG_C00103_59-56-3//260.0297-D-Mannose6-phosphate_KEGG_C00275_IND//260.0297-alpha-D-Galactose1-phosphate_KEGG_C00446_2255-14-3//260.0297-D-Mannose1-phosphate_KEGG_C00636_IND//260.0297-beta-D-Glucose1-phosphate_KEGG_C0…	0.0822511	1.39	0.2352	1.82898	0.004329	6.2	0.0181	0.174065	0.004329	1.57	0.0189	0.620423	0.004329	2.21	0.0147	1.03269	1	0.86	1	0.638717	0.004329	3.45	0.0135	0.660192	0.004329	3.25	0.0109	0.112189	0.004329	2.02	0.0109	0.375719	0.662338	0.82	0.863	1.82772	0.004329	3.44	0.0195	0.776055	0.004329	1.5	0.0179
M259T552	[M-H]-	259.022	9.19583	Hexoses phosphates	a,b,d	260.0289-Protionamide_sulfate_METLIN_2181_IND//260.0297-D-Fructose6-phosphate_KEGG_C00085_643-13-0//260.0297-D-Glucose6-phosphate_KEGG_C00092_56-73-5//260.0297-D-Glucose1-phosphate_KEGG_C00103_59-56-3//260.0297-D-Mannose6-phosphate_KEGG_C00275_IND//260.0297-alpha-D-Galactose1-phosphate_KEGG_C00446_2255-14-3//260.0297-D-Mannose1-phosphate_KEGG_C00636_IND//260.0297-beta-D-Glucose1-phosphate_KEGG_C0…	0.0822511	1.6	0.2352	0.240068	0.004329	12.74	0.0181	0.878834	0.004329	5.1	0.0189	0.182832	0.004329	3.6	0.0147	1.50524	0.004329	0.68	0.0127	1.52353	0.004329	6.06	0.0135	1.29919	0.004329	11.14	0.0109	0.458334	0.004329	3.86	0.0109	1.42294	0.329004	1.07	0.5929	0.283397	0.004329	6.27	0.0195	0.431698	0.004329	4.75	0.0179
M267T467	[M-H]-	267.048	7.78467	Homocystine	a,b,d	268.0551-Homocystine_KEGG_C01817_462-10-2//268.0552-DL-Homocystine_HMDB_HMDB00575_462-10-2//268.0552-L-Homocystine_HMDB_HMDB00676_626-72-2//268.0552-Penicillamine_cysteine_disulfide_METLIN_1729_18840-45-4//268.0552-Homocystine_METLIN_4189_462-10-2/	0.00754623	16.08	0.0458	1.22459	0.0168867	4502.44	0.0497	0.837101	0.00673595	65.71	0.0288	0.168805	0.00754623	39.83	0.0228	1.39641	0.00754623	17.95	0.0211	0.0493606	0.00549411	9192.95	0.0169	0.361075	0.00673595	107.71	0.0162	0.704599	0.0398233	4.26	0.0768	1.39393	0.00754623	21.72	0.0384	0.937806	0.00549411	15394.9	0.0242	1.40772	0.00673595	85.19	0.0265
M268T63	[M+H]+	268.104	1.04317	Adenosine	a,c,e	267.0954-Neuraminicacid_KEGG_C06469_114-04-5//267.0954-Miserotoxin_KEGG_C08507_24502-76-9//267.0954-Neuraminic_acid_METLIN_3394_114-04-5//267.0954-Neuraminic_acid_HMDB_HMDB00830_114-04-5//267.0967-Adenosine_HMDB_HMDB00050_58-61-7//267.0967-Deoxyguanosine_HMDB_HMDB00085_961-07-9//267.0968-Adenosine_METLIN_86_58-61-7//267.0968-Vidarabine_METLIN_3020_5536-17-4//267.0968-Zidovudine_METLIN_3066_30516-…	0.004329	0.39	0.0232	1.17141	0.004329	0.59	0.0134	1.34832	0.004329	0.34	0.0174	1.53182	0.004329	0.01	0.0151	1.15351	0.004329	0.02	0.0096	0.161166	0.004329	0.12	0.0095	1.02611	0.004329	0.02	0.0089	0.647001	0.004329	0	0.0084	1.17682	0.004329	0.05	0.0274	0.50162	0.004329	0.32	0.0148	1.09254	0.004329	0.01	0.0173
M269T493	[M+H]+	269.081	8.2215	Formononetin	a,c,e	268.0729-Homolanthionine_HMDB_HMDB02034_31982-10-2//268.0729-Homolanthionine_METLIN_6449_IND//268.0736-Formononetin_HMDB_HMDB05808_485-72-3//268.0736-Formononetin_KEGG_C00858_485-72-3//268.0736-Dalbergin_KEGG_C10414_482-83-7//268.0736-Tectochrysin_KEGG_C11621_520-28-5//268.0736-Isoformononetin_KEGG_C12125_IND//268.0736-1-[6-Hydroxy-2-(4-hydroxyphenyl)-1-benzofuran-3-yl]ethanone_KEGG_C15110_2726-5…	0.465209	162.77	0.6162	0.591989		1		0.797453	0.892295	0.52	0.9589	0.508663	0.004329	44.58	0.0151	0.73763		1		1.37337		1		1.24851	0.36131	0	0.4524	1.29197	0.004329	49.08	0.0084	1.27542		1		0.50431		1		0.97431	0.892295	0.49	0.9639
M275T529	[M-H]-	275.125	8.80917	Saccharopine	a,b,d	276.1295-Trimethylenetetraurea_KEGG_C06386_IND//276.1321-N6-(L-1,3-Dicarboxypropyl)-L-lysine_KEGG_C00449_997-68-2//276.1321-Saccharopine_METLIN_383_997-68-2//276.1321-Saccharopine_HMDB_HMDB00279_997-68-2/	0.536797	1.01	0.7247	1.53869	0.177489	1.07	0.2772	1.21693	0.662338	1.02	0.7816	0.743515	0.004329	1.11	0.0147	1.42113	0.246753	1.03	0.3875	0.522088	0.0822511	1.09	0.1555	0.516094	0.792208	1.01	0.8657	0.217313	0.125541	1.05	0.191	1.17501	0.662338	1.02	0.863	0.291802	0.930736	1.02	0.9739	0.221279	0.246753	1.06	0.4098
M281T256_1	[M+H]+	281.114	4.26483	Asp-Phe	a,c,e	280.1059-Phe_Asp_METLIN_23739_IND//280.1059-Asp_Phe_METLIN_23805_IND//280.1059-L-Aspartyl-L-phenylalanine_HMDB_HMDB00706_13433-09-5/	0.004329	1.29	0.0232	1.33908	0.004329	1.46	0.0134	1.39839	0.0519481	1.22	0.1148	0.703251	0.246753	1.08	0.3494	0.425973	0.004329	0.65	0.0096	1.29909	0.004329	1.27	0.0095	1.18585	0.00865801	0.76	0.0153	1.19428	0.004329	0.63	0.0084	1.09572	0.177489	1.1	0.363	1.15471	0.004329	1.43	0.0148	0.550294	0.0519481	1.21	0.1225
M282T346	[M-H]-	282.084	5.77317	Guanosine	a,b,d	283.0917-8-Hydroxy-deoxyguanosine_HMDB_HMDB03333_88847-89-6//283.0917-Guanosine_HMDB_HMDB00133_118-00-3//283.0917-Guanosine_METLIN_87_118-00-3//283.0917-Guanosine_KEGG_C00387_118-00-3//283.0917-Crotonoside_KEGG_C08432_1818-71-9/	0.004329	5.64	0.0285	0.287462	0.004329	4.18	0.0181	0.222982	0.004329	6.52	0.0189	0.202655	0.004329	0.34	0.0147	1.10756	0.0822511	1.64	0.1575	0.81923	0.004329	0.37	0.0135	1.23765	0.004329	0.16	0.0109	0.930395	0.004329	0.03	0.0109	1.18374	0.004329	0.68	0.0232	1.85552	0.930736	0.94	0.9739	0.632817	0.004329	0.04	0.0179
M283T338	[M-H]-	283.068	5.64133	Xanthosine	a,b,d	284.0757-Allopurinol_riboside_HMDB_HMDB00481_16220-07-8//284.0757-Xanthosine_HMDB_HMDB00299_146-80-5//284.0757-Xanthosine_METLIN_3408_146-80-5//284.0757-Xanthosine_KEGG_C01762_146-80-5/	0.662338	0.97	0.8106	1.02235	1	1	1	1.42877	0.930736	0.99	0.9606	0.103066	0.428571	0.98	0.5385	0.353742	0.004329	1.58	0.0127	0.435401	0.004329	1.2	0.0135	0.919439	0.004329	1.36	0.0109	1.00799	0.004329	1.13	0.0109	0.997596	0.004329	1.59	0.0232	0.329783	0.004329	1.23	0.0195	1.41722	0.004329	1.39	0.0179
M283T80	[M-H]-	283.061	1.33383	Glycitein	a,b,d	284.0685-Biochanin_A_HMDB_HMDB02338_491-80-5//284.0685-Glycitein_HMDB_HMDB05781_40957-83-3//284.0685-BiochaninA_KEGG_C00814_491-80-5//284.0685-Questin_KEGG_C01448_3774-64-9//284.0685-Acacetin_KEGG_C01470_480-44-4//284.0685-Calycosin_KEGG_C01562_20575-57-9//284.0685-2-Hydroxyformononetin_KEGG_C02920_1890-99-9//284.0685-Genkwanin_KEGG_C10046_437-64-9//284.0685-Geraldone_KEGG_C10047_21583-32-4//284.…	0.773938	1.3	0.8995	1.62237	0.166994	2.05	0.2772	0.927307	0.925558	2.14	0.9606	0.274994	0.004329	1.18	0.0147	0.235548	1	1.59	1	0.169213	0.640374	1.64	0.7532	1.47583	0.513081	1.49	0.6571	0.88642	0.004329	1.38	0.0109	0.0506309	1	1.04	1	0.582192	0.485903	0.87	0.7316	0.605869	0.231045	2.22	0.4098
M296T187	[M-H]-	296.1	3.12233	O-Methylguanosine/Methylguanosine (N2-Methylguanosine)	a,b,d	297.1073-Psicofuranin_KEGG_C05342_1874-54-0//297.1073-1-Methylguanosine_METLIN_6324_IND//297.1073-1-Methylguanosine_HMDB_HMDB01563_2140-65-0//297.1073-2-Methylguanosine_HMDB_HMDB05862_2140-77-4//297.1073-3-O-Methylguanosine_HMDB_HMDB06038_10300-27-3/	0.004329	6.92	0.0285	0.547286	0.004329	3.55	0.0181	1.27241	0.004329	11.9	0.0189	1.30029	0.004329	7.48	0.0147	1.47456	0.004329	6.99	0.0127	1.32748	0.004329	0.36	0.0135	1.5193	0.00865801	1.32	0.0188	1.26466	0.0822511	0.64	0.1338	0.622002	0.004329	5.61	0.0232	0.148391	0.792208	1.21	0.9093	0.933816	0.004329	3.12	0.0179
M297T61	[M+H]+	297.109	1.01533	Methylguanosine	a,c	296.1008-4-Nitrophenyl-3-ketovalidamine_KEGG_C03995_IND//296.1008-Asp_Tyr_METLIN_23882_IND//296.1008-Tyr_Asp_METLIN_24029_IND/	0.00865801	0.79	0.0352	0.434272	0.329004	1.03	0.4122	0.508901	0.004329	0.74	0.0174	1.53407	0.004329	0.5	0.0151	0.765735	0.004329	0.11	0.0096	1.33405	1	1	1	1.33999	0.004329	0.28	0.0089	1.31216	0.004329	0.04	0.0084	0.364617	0.792208	0.99	0.8922	0.42626	0.004329	1.22	0.0148	0.305526	0.662338	0.97	0.7852
M298T238	[M+H]+	298.098	3.971	Deoxy-(methylthio)adenosine	a,c,e	297.0896-5-Methylthioadenosine_METLIN_3425_2457-80-9//297.0896-5-Methylthioadenosine_HMDB_HMDB01173_2457-80-9//297.0896-5-Methylthioadenosine_KEGG_C00170_2457-80-9/	0.004329	0.1	0.0232	0.735357	0.004329	0	0.0134	1.14588	0.004329	0.04	0.0174	0.81474	0.004329	0.01	0.0151	0.801802	0.004329	0	0.0096	0.379967	0.004329	0.01	0.0095	1.13409	0.004329	0.01	0.0089	0.874253	0.004329	0.01	0.0084	0.712268	0.004329	0.03	0.0274	1.72227	0.004329	0.01	0.0148	0.976423	0.004329	0.01	0.0173
M300T495	[M-H]-	300.048	8.245	N-Acetyl-a-glucosaminephosphate	a,b,d	301.0563-N-Acetyl-D-galactosamine_1-phosphate_HMDB_HMDB06480_Not_Available//301.0563-N-Acetyl-D-Glucosamine_6-Phosphate_HMDB_HMDB01062_102029-88-9//301.0563-N-Acetyl-glucosamine_1-phosphate_HMDB_HMDB01367_901851-43-2//301.0563-N-Acetylglucosamine_6-phosphate_HMDB_HMDB02817_1746-32-3//301.0563-N-Acetylglucosamine-1-phosphate_METLIN_384_28446-21-1//301.0563-N-Acetylglucosamine-6-phosphate_METLIN_38…	0.329004	1.06	0.5537	1.05183	0.004329	1.14	0.0181	0.636166	0.246753	1.04	0.4199	0.0288715	0.004329	1.28	0.0147	0.80627	0.004329	0.72	0.0127	0.27863	0.017316	1.12	0.0414	1.19564	0.125541	0.93	0.2013	0.352423	0.004329	1.26	0.0109	1.38304	0.930736	0.97	0.9782	0.763431	0.030303	1.14	0.0911	0.0886911	0.177489	1.06	0.3239
M303T548	[M-H]-	303.083	9.13967	N-Acetyl-Asp-Glu	a,b,d	304.0907-_N-Acetylaspartylglutamic_acid_HMDB_HMDB01067_3106-85-2//304.0907-N-Acetyl-aspartyl-glutamate_KEGG_C12270_3106-85-2/	0.00865801	1.28	0.0458	0.567915	0.792208	1.01	0.8553	0.649279	0.017316	1.22	0.0556	1.64345	0.004329	1.65	0.0147	1.41993	0.177489	1.17	0.2969	1.37675	0.246753	1.12	0.3699	0.526844	0.792208	0.86	0.8657	1.40898	0.004329	1.6	0.0109	1.20423	0.662338	1.01	0.863	0.399622	0.792208	0.95	0.9093	0.259787	0.177489	1.07	0.3239
M308T433	[M-H]-	308.098	7.21667	N-Acetylneuraminic acid	a,b,d	309.106-N-Acetylneuraminic_Acid_METLIN_24101_131-48-6//309.106-9-O-Acetylneuraminic_acid_METLIN_3320_82057-50-9//309.106-N-Acetyl-a-neuraminic_acid_METLIN_5739_IND//309.106-N-Acetyl-b-neuraminic_acid_METLIN_5764_IND//309.106-N-Acetyl-a-neuraminic_acid_HMDB_HMDB00773_21646-00-4//309.106-N-Acetylneuraminic_acid_HMDB_HMDB00230_131-48-6//309.106-N-Acetylneuraminate_KEGG_C00270_131-48-6//309.106-O-Ace…	0.0519481	1.06	0.1701	0.614368	0.004329	1.33	0.0181	0.644815	0.177489	1.07	0.3336	0.604312	0.017316	1.13	0.0408	0.196334	0.004329	1.16	0.0127	0.862077	0.004329	1.39	0.0135	1.53403	0.004329	1.27	0.0109	0.771937	0.004329	1.21	0.0109	0.438903	0.004329	1.19	0.0232	1.84935	0.004329	1.44	0.0195	1.13159	0.004329	1.25	0.0179
M325T57	[M+H]+	325.044	0.954167	UMP	a,c,e	324.0359-Pseudouridine_5-phosphate_HMDB_HMDB01271_1157-60-4//324.0359-Uridine_5-monophosphate_HMDB_HMDB00288_58-97-9//324.0359-Arabinoside_uridinemonophosphate_METLIN_678_IND//324.0359-Arabinose_Uridinemonophosphate_METLIN_684_IND//324.0359-Uridine_monophosphate_(UMP)_METLIN_3453_58-97-9//324.0359-UMP_KEGG_C00105_58-97-9//324.0359-Pseudouridine5-phosphate_KEGG_C01168_1157-60-4//324.0359-3-UMP_KEG…	0.004329	1.44	0.0232	0.426483	0.004329	1.76	0.0134	0.308815	0.004329	1.55	0.0174	1.47806	0.125541	1.16	0.2041	1.46918	0.004329	0.29	0.0096	1.33443	0.00865801	1.46	0.0165	1.32856	0.177489	1.23	0.2421	1.29282	0.004329	2.01	0.0084	0.975659	0.004329	1.19	0.0274	0.889716	0.004329	1.8	0.0148	0.829912	0.030303	1.21	0.0784
M328T161	[M-H]-	328.045	2.68133	Cyclic AMP	a,b,d	329.0525-3,5-CyclicAMP_KEGG_C00575_60-92-4//329.0525-2,3-CyclicAMP_KEGG_C02353_IND//329.0525-3,5-CyclicdGMP_KEGG_C02507_IND//329.0525-Cyclic_AMP_HMDB_HMDB00058_60-92-4//329.0525-Adenosine_3,5-cyclic_monophosphate_(cAMP)_METLIN_92_37839-81-9//329.0525-2,3-Cyclic_adenosine_monophosphate_METLIN_3459_634-01-5//329.0525-3,5-Cyclic_dGMP_METLIN_3486_13440-33-0/	0.004329	0.35	0.0285	0.208652	0.004329	0.41	0.0181	1.52462	0.004329	0.29	0.0189	1.40678	0.004329	0.13	0.0147	0.284772	0.004329	0	0.0127	1.21333	0.004329	0.18	0.0135	0.199198	0.004329	0.02	0.0109	0.909489	0.004329	0.19	0.0109	0.578313	0.004329	0.79	0.0232	0.348463	0.004329	0.62	0.0195	0.677967	0.004329	0.62	0.0179
M341T495	[M-H]-	341.108	8.256	Disaccharides	a,b,d	342.1162-Sucrose_KEGG_C00089_57-50-1//342.1162-Cellobiose_KEGG_C00185_IND//342.1162-Maltose_KEGG_C00208_69-79-4//342.1162-Lactose_KEGG_C00243_63-42-3//342.1162-Isomaltose_KEGG_C00252_499-40-1//342.1162-alpha-Maltose_KEGG_C00897_4482-75-1//342.1162-alpha,alpha-Trehalose_KEGG_C01083_99-20-7//342.1162-1-alpha-D-Galactosyl-myo-inositol_KEGG_C01235_IND//342.1162-Nigerose_KEGG_C01518_497-48-3//342.1162…	0.329004	1.13	0.5537	1.86263	0.536797	1.11	0.6322	0.812827	0.004329	3.14	0.0189	1.14616	0.004329	0.64	0.0147	1.21189	0.017316	0.62	0.0417	1.44829	0.125541	0.82	0.216	1.51825	0.004329	57.95	0.0109	1.42521	0.004329	0.49	0.0109	1.42036	0.0519481	0.7	0.1613	1.36206	0.792208	0.98	0.9093	0.560103	0.004329	7.42	0.0179
M341T531_2	[M-H]-	341.108	8.84467	Sucrose	a,b,d	342.1162-Sucrose_KEGG_C00089_57-50-1//342.1162-Cellobiose_KEGG_C00185_IND//342.1162-Maltose_KEGG_C00208_69-79-4//342.1162-Lactose_KEGG_C00243_63-42-3//342.1162-Isomaltose_KEGG_C00252_499-40-1//342.1162-alpha-Maltose_KEGG_C00897_4482-75-1//342.1162-alpha,alpha-Trehalose_KEGG_C01083_99-20-7//342.1162-1-alpha-D-Galactosyl-myo-inositol_KEGG_C01235_IND//342.1162-Nigerose_KEGG_C01518_497-48-3//342.1162…	0.536797	1	0.7247	0.398828	0.125541	1.07	0.2138	1.56514	1	1	1	1.513	0.004329	0.88	0.0147	1.35649	0.004329	0.56	0.0127	1.52726	0.017316	1.09	0.0414	0.980663	0.536797	1.01	0.6571	0.87976	0.004329	0.83	0.0109	1.1804	0.004329	0.81	0.0232	0.695685	0.792208	1.01	0.9093	0.143743	0.004329	0.77	0.0179
M341T611	[M-H]-	341.109	10.176	Disaccharides	a,b,d	342.1162-Sucrose_KEGG_C00089_57-50-1//342.1162-Cellobiose_KEGG_C00185_IND//342.1162-Maltose_KEGG_C00208_69-79-4//342.1162-Lactose_KEGG_C00243_63-42-3//342.1162-Isomaltose_KEGG_C00252_499-40-1//342.1162-alpha-Maltose_KEGG_C00897_4482-75-1//342.1162-alpha,alpha-Trehalose_KEGG_C01083_99-20-7//342.1162-1-alpha-D-Galactosyl-myo-inositol_KEGG_C01235_IND//342.1162-Nigerose_KEGG_C01518_497-48-3//342.1162…	0.662338	1.04	0.8106	0.739755	0.0822511	1.16	0.1585	0.899188	0.930736	0.77	0.9606	1.43537	0.004329	0.86	0.0147	1.13177	0.004329	0.44	0.0127	1.28595	0.428571	1.1	0.554	0.869982	0.125541	1.22	0.2013	0.0282439	0.00865801	0.92	0.0192	1.29138	0.0822511	0.79	0.2312	0.43557	0.930736	1	0.9739	0.943449	0.930736	0.99	0.9635
M346T405	[M-H]-	346.055	6.757	3'-AMP	a,b,d	347.0631-2-Deoxyguanosine_5-monophosphate_HMDB_HMDB01044_902-04-5//347.0631-3-AMP_HMDB_HMDB03540_84-21-9//347.0631-Adenosine_monophosphate_HMDB_HMDB00045_61-19-8//347.0631-Adenylic_acid_(adenosine_monophosphate)_METLIN_93_61-19-8//347.0631-Zidovudine_monophosphate_METLIN_3068_29706-85-2//347.0631-eoxyguanosine_5-monophosphate_(dGMP)_METLIN_3489_902-04-5//347.0631-AMP_KEGG_C00020_61-19-8//347.0631…	0.329004	0.95	0.5537	1.06544	0.0822511	0.92	0.1585	0.451614	0.246753	0.93	0.4199	0.707577	0.004329	0.47	0.0147	0.745447	0.004329	0.05	0.0127	0.388124	0.004329	0.5	0.0135	0.302988	0.004329	0.05	0.0109	1.17902	0.004329	0.08	0.0109	1.02488	0.177489	0.95	0.3972	1.1321	0.00865801	1.12	0.0325	1.58162	0.004329	0.85	0.0179
M346T457	[M-H]-	346.055	7.6085	5'-AMP	a,b,d	347.0631-2-Deoxyguanosine_5-monophosphate_HMDB_HMDB01044_902-04-5//347.0631-3-AMP_HMDB_HMDB03540_84-21-9//347.0631-Adenosine_monophosphate_HMDB_HMDB00045_61-19-8//347.0631-Adenylic_acid_(adenosine_monophosphate)_METLIN_93_61-19-8//347.0631-Zidovudine_monophosphate_METLIN_3068_29706-85-2//347.0631-eoxyguanosine_5-monophosphate_(dGMP)_METLIN_3489_902-04-5//347.0631-AMP_KEGG_C00020_61-19-8//347.0631…	0.017316	0.76	0.0769	1.61752	0.004329	1.9	0.0181	0.446626	0.004329	0.61	0.0189	0.0948889	0.004329	0.04	0.0147	0.966978	0.004329	0.15	0.0127	0.981269	0.004329	1.78	0.0135	0.411531	0.004329	1.57	0.0109	0.311484	0.004329	0.26	0.0109	0.216125	0.329004	0.95	0.5929	1.45408	0.004329	1.34	0.0195	0.115303	0.536797	0.94	0.6941
M362T524	[M-H]-	362.05	8.7305	GMP	a,b,d	363.058-GMP_KEGG_C00144_85-32-5//363.058-Guanosine3-phosphate_KEGG_C06193_IND//363.058-Guanidylic_acid_(guanosine_monophosphate)_METLIN_98_85-32-5//363.058-GMP_HMDB_HMDB01397_85-32-5/	0.00865801	1.2	0.0458	1.31107	0.017316	1.38	0.0497	1.0481	0.030303	1.17	0.0882	0.632174	0.0519481	0.77	0.1008	1.22195	0.004329	0.1	0.0127	0.755976	0.004329	0.52	0.0135	0.622448	0.004329	0.26	0.0109	0.254745	0.004329	0.36	0.0109	1.30764	0.177489	1.08	0.3972	0.612143	0.004329	1.56	0.0195	1.41748	0.125541	1.1	0.2519
M377T300	[M+H]+	377.147	4.99767	Riboflavin	a,c,e	376.1369-Loganate_KEGG_C01512_22255-40-9//376.1369-7-Epiloganicacid_KEGG_C11661_IND//376.1376-Propiomazinehydrochloride_KEGG_C07384_1240-15-9//376.1383-Riboflavin_HMDB_HMDB00244_83-88-5//376.1383-Riboflavin_(Vitamin_B2)_METLIN_233_83-88-5//376.1383-Trp_Asp_Gly_METLIN_17398_IND//376.1383-Trp_Gly_Asp_METLIN_18481_IND//376.1383-Asp_Trp_Gly_METLIN_18952_IND//376.1383-Asp_Gly_Trp_METLIN_19113_IND//376…	0.004329	1.43	0.0232	1.39071	0.004329	1.79	0.0134	0.658611	0.004329	1.47	0.0174	0.202127	0.004329	2.03	0.0151	0.253316	0.004329	1.54	0.0096	1.21834	0.004329	1.45	0.0095	0.665471	0.004329	1.64	0.0089	1.27639	0.004329	1.59	0.0084	1.23679	0.004329	1.43	0.0274	0.953731	0.004329	1.36	0.0148	0.472391	0.004329	1.7	0.0173
M383T381	[M-H]-	383.114	6.3555	Adenosyl homocysteine	a,b,d	384.1209-4-Demethyldeoxypodophyllotoxin_KEGG_C10552_3590-93-0//384.1209-4-Demethyldeoxypodophyllotoxin_METLIN_2042_3590-93-0//384.1216-S-Adenosylhomocysteine_HMDB_HMDB00939_979-92-0//384.1216-S-Adenosylhomocysteine_METLIN_296_979-92-0//384.1216-S-Adenosyl-L-homocysteine_KEGG_C00021_979-92-0/	0.004329	0.81	0.0285	0.833944	0.00389049	0	0.0181	0.228366	0.004329	0.69	0.0189	0.0812421	0.004329	0.74	0.0147	0.530938	0.004329	10.56	0.0127	1.46287	0.004329	6	0.0135	0.495386	0.004329	12.19	0.0109	1.42648	0.004329	8.12	0.0109	0.646114	0.004329	8.61	0.0232	1.33244	0.004329	3.45	0.0195	1.67725	0.004329	5.56	0.0179
M503T569	[M-H]-	503.161	9.475	Raffinose/Maltotriose	a,b,d	504.1632-Sergeolide_KEGG_C08782_82290-17-3//504.1632-UrdamycinoneF_KEGG_C12410_IND//504.1690-Raffinose_KEGG_C00492_512-69-6//504.1690-Panose_KEGG_C00713_33401-87-5//504.1690-Galactomannan_KEGG_C00883_IND//504.1690-Maltotriose_KEGG_C01835_1109-28-0//504.1690-Isomaltotriose_KEGG_C02160_3371-50-4//504.1690-6-alpha-Maltosylglucose_KEGG_C03367_IND//504.1690-1F-beta-D-Fructosylsucrose_KEGG_C03661_IND//…	0.428571	0.88	0.6411	0.0984162	0.00865801	1.24	0.0293	0.491837	0.004329	0.93	0.0189	1.52147	0.00865801	0.82	0.0228	0.197571	0.017316	0.6	0.0417	0.224929	0.329004	1.22	0.457	1.51999	0.004329	0.72	0.0109	1.17752	0.0822511	0.9	0.1338	1.35593	0.792208	0.98	0.9346	1.71662	0.329004	1.07	0.5532	0.959991	0.004329	0.9	0.0179
M503T649	[M-H]-	503.161	10.8102	Maltotriose/Raffinose	a,b,d	504.169-Raffinose_KEGG_C00492_512-69-6//504.169-Panose_KEGG_C00713_33401-87-5//504.169-Galactomannan_KEGG_C00883_IND//504.169-Maltotriose_KEGG_C01835_1109-28-0//504.169-Isomaltotriose_KEGG_C02160_3371-50-4//504.169-6-alpha-Maltosylglucose_KEGG_C03367_IND//504.169-1F-beta-D-Fructosylsucrose_KEGG_C03661_IND//504.169-6F-alpha-D-Galactosylsucrose_KEGG_C03848_470-57-5//504.169-D-Galalpha1->6D-Galalpha…	0.428571	0.81	0.6411	0.837776	0.030303	1.49	0.0758	0.460633	0.246753	0.87	0.4199	0.96559	0.125541	1.15	0.2022	0.36654	0.030303	0.31	0.0683	1.32428	0.030303	1.87	0.0676	1.52329	0.004329	0.59	0.0109	0.245354	0.0822511	1.43	0.1338	1.40319	0.662338	0.89	0.863	1.64966	0.125541	1.81	0.2772	0.869795	0.428571	0.91	0.6016
M565T543	[M-H]-	565.048	9.05333	Uridine-diphosphogalactose	a,b,d	566.055-Uridine_diphosphate_glucose_HMDB_HMDB00286_133-89-1//566.055-Uridine_diphosphategalactose_HMDB_HMDB00302_2956-16-3//566.055-UDP-glucose_KEGG_C00029_133-89-1//566.055-UDP-D-galactose_KEGG_C00052_IND//566.055-UDP-alpha-D-galacto-1,4-furanose_KEGG_C03733_IND//566.055-UDP-glucose_METLIN_3598_133-89-1//566.055-UDP-D-galactose_METLIN_3599_2956-16-3/		1		0.121811997789667	5.4941108756312003E-3	95675.37	2.2700000000000001E-2	1.3437309988320201		1		0.381186688501157		1		0.49362365193413299		1		1.2216409291547901	5.4941108756312003E-3	101082.7	1.6899999999999998E-2	1.4426614904262001	5.4941108756312003E-3	104814.92	1.34E-2	1.27515887978439	5.4941108756312003E-3	9190.42	1.3599999999999999E-2	1.4124924959432199		1		1.33418296581435	5.4941108756312003E-3	69376.210000000006	2.4199999999999999E-2	0.35148781109674598	0.104062179834085	1310.94	0.23069999999999999
M606T513	[M-H]-	606.073	8.54933	Uridine-diphospho-N-acetylglucosamine (UDP-N-acetylglucosamine)	a,b,d	607.0815-UDP-GlcNAc_METLIN_41549_IND//607.0815-Uridine_diphosphate-N-acetylgalactosamine_HMDB_HMDB00304_7277-98-7//607.0816-UDP-N-acetyl-D-galactosamine_METLIN_3675_7277-98-7//607.0816-UDP-N-acetyl-D-glucosamine_KEGG_C00043_IND//607.0816-UDP-N-acetyl-D-galactosamine_KEGG_C00203_IND//607.0816-UDP-N-acetyl-D-mannosamine_KEGG_C01170_IND/	0.048406	0	0.1701	0.627817	0.00865801	2.79	0.0293	1.42633	0.13638	0	0.2828	0.219982	0.00549411	0.08	0.0171	0.398167	0.11275	0.11	0.2156	0.997826	0.00865801	3.13	0.0228	1.41469	0.00754623	23.23	0.0178	0.152049	0.662338	0.91	0.7483	1.42681	0.292263	0.35	0.5847	0.412437	0.004329	5.53	0.0195	0.126751	0.550313	2.19	0.7113
M665T616	[M-H]-	665.214	10.2592	Stachyose/Maltotetraose	a,b,d	666.2219-Glycogen_HMDB_HMDB00757_9005-79-2//666.2219-Maltotetraose_HMDB_HMDB01296_34612-38-9//666.2219-Stachyose_HMDB_HMDB03553_470-55-3//666.2219-Glycogen_METLIN_160_9005-79-2//666.2219-maltotetraose_METLIN_4199_34612-38-9//666.2219-Stachyose_METLIN_6951_IND//666.2219-Glycogen_KEGG_C00182_9005-79-2//666.2219-Stachyose_KEGG_C01613_10094-58-3_470-55-3//666.2219-Cellotetraose_KEGG_C02013_38819-01-1…	0.017316	0.67	0.0769	1.70801	0.662338	0.9	0.7466	1.22514	0.0822511	1.12	0.1889	1.5575	0.017316	0.92	0.0408	0.514493	0.930736	0.97	0.9639	1.50573	0.004329	1.69	0.0135	0.924895	0.004329	39.39	0.0109	1.43251	0.004329	0.72	0.0109	0.537939	0.004329	2.17	0.0232	1.6681	0.930736	1.05	0.9739	0.365907	0.004329	4.89	0.0179
M87T135_1	[M-H]-	87.0449	2.246	Isobutyric acid	a,b,d	88.05240-Butanoicacid_KEGG_C00246_107-92-6//88.05240-Acetoin_KEGG_C00466_513-86-0//88.05240-(R)-Acetoin_KEGG_C00810_513-86-0//88.05240-Ethylacetate_KEGG_C00849_141-78-6//88.05240-(S)-Acetoin_KEGG_C01769_IND//88.05240-2-Methylpropanoate_KEGG_C02632_79-31-2//88.05240-1,4-Dioxane_KEGG_C14440_123-91-1//88.05243-Acetoin_HMDB_HMDB03243_513-86-0//88.05243-Butyric_acid_HMDB_HMDB00039_107-92-6//88.05243-I…	0.030303	1.41	0.1167	0.736218	0.004329	0.36	0.0181	1.1101	0.0519481	1.43	0.1349	0.854504	0.004329	1.78	0.0147	0.407946	0.536797	1.44	0.6858	1.49708	0.004329	0.46	0.0135	1.39155	0.030303	0.72	0.0581	1.43769	0.428571	0.88	0.5303	1.37112	0.00865801	1.45	0.0387	1.74369	0.004329	0.32	0.0195	1.6552	0.329004	1.11	0.5034
M87T569	[M-H]-	87.0084	9.4875	Pyruvic acid	a,b,d	88.01600-Pyruvate_KEGG_C00022_127-17-3//88.01600-3-Oxopropanoate_KEGG_C00222_IND//88.01600-3-Hydroxypropenoate_KEGG_C12069_IND//88.01604-Pyruvic_acid_HMDB_HMDB00243_127-17-3//88.01605-Pyruvic_acid_METLIN_117_127-17-3/	0.177489	1.48	0.3784	1.72384	0.030303	1.2	0.0758	1.38637	0.017316	1.7	0.0556	1.29779	0.329004	1.03	0.4373	0.373397	0.0519481	0.81	0.1083	1.5222	0.930736	1.01	0.9567	1.494	0.017316	1.4	0.0354	0.415416	0.930736	1	0.9541	1.13164	0.125541	0.87	0.3119	0.380588	0.428571	0.94	0.6517	1.58279	0.0519481	1.42	0.1296
M88T446_1	[M-H]-	88.0401	7.42667	Sarcosine/ß-Alanine/Alanine	a,b,d	89.04768-Alanine_METLIN_11_56-41-7//89.04768-beta-Alanine_METLIN_36_107-95-9//89.04768-Sarcosine_METLIN_51_107-97-1//89.04768-beta-Alanine_HMDB_HMDB00056_107-95-9//89.04768-D-Alanine_HMDB_HMDB01310_338-69-2//89.04768-L-Alanine_HMDB_HMDB00161_56-41-7//89.04768-Sarcosine_HMDB_HMDB00271_107-97-1//89.04770-L-Alanine_KEGG_C00041_56-41-7//89.04770-beta-Alanine_KEGG_C00099_107-95-9//89.04770-D-Alanine_K…	0.125541	1.04	0.307	1.72346	0.0519481	1.19	0.1129	1.57427	0.428571	1.03	0.6043	1.48779	0.030303	1.12	0.0652	0.215411	0.125541	1.07	0.2228	1.45634	0.004329	1.36	0.0135	0.432837	0.125541	1.09	0.2013	0.970409	0.030303	1.13	0.0585	1.40453	0.246753	1.02	0.4944	0.389605	0.017316	1.23	0.0573	1.10666	0.329004	1.02	0.5034
M89T204_3	[M-H]-	89.0241	3.396	Lactic acid	a,b,d	90.03168-beta-lactic_acid_METLIN_35392_IND//90.03169-b-Hydroxypropionic_acid_HMDB_HMDB03328_163894-00-6//90.03169-Dihydroxyacetone_HMDB_HMDB01882_96-26-4//90.03169-D-Lactic_acid_HMDB_HMDB01311_10326-41-7//90.03169-Glyceraldehyde_HMDB_HMDB01051_56-82-6//90.03169-Hydroxypropionic_acid_HMDB_HMDB00700_503-66-2//90.03169-L-Lactic_acid_HMDB_HMDB00190_79-33-4//90.03169-Lactic_acid_METLIN_116_50-21-5//90…	0.004329	3.89	0.0285	0.343257	0.004329	9.86	0.0181	1.57319	0.004329	6.78	0.0189	1.42439	0.004329	0.66	0.0147	0.566585	0.004329	0.64	0.0127	0.578516	0.004329	0.72	0.0135	0.0559522	0.004329	0.66	0.0109	1.35549	0.004329	0.6	0.0109	0.367052	0.004329	0.61	0.0232	1.80468	0.004329	0.73	0.0195	0.0689252	0.004329	0.64	0.0179
M89T552	[M-H]-	88.9879	9.20383	Oxalic acid	a,b,d	89.99530-Oxalate_KEGG_C00209_144-62-7//89.99531-Oxalic_acid_HMDB_HMDB02329_144-62-7//89.99531-Oxalic_Acid_METLIN_113_144-62-7/	0.329004	1.07	0.5537	1.42317	0.428571	0.94	0.5384	0.768291	0.930736	1.02	0.9606	0.172732	0.125541	0.9	0.2022	0.370756	0.246753	1.04	0.3875	1.41412	0.428571	0.97	0.554	1.46001	0.125541	0.9	0.2013	0.191869	0.004329	0.87	0.0109	0.95231	0.792208	0.98	0.9346	1.87431	0.329004	0.94	0.5532	1.66886	0.428571	1.08	0.6016
M92T299	[M-H]-	92.0504	4.9755	Methylpyridine (Picoline)	a,b,d	93.05780-Aniline_KEGG_C00292_62-53-3//93.05780-Aromaticamine_KEGG_C02136_IND//93.05780-2-Methylpyridine_KEGG_C14447_109-06-8//93.05785-Aniline_METLIN_489_62-53-3//93.05785-Aniline_HMDB_HMDB03012_62-53-3/	0.004329	0.65	0.0285	1.30851	0.329004	1.16	0.4421	1.52273	0.00865801	0.78	0.0319	1.123	0.930736	1	0.957	0.498276	0.004329	0.54	0.0127	0.855463	0.0519481	1.15	0.1071	0.68356	0.329004	0.88	0.452	0.879487	0.792208	1	0.8543	0.806863	0.004329	0.66	0.0232	0.739692	0.0519481	0.83	0.1401	0.413909	0.004329	0.64	0.0179
M94T122	[M-H]-	94.0297	2.036	Hydroxypyridine/Pyrrole-carboxaldehyde	a,b,d	95.03710-2-Hydroxypyridine_KEGG_C02502_142-08-5//95.03711-4-Hydroxypyridine_METLIN_3232_626-64-2/	0.428571	1.11	0.6411	0.327983	0.329004	1.08	0.4421	1.24536	0.930736	0.95	0.9606	1.70995	0.428571	1.07	0.5385	0.221923	0.930736	1.05	0.9639	1.03553	1	1.02	1	0.525056	0.662338	0.91	0.7641	1.41649	0.004329	0.79	0.0109	1.33302	0.792208	1.06	0.9346	1.62594	1	1.08	1	0.706103	0.246753	1.27	0.4098
M95T67	[M+H]+	95.0493	1.1105	Phenol	a,c,e	94.04186-Phenol_HMDB_HMDB00228_108-95-2//94.04187-Phenol_METLIN_128_108-95-2//94.04190-Phenol_KEGG_C00146_108-95-2//94.04190-Areneoxide_KEGG_C01782_IND//94.04190-Phenol_KEGG_C15584_IND/	0.125541	1.25	0.2361	0.959183	0.030303	1.25	0.0595	0.419299	0.930736	1.05	0.9589	0.45824	0.930736	1.03	0.9549	1.29396	0.0519481	1.27	0.0853	0.368593	0.017316	1.24	0.0306	0.306673	0.930736	1.03	0.9479	0.630856	0.792208	0.97	0.8277	1.21419	0.662338	1.08	0.8102	1.36903	0.930736	0.98	0.9541	0.827476	0.792208	0.99	0.8783
M88T41_1	[M+H]+	88.0394	0.687		a	87.03200-2-Aminoacrylate_KEGG_C02218_IND//87.03200-2-Oxazolidinone_KEGG_C06695_497-25-6//87.03203-2-Aminoacrylate_HMDB_HMDB03609_Not_Available/	0.004329	0.79	0.0232	1.20189	0.004329	0.77	0.0134	0.990518	0.004329	0.78	0.0174	0.103205	0.004329	0.49	0.0151	0.645911	0.004329	0.46	0.0096	0.513708	0.004329	0.55	0.0095	0.218108	0.004329	0.44	0.0089	1.11696	0.004329	0.47	0.0084	1.272	0.004329	0.52	0.0274	1.74148	0.004329	0.51	0.0148	0.187518	0.004329	0.46	0.0173
M86T45	[M+H]+	86.0965	0.742667		a	85.0891-Piperidine_KEGG_C01746_110-89-4/	0.004329	0.77	0.0232	1.43925	0.792208	0.89	0.8358	0.570287	0.00865801	0.65	0.0265	1.30988	0.004329	0.41	0.0151	1.43394	0.004329	0.23	0.0096	0.457723	0.329004	1.06	0.3944	1.1889	0.004329	0.41	0.0089	1.2528	0.004329	0.28	0.0084	1.27796	0.004329	0.77	0.0274	0.618518	0.017316	1.11	0.0438	0.588202	0.004329	0.48	0.0173
M85T254	[M+H]+	85.0286	4.22517		a	84.0211-4-Hydroxy-2-butynal_KEGG_C02648_IND//84.0211-3-Butynoate_KEGG_C06144_2345-51-9/	0.004329	0.45	0.0232	0.449057	0.536797	1.09	0.6136	1.02298	0.004329	0.55	0.0174	0.524655	0.004329	0.45	0.0151	0.241363	0.030303	0.86	0.0528	0.12248	0.428571	1.04	0.4936	0.954301	1	1	1	1.27775	0.428571	1.13	0.4978	1.15362	0.0822511	0.87	0.2143	1.73303	0.428571	1.06	0.5579	0.531561	0.0822511	1.05	0.1755
M814T305	[M+H]+	814.441	5.0775		a	813.4346-TubulysinE_KEGG_C15705PKNRP_Compound_IND/	0.004329	1.27	0.0232	0.994001	0.004329	1.29	0.0134	0.735472	0.004329	1.21	0.0174	1.5691	0.428571	1.08	0.5334	1.17879	0.428571	0.95	0.5194	0.31285	0.0519481	1.12	0.0802	0.606345	0.930736	1	0.9479	0.948348	0.0519481	0.85	0.0754	1.25647	0.0519481	1.2	0.1571	1.71561	0.030303	1.2	0.0701	0.697419	0.0519481	1.17	0.1225
M813T305	[M+H]+	813.438	5.0775		a	812.428-Trihexosylceramide_(d18:1/12:0)_HMDB_HMDB04877_71965-57-6/	0.004329	1.28	0.0232	0.748204	0.00865801	1.24	0.0219	0.784422	0.00865801	1.2	0.0265	1.30579	0.329004	1.09	0.4361	1.42424	0.428571	0.96	0.5194	0.108935	0.0519481	1.11	0.0802	0.523439	0.930736	1.02	0.9479	0.99839	0.0822511	0.87	0.1146	1.21006	0.0822511	1.18	0.2143	1.47641	0.0822511	1.14	0.1558	1.14716	0.017316	1.18	0.0492
M710T322	[M+H]+	709.692	5.3725		a	708.6784-Cholesteryl_behenic_acid_HMDB_HMDB06727_61510-09-6//708.6784-22:0_Cholesteryl_ester_METLIN_41711_IND/	0.004329	0.18	0.0232	0.682016	0.00865801	0.28	0.0219	0.611067	0.00549411	0.01	0.0212	1.37707	0.00389049	0	0.0151	0.145426	0.004329	0.17	0.0096	0.664493	0.004329	0.13	0.0095	0.157432	0.00389049	0	0.0089	1.2113	0.00389049	0	0.0084	1.14422	0.00673595	0	0.0407	1.68687	0.00389049	0	0.0148	1.51062	0.00389049	0	0.0173
M690T333	[M+H]+	690.344	5.55633		a	689.3411-Pseudoaconitine_KEGG_C08704_127-29-7/	0.004329	0.14	0.0232	1.47506	0.004329	0.15	0.0134	1.03099	0.004329	0.09	0.0174	1.20541	0.004329	0.15	0.0151	1.29362	0.004329	0.31	0.0096	0.889695	0.004329	0.13	0.0095	1.17406	0.004329	0.12	0.0089	0.663733	0.004329	0.1	0.0084	1.2926	0.004329	0.16	0.0274	1.55733	0.004329	0.18	0.0148	0.37419	0.004329	0.12	0.0173
M655T324	[M+H]+	655.387	5.39683		a	654.3814-all-trans-Heptaprenyldiphosphate_KEGG_C04216_IND/	0.004329	2.51	0.0232	1.5696	0.004329	4.4	0.0134	1.35613	0.004329	3.1	0.0174	0.397988	0.004329	3.95	0.0151	1.19249	0.004329	0.14	0.0096	1.16793	0.004329	0.55	0.0095	1.18761	0.00796941	0.05	0.0149	1.31	0.177489	0.81	0.2282	0.986327	0.00865801	1.33	0.0416	0.447512	0.004329	3.45	0.0148	1.29774	0.00865801	1.61	0.0278
M629T383	[M+H]+	629.367	6.38167		a	628.3625-Lopinavir_KEGG_C12871_192725-17-0/	0.004329	0.56	0.0232	1.245	0.004329	0.18	0.0134	1.27972	0.004329	0.4	0.0174	1.13511	0.004329	0.68	0.0151	1.19102	0.00549411	0	0.012	0.857489	0.00549411	0	0.0119	1.12917	0.00549411	0	0.011	0.288512	0.00389049	0	0.0084	0.832508	0.00865801	0.73	0.0416	1.53899	0.004329	0.48	0.0148	0.485052	0.004329	0.69	0.0173
M611T300	[M+H]+	611.294	4.996		a	610.2903-Endomorphin-1_HMDB_HMDB05773_189388-22-5/	0.004329	0.32	0.0232	1.25682	0.00865801	0.66	0.0219	0.556487	0.00673595	0.05	0.0253	1.33616	0.00673595	0.01	0.0209	1.17287	0.017316	0.73	0.0318	0.603592	0.004329	0.55	0.0095	0.216033	0.004329	0.36	0.0089	1.24566	0.004329	0.26	0.0084	1.27833	0.00865801	0.56	0.0416	1.87234	0.004329	0.45	0.0148	0.399585	0.004329	0.15	0.0173
M598T307	[M+H]+	598.357	5.11383		a	597.3513-5-O-beta-D-Mycaminosyltylonolide_KEGG_C12002PK_Compound_IND//597.3526-ZizyphineF_KEGG_C10016_55839-64-0/	0.004329	0.11	0.0232	0.938774	0.004329	0.29	0.0134	0.961102	0.004329	0.03	0.0174	1.30262	0.004329	0.02	0.0151	1.33803	0.004329	0.07	0.0096	1.31993	0.004329	0.01	0.0095	0.117578	0.00754623	0	0.0145	1.27951	0.00389049	0	0.0084	0.972343	0.00796941	0.01	0.0416	0.652133	0.004329	0.01	0.0148	0.601077	0.004329	0.01	0.0173
M580T368_2	[M+H]+	580.3	6.13333		a	579.2961-p-hydroxyfosinopril_METLIN_2976_IND/	0.004329	0.4	0.0232	0.812584	0.004329	0.15	0.0134	1.46179	0.004329	0.08	0.0174	1.38609	0.004329	0.03	0.0151	1.1436	0.0519481	0.7	0.0853	1.2969	0.004329	0.38	0.0095	0.848334	0.004329	0.28	0.0089	1.28126	0.004329	0.25	0.0084	0.515617	0.125541	0.78	0.2878	0.991929	0.004329	0.74	0.0148	1.19948	0.004329	0.45	0.0173
M571T274	[M+H]+	571.31	4.5635		a	570.3067-Atracurium_(Quaternary_monoacrylate)_METLIN_1158_86293-35-8/	0.004329	1.44	0.0232	1.33016	0.004329	1.5	0.0134	1.24034	0.004329	1.42	0.0174	1.12693	0.004329	1.7	0.0151	0.410824	0.004329	1.34	0.0096	0.219191	0.004329	1.53	0.0095	1.34191	0.004329	1.4	0.0089	1.32538	0.004329	1.3	0.0084	1.29256	0.00865801	1.27	0.0416	0.377701	0.004329	1.37	0.0148	1.44952	0.004329	1.35	0.0173
M568T353	[M+H]+	568.299	5.87633		a	567.2864-3-Deoxydihydrostreptomycin_KEGG_C03755_IND//567.2864-Dihydrodeoxystreptomycin_METLIN_2507_26086-49-7/	0.004329	4.33	0.0232	0.682957	0.004329	3.77	0.0134	0.747619	0.004329	6.67	0.0174	0.281092	0.004329	13.22	0.0151	1.26991	0.0519481	1.23	0.0853	1.36046	0.004329	5.4	0.0095	1.33166	0.004329	1.87	0.0089	1.25682	0.004329	1.31	0.0084	1.24135	0.004329	2.23	0.0274	0.269859	0.017316	1.4	0.0438	1.36694	0.004329	2.71	0.0173
M561T308	[M+H]+	561.276	5.12917		a	560.2734-Geldanamycin_KEGG_C11222PK_Compound_30562-34-6/	0.004329	0.54	0.0232	1.58459	0.00796941	0.01	0.0219	0.972027	0.004329	0.25	0.0174	0.541882	0.004329	0.44	0.0151	1.31094	0.004329	0.34	0.0096	1.32255	0.00754623	0.01	0.0158	1.26381	0.00673595	0.01	0.0132	1.04627	0.004329	0.01	0.0084	0.614285	0.930736	1.02	0.9654	0.915495	0.004329	0.76	0.0148	1.36655	0.030303	0.9	0.0784
M557T386_2	[M+H]+	557.311	6.42933		a	556.3036-Cucurbitacin_E_METLIN_41670_IND//556.3036-CucurbitacinE_KEGG_C08797_18444-66-1/	0.004329	0.17	0.0232	0.837742	0.004329	0.35	0.0134	1.34576	0.00549411	0.01	0.0212	0.566327	0.00673595	0	0.0209	1.26228	0.004329	0.12	0.0096	0.873896	0.004329	0.09	0.0095	1.24397	0.00549411	0	0.011	1.32909	0.00389049	0	0.0084	0.815476	0.00754623	0.01	0.0416	1.43603	0.004329	0.01	0.0148	0.505973	0.00673595	0	0.0255
M553T322	[M+H]+	553.336	5.36567		a	552.3298-Lithocholate_3-O-glucuronide_HMDB_HMDB02513_75239-91-7//552.3298-Lithocholate_3-O-glucuronide_METLIN_6706_IND//552.3312-Pandamine_KEGG_C10012_10233-81-5/	0.004329	0.62	0.0232	0.857506	0.004329	0.3	0.0134	0.966225	0.004329	0.47	0.0174	1.35421	0.004329	0.74	0.0151	1.4514	0.004329	0.11	0.0096	0.702264	0.004329	0.15	0.0095	1.31764	0.004329	0.13	0.0089	0.267425	0.004329	0.11	0.0084	1.14896	0.329004	0.94	0.5434	0.80512	0.329004	1.06	0.4577	1.20411	0.792208	1.01	0.8783
M549T312	[M+H]+	549.313	5.208		a	548.3019-5beta-Scymnolsulfate_KEGG_C16261_IND/	0.004329	0.78	0.0232	0.943675	0.004329	0.58	0.0134	1.40896	0.004329	0.69	0.0174	1.46637	0.00865801	0.76	0.0227	0.702013	0.00549411	0	0.012	0.679696	0.00389049	0	0.0095	1.12093	0.00549411	0	0.011	1.00435	0.00389049	0	0.0084	1.1716	0.0519481	0.85	0.1571	0.565503	0.004329	0.52	0.0148	1.01437	0.792208	0.88	0.8783
M547T267	[M+H]+	547.282	4.4565		a	546.2703-Trp_Trp_Arg_METLIN_17291_IND//546.2703-Trp_Arg_Trp_METLIN_19764_IND//546.2703-Arg_Trp_Trp_METLIN_19915_IND/	0.004329	1.83	0.0232	0.957245	0.004329	3.59	0.0134	0.488439	0.004329	2.52	0.0174	1.20331	0.004329	1.93	0.0151	1.13007	0.030303	1.22	0.0528	0.43959	0.004329	1.4	0.0095	1.3451	0.792208	1.07	0.8408	1.22327	0.004329	0.72	0.0084	1.28243	0.030303	1.35	0.1075	1.52778	0.428571	1.15	0.5579	0.25431	0.004329	1.47	0.0173
M546T268	[M+H]+	546.279	4.46383		a	545.2659-N-[(3a,5b,7a,12a)-3,12-dihydroxy-24-oxo-7-(sulfooxy)cholan-24-yl]-Glycine_METLIN_6726_IND//545.2659-N-[(3a,5b,7a,12a)-3,7-dihydroxy-24-oxo-12-(sulfooxy)cholan-24-yl]-Glycine_METLIN_6730_IND//545.2659-N-[(3a,5b,7a,12a)-3,12-dihydroxy-24-oxo-7-(sulfooxy)cholan-24-yl]-Glycine_HMDB_HMDB02640_71977-73-6//545.2659-N-[(3a,5b,7a,12a)-3,7-dihydroxy-24-oxo-12-(sulfooxy)cholan-24-yl]-Glycine_HMDB_H…	0.004329	1.76	0.0232	0.710107	0.004329	3.19	0.0134	1.30599	0.004329	1.96	0.0174	1.32744	0.004329	1.69	0.0151	0.335348	0.177489	1.13	0.2467	0.869672	0.004329	1.42	0.0095	1.34737	0.792208	0.95	0.8408	1.29491	0.004329	0.7	0.0084	1.27564	0.00865801	1.36	0.0416	1.14844	0.0519481	1.21	0.1082	0.321053	0.0822511	1.29	0.1755
M545T241	[M+H]+	545.294	4.013		a	544.2883-beta-Cortol_HMDB_HMDB05821_667-65-2/	0.004329	0.83	0.0232	0.627724	0.004329	0.81	0.0134	1.3255	0.00865801	0.79	0.0265	0.299333	0.792208	0.95	0.8478	0.998785	0.004329	0.15	0.0096	1.06207	0.004329	0.09	0.0095	1.25646	0.004329	0.06	0.0089	1.2278	0.004329	0.07	0.0084	1.26798	0.00865801	0.9	0.0416	1.2311	0.004329	0.62	0.0148	1.41362	0.329004	0.88	0.4937
M545T244	[M+H]+	545.258	4.05933		a	544.2461-Morellin_KEGG_C10085_1183-12-6/	0.004329	1.3	0.0232	0.611996	0.004329	1.43	0.0134	1.02096	0.00865801	1.27	0.0265	1.3806	0.017316	1.24	0.0403	0.680161	0.177489	0.9	0.2467	0.184151	0.0822511	0.89	0.1197	1.0772	0.004329	0.77	0.0089	1.0432	0.004329	0.6	0.0084	0.248332	0.329004	1.15	0.5434	0.0780154	0.125541	1.1	0.2166	0.753902	0.125541	1.15	0.2434
M542T297	[M+H]+	542.316	4.94283		a	541.304-Anopterine_KEGG_C08658_38826-62-9/	0.004329	0.37	0.0232	1.57036	0.004329	0.54	0.0134	0.464559	0.004329	0.08	0.0174	1.47769	0.00796941	0.02	0.0227	0.46156	0.004329	0.32	0.0096	1.21087	0.004329	0.06	0.0095	0.96886	0.004329	0.05	0.0089	1.28766	0.004329	0.04	0.0084	1.27303	0.004329	0.01	0.0274	0.180587	0.00796941	0.01	0.0244	0.906343	0.00549411	0	0.0213
M524T346	[M+H]+	524.26	5.76383		a	523.2543-Tyr_Trp_Arg_METLIN_15960_IND//523.2543-Trp_Tyr_Arg_METLIN_16711_IND//523.2543-Tyr_Arg_Trp_METLIN_17785_IND//523.2543-Arg_Trp_Tyr_METLIN_19259_IND//523.2543-Trp_Arg_Tyr_METLIN_19774_IND//523.2543-Arg_Tyr_Trp_METLIN_23596_IND/	0.004329	3.15	0.0232	0.378703	0.004329	2.2	0.0134	1.07451	0.004329	3.5	0.0174	1.39667	0.004329	1.83	0.0151	1.0848	0.004329	0.27	0.0096	1.23357	0.00673595	0.01	0.0143	1.33776	0.00673595	0.01	0.0132	1.28795	0.004329	0.05	0.0084	1.03762	0.0519481	1.25	0.1571	1.41003	0.00865801	0.64	0.0244	1.18873	0.00865801	1.32	0.0278
M523T249_2	[M+H]+	523.267	4.148		a	522.2568-(22E)-26,26,26,27,27,27-hexafluoro-1alpha,25-dihydroxy-22,23-didehydrovitamin_D3_/_(22E)-26,26,26,27_METLIN_42022_IND//522.2568-(23E)-26,26,26,27,27,27-hexafluoro-1alpha,25-dihydroxy-23,24-didehydrovitamin_D3_/_(23E)-26,26,26,27_METLIN_42023_IND/	0.004329	1.18	0.0232	0.144467	0.004329	1.16	0.0134	0.271124	0.0822511	1.11	0.1671	0.481411	0.329004	0.93	0.4361	1.36184	0.329004	1.05	0.4169	0.524328	0.004329	0.77	0.0095	1.31706	0.004329	0.64	0.0089	1.26859	0.004329	0.38	0.0084	1.27028	0.004329	0.62	0.0274	1.09631	0.004329	0.16	0.0148	0.448836	0.004329	0.16	0.0173
M523T346	[M+H]+	523.256	5.76483		a	522.2465-Trilobolide_KEGG_C09563_50657-07-3/	0.004329	2.84	0.0232	1.67706	0.004329	2.19	0.0134	1.45067	0.004329	2.78	0.0174	1.44268	0.004329	1.76	0.0151	0.648599	0.004329	0.37	0.0096	1.12704	0.004329	0.05	0.0095	1.02945	0.004329	0.06	0.0089	1.30698	0.004329	0.07	0.0084	1.28304	0.0822511	1.2	0.2143	1.58953	0.00865801	0.81	0.0244	1.52949	0.0519481	1.15	0.1225
M521T286	[M+H]+	521.273	4.766		a	520.2672-Medroxyprogesterone_glucuronide_METLIN_1095_IND/	0.004329	0.01	0.0232	1.03424	0.004329	0.02	0.0134	0.533	0.00796941	0.01	0.0265	1.55425	0.00754623	0	0.0227	0.302283	0.00754623	0	0.016	0.340276	0.00673595	0	0.0143	0.0970774	0.00549411	0	0.011	0.860956	0.00796941	0	0.014	1.28474	0.00796941	0	0.0416	1.22663	0.00673595	0	0.0223	0.487417	0.00549411	0	0.0213
M516T366	[M+H]+	516.299	6.09983		a	515.2917-Taurocholic_Acid_METLIN_34542_IND//515.2917-Cholyltaurine_METLIN_204_81-24-3//515.2917-Taurallocholic_acid_METLIN_5875_IND//515.2917-Tauro-b-muricholic_acid_METLIN_5881_IND//515.2917-Taurallocholic_acid_HMDB_HMDB00922_59005-70-8//515.2917-Tauro-b-muricholic_acid_HMDB_HMDB00932_25696-60-0//515.2917-Taurocholic_acid_HMDB_HMDB00036_81-24-3//515.2917-Tauroursocholic_acid_HMDB_HMDB00889_86386…	0.004329	0.17	0.0232	1.21942	0.004329	0.3	0.0134	1.36812	0.004329	0.04	0.0174	0.970451	0.004329	0.01	0.0151	1.31525	0.004329	0.7	0.0096	1.37276	0.004329	0.24	0.0095	0.623478	0.004329	0.23	0.0089	0.61658	0.004329	0.18	0.0084	1.12927	0.0822511	0.74	0.2143	1.56777	0.004329	0.49	0.0148	1.49003	0.004329	0.31	0.0173
M514T322	[M+H]+	514.288	5.3705		a	513.276-Sulfolithocholylglycine_HMDB_HMDB02639_15324-64-8//513.276-Sulfolithocholylglycine_METLIN_6725_IND/	0.004329	1.12	0.0232	1.05331	0.004329	1.24	0.0134	1.22861	0.329004	1.08	0.4863	0.470851	0.030303	1.18	0.0644	1.23071	1	0.98	1	0.612632	0.017316	1.11	0.0306	0.925007	0.930736	0.97	0.9479	0.193006	0.536797	0.95	0.602	1.28877	0.329004	1.06	0.5434	0.56366	0.246753	1.05	0.3663	1.1392	0.030303	1.15	0.0784
M514T314	[M+H]+	514.267	5.23467		a	513.2587-(D-Ala(2)-mephe(4)-gly-ol(5))enkephalin_KEGG_C11318_78123-71-4/	0.004329	16.62	0.0232	1.55311	0.004329	26.14	0.0134	1.03051	0.004329	21.18	0.0174	1.63683	0.004329	6.19	0.0151	0.1245	0.004329	12.28	0.0096	0.370007	0.004329	13.42	0.0095	1.30829	0.004329	17.95	0.0089	1.2528	0.004329	24.87	0.0084	1.21975	0.125541	1.76	0.2878	0.96702	0.004329	3.28	0.0148	0.75002	0.004329	2.31	0.0173
M512T290	[M+H]+	512.292	4.83083		a	511.2846-4-Hydroxymibefradil_METLIN_1277_IND//511.2846-5-Hydroxymibefradil_METLIN_1278_IND/	0.004329	2.11	0.0232	0.557948	0.004329	2.75	0.0134	1.31407	0.004329	2.3	0.0174	0.163142	0.004329	2.35	0.0151	0.552994	0.0822511	0.72	0.1269	1.34751	0.177489	1.27	0.2328	0.574015	0.00865801	0.67	0.0153	1.11135	0.0519481	0.75	0.0754	1.08359	0.004329	2.43	0.0274	0.24443	0.004329	3.93	0.0148	1.39377	0.004329	1.9	0.0173
M494T341	[M+H]+	494.279	5.68917		a	493.2761-Arg_Arg_Tyr_METLIN_15792_IND//493.2761-Tyr_Arg_Arg_METLIN_16981_IND//493.2761-Arg_Tyr_Arg_METLIN_19991_IND/	0.004329	0.64	0.0232	1.14478	0.00865801	0.74	0.0219	1.18358	0.004329	0.18	0.0174	1.12146	0.004329	0.12	0.0151	1.4824	0.004329	0.39	0.0096	0.422738	0.004329	0.15	0.0095	1.34735	0.004329	0.05	0.0089	1.329	0.004329	0.03	0.0084	0.756486	0.004329	0.12	0.0274	0.347822	0.004329	0.15	0.0148	1.13553	0.00673595	0	0.0255
M493T325	[M+H]+	493.257	5.4185		a	492.2525-RoxburghineB_KEGG_C09237_27932-46-3/	0.004329	3.45	0.0232	1.46193	0.004329	3.31	0.0134	0.615246	0.004329	3.84	0.0174	0.024015	0.0822511	1.74	0.145	0.961826	0.792208	0.9	0.8453	0.33335	0.004329	0.64	0.0095	1.26847	0.004329	0.35	0.0089	0.814154	0.004329	0.38	0.0084	0.83286	0.004329	1.53	0.0274	0.746135	0.930736	1.09	0.9541	1.42416	0.0519481	1.29	0.1225
M493T280	[M+H]+	493.242	4.66567		a	492.2359-Caryoptin_KEGG_C09070_50645-63-1/	0.004329	0.61	0.0232	1.41213	0.004329	0.52	0.0134	1.37283	0.004329	0.49	0.0174	0.453128	0.004329	0.62	0.0151	1.12804	0.00673595	0.01	0.0145	0.237666	0.004329	0.02	0.0095	1.21084	0.00796941	0.02	0.0149	0.930714	0.004329	0.01	0.0084	1.00748	0.004329	0.62	0.0274	0.584149	0.004329	0.33	0.0148	1.3572	0.004329	0.58	0.0173
M491T353	[M+H]+	491.233	5.87917		a	490.225-glimepiride_METLIN_4056_93479-97-1//490.225-Glimepiride_KEGG_C07669_93479-97-1/	0.004329	11.44	0.0232	1.35352	0.004329	11.6	0.0134	1.3137	0.004329	14.22	0.0174	1.13441	0.004329	4.12	0.0151	0.232331	0.004329	3.02	0.0096	0.431729	0.00865801	1.37	0.0165	1.06951	0.662338	1.1	0.7319	1.21913	0.125541	1.15	0.1678	1.2859	0.004329	2.1	0.0274	0.254854	0.004329	2.57	0.0148	1.46677	0.004329	2.29	0.0173
M489T303_2	[M+H]+	489.256	5.047		a	488.2444-7-Sulfocholic_acid_HMDB_HMDB02421_60320-05-0//488.2444-(3a,5b,7a,12a),_3,12-dihydroxy-7-(sulfooxy)-Cholan-24-oic_acid_METLIN_6673_IND//488.2444-(3a,5b,7a,12a)-3,7-dihydroxy-12-(sulfooxy)cholan-24-oic_acid_METLIN_6722_IND//488.2496-Trp_Gln_Arg_METLIN_17145_IND//488.2496-Arg_Gln_Trp_METLIN_19118_IND//488.2496-Gln_Arg_Trp_METLIN_19988_IND//488.2496-Trp_Arg_Gln_METLIN_20571_IND//488.2496-Gln…	0.004329	1.08	0.0232	0.422481	1	1	1	0.747176	0.246753	1.05	0.3939	0.537761	0.792208	0.99	0.8478	0.115952	0.004329	0.37	0.0096	0.85611	0.004329	0.28	0.0095	1.30435	0.004329	0.19	0.0089	1.05911	0.004329	0.15	0.0084	0.313748	0.0822511	1.15	0.2143	1.1056	0.125541	0.92	0.2166	1.35672	0.0822511	1.13	0.1755
M487T333	[M+H]+	487.304	5.55133		a	486.2981-Hydrocortisonecypionate_KEGG_C08176_508-99-6//486.2981-Hydrocortisone_cypionate_METLIN_41876_IND/	0.004329	0.59	0.0232	0.780355	0.004329	0.36	0.0134	1.37559	0.004329	0.43	0.0174	0.965966	0.792208	1.02	0.8478	0.820649	0.004329	0.3	0.0096	0.409607	1	1.02	1	1.24027	0.004329	0.62	0.0089	1.28433	0.004329	0.49	0.0084	1.27236	0.536797	0.96	0.7218	0.356193	0.00865801	0.8	0.0244	0.547626	1	0.99	1
M485T345_2	[M+H]+	485.254	5.746		a	484.2434-Tyr_Arg_Phe_METLIN_18415_IND//484.2434-Phe_Tyr_Arg_METLIN_18972_IND//484.2434-Tyr_Phe_Arg_METLIN_20308_IND//484.2434-Arg_Phe_Tyr_METLIN_21102_IND//484.2434-Phe_Arg_Tyr_METLIN_22300_IND//484.2434-Arg_Tyr_Phe_METLIN_23331_IND/	0.004329	0.76	0.0232	0.193093	0.004329	0.58	0.0134	1.21139	0.004329	0.41	0.0174	0.55242	0.004329	0.12	0.0151	1.0223	0.004329	0.31	0.0096	0.986501	0.00673595	0.01	0.0143	1.33481	0.004329	0.02	0.0089	1.32728	0.00754623	0.01	0.0136	1.25547	0.004329	0.26	0.0274	0.76938	0.004329	0.24	0.0148	1.45351	0.004329	0.05	0.0173
M483T341	[M+H]+	483.288	5.6885		a	482.2855-VD_2716_METLIN_42566_IND//482.2855-VD_2656_METLIN_42567_IND/	0.004329	0.61	0.0232	0.198661	0.00865801	0.76	0.0219	1.04849	0.004329	0.19	0.0174	1.54955	0.004329	0.1	0.0151	1.15525	0.004329	0.43	0.0096	0.62444	0.004329	0.2	0.0095	1.32076	0.004329	0.11	0.0089	1.13778	0.004329	0.05	0.0084	0.862894	0.004329	0.15	0.0274	0.378646	0.004329	0.19	0.0148	1.45396	0.004329	0.01	0.0173
M482T395_2	[M+H]+	482.255	6.58267		a	481.2498-N-acetyl-LTE4_METLIN_36239_IND//481.2498-N-AcetylleukotrieneE4_KEGG_C11361_80115-95-3/	0.004329	0.57	0.0232	0.451955	0.004329	0.37	0.0134	1.22888	0.004329	0.21	0.0174	1.43317	0.00549411	0.03	0.0177	1.30728	0.004329	0.46	0.0096	1.35468	0.00549411	0	0.0119	1.24651	0.004329	0.02	0.0089	1.3289	0.00389049	0	0.0084	0.972904	0.00796941	0.02	0.0416	1.64238	0.00389049	0	0.0148	0.388201	0.00549411	0	0.0213
M468T276	[M+H]+	468.283	4.592		a	467.2717-Arg_Arg_His_METLIN_19165_IND//467.2717-Arg_His_Arg_METLIN_22564_IND//467.2717-His_Arg_Arg_METLIN_23520_IND/	0.004329	1.29	0.0232	1.35477	0.00865801	1.19	0.0219	0.100037	0.0519481	1.17	0.1148	0.155403	0.00865801	1.35	0.0227	0.642067	0.00865801	0.62	0.0169	1.2463	0.030303	0.88	0.0501	0.68618	0.004329	0.62	0.0089	1.00075	0.004329	0.56	0.0084	0.264697	0.0822511	1.23	0.2143	0.601544	0.030303	1.18	0.0701	0.350141	0.00865801	1.26	0.0278
M461T322_2	[M+H]+	461.288	5.3735		a	460.2798-Trp_Lys_Lys_METLIN_19246_IND//460.2798-Lys_Trp_Lys_METLIN_19515_IND//460.2798-Lys_Lys_Trp_METLIN_23569_IND//460.2825-Hydrocortisone_caproate_METLIN_41882_IND//460.2825-Hydrocortisonecaproate_KEGG_C13422_3593-96-2/	0.004329	0.67	0.0232	1.06345	0.004329	0.5	0.0134	1.4546	0.004329	0.53	0.0174	1.02846	0.428571	0.9	0.5334	0.584468	0.004329	0.1	0.0096	1.06058	0.004329	0.05	0.0095	0.720703	0.004329	0.02	0.0089	0.13863	0.004329	0.03	0.0084	0.858041	0.246753	0.94	0.4539	0.427049	0.004329	0.61	0.0148	0.943006	0.930736	0.98	0.9639
M461T362	[M+H]+	461.288	6.031		a	460.2798-Trp_Lys_Lys_METLIN_19246_IND//460.2798-Lys_Trp_Lys_METLIN_19515_IND//460.2798-Lys_Lys_Trp_METLIN_23569_IND//460.2825-Hydrocortisone_caproate_METLIN_41882_IND//460.2825-Hydrocortisonecaproate_KEGG_C13422_3593-96-2/	0.004329	0.7	0.0232	0.747661	0.004329	0.49	0.0134	0.852808	0.004329	0.5	0.0174	1.22361	0.004329	0.75	0.0151	0.425334	0.004329	0.08	0.0096	0.630744	0.004329	0.01	0.0095	1.10729	0.00796941	0	0.0149	1.00305	0.004329	0	0.0084	1.04194	0.004329	0.81	0.0274	0.365579	0.004329	0.4	0.0148	0.270138	0.004329	0.63	0.0173
M458T341	[M+H]+	458.252	5.67667		a	457.2438-Pro_Trp_Arg_METLIN_15873_IND//457.2438-Arg_Trp_Pro_METLIN_16455_IND//457.2438-Arg_Pro_Trp_METLIN_17407_IND//457.2438-Pro_Arg_Trp_METLIN_20562_IND//457.2438-Trp_Arg_Pro_METLIN_20717_IND//457.2438-Trp_Pro_Arg_METLIN_22922_IND/	0.004329	0.68	0.0232	0.913013	0.004329	0.47	0.0134	1.0595	0.004329	0.55	0.0174	1.61739	0.004329	0.63	0.0151	1.02277	0.00754623	0	0.016	1.37044	0.004329	0.02	0.0095	1.33699	0.00796941	0	0.0149	0.689391	0.004329	0	0.0084	1.28577	0.004329	0.77	0.0274	0.0318841	0.004329	0.42	0.0148	1.03369	0.004329	0.66	0.0173
M452T94	[M+H]+	452.096	1.5645		a	451.0893-5-Benzoylphosphoadenosine_KEGG_C06433_IND/	0.004329	0.46	0.0232	1.68772	0.017316	0.83	0.0378	1.02594	0.004329	0.16	0.0174	0.215001	0.00549411	0.08	0.0177	0.110628	0.004329	0.28	0.0096	1.35638	0.125541	0.92	0.1724	1.34107	0.004329	0.37	0.0089	0.979498	0.004329	0.58	0.0084	0.871646	0.004329	0.52	0.0274	1.62091	0.004329	0.87	0.0148	1.35064	0.004329	0.59	0.0173
M450T266	[M+H]+	450.211	4.437		a	449.2063-Phe_Phe_His_METLIN_21474_IND//449.2063-His_Phe_Phe_METLIN_21622_IND//449.2063-Phe_His_Phe_METLIN_22527_IND/	0.004329	0.7	0.0232	0.748753	0.004329	0.49	0.0134	0.584401	0.004329	0.73	0.0174	1.29584	0.017316	0.82	0.0403	1.48993	0.004329	0.09	0.0096	0.605303	0.004329	0.06	0.0095	0.229426	0.004329	0.03	0.0089	1.23642	0.004329	0.02	0.0084	1.05846	0.030303	0.81	0.1075	0.581837	0.004329	0.41	0.0148	1.22117	0.125541	0.89	0.2434
M449T381_2	[M+H]+	449.268	6.34183		a	448.2614-16alpha,17alpha-Dihydroxyprogesteroneacetophenide_KEGG_C14674_1179-87-9/	0.004329	12.79	0.0232	1.27875	0.004329	131.96	0.0134	0.548825	0.004329	17.76	0.0174	0.731105	0.004329	9.62	0.0151	0.774894	0.004329	1.76	0.0096	0.249932	0.004329	3.78	0.0095	1.01349	0.004329	0.2	0.0089	1.10181	0.004329	0.18	0.0084	1.28694	0.930736	1.91	0.9654	0.414917	0.004329	11.27	0.0148	1.09389	0.00754623	0.08	0.0278
M449T284	[M+H]+	449.241	4.73717		a	448.2295-His_His_Arg_METLIN_17699_IND//448.2295-Arg_His_His_METLIN_20444_IND//448.2295-His_Arg_His_METLIN_20455_IND/	0.004329	0.78	0.0232	0.945246	0.004329	0.59	0.0134	1.17527	0.00865801	0.77	0.0265	0.389438	0.004329	0.79	0.0151	0.577857	0.004329	0.03	0.0096	1.33348	0.004329	0.02	0.0095	1.0353	0.004329	0.01	0.0089	1.32163	0.004329	0.02	0.0084	1.19169	0.536797	0.95	0.7218	0.69033	0.004329	0.61	0.0148	0.452436	0.246753	0.95	0.4005
M449T207	[M+H]+	449.225	3.44917		a	448.2144-Met_Leu_Trp_METLIN_16020_IND//448.2144-Trp_Ile_Met_METLIN_17790_IND//448.2144-Trp_Met_Leu_METLIN_17890_IND//448.2144-Ile_Met_Trp_METLIN_18139_IND//448.2144-Leu_Trp_Met_METLIN_18159_IND//448.2144-Met_Trp_Ile_METLIN_19222_IND//448.2144-Met_Trp_Leu_METLIN_20416_IND//448.2144-Met_Ile_Trp_METLIN_20506_IND//448.2144-Ile_Trp_Met_METLIN_21303_IND//448.2144-Trp_Leu_Met_METLIN_22712_IND//448.2144-…	0.004329	1.35	0.0232	1.37654	0.004329	1.34	0.0134	0.451634	0.017316	1.33	0.0465	0.114969	0.004329	1.54	0.0151	0.489322	0.00865801	0.89	0.0169	0.276186	0.004329	0.76	0.0095	0.996435	0.004329	0.46	0.0089	0.298672	0.004329	0.5	0.0084	1.25362	0.0822511	1.1	0.2143	0.451622	0.004329	1.22	0.0148	0.78571	0.125541	1.09	0.2434
M448T289	[M+H]+	448.281	4.8225		a	447.2693-Sisomicin_METLIN_43332_IND//447.2693-Sisomicin_KEGG_C00494_32385-11-8/	0.004329	0.14	0.0232	0.26802	0.0519481	0.45	0.0912	1.23478	0.00796941	0.05	0.0265	1.40754	0.00549411	0.01	0.0177	1.03115	0.004329	0.05	0.0096	1.37321	0.004329	0.28	0.0095	1.29559	0.004329	0.08	0.0089	1.31501	0.004329	0.16	0.0084	0.674643	0.0822511	0.85	0.2143	0.86465	0.030303	1.2	0.0701	1.07108	0.0822511	0.7	0.1755
M446T393_2	[M+H]+	446.249	6.54433		a	445.2397-Arg_Asp_Arg_METLIN_17100_IND//445.2397-Asp_Arg_Arg_METLIN_22311_IND//445.2397-Arg_Arg_Asp_METLIN_23012_IND/	0.004329	0.63	0.0232	0.207907	0.004329	0.38	0.0134	1.28178	0.004329	0.38	0.0174	1.25692	0.004329	0.64	0.0151	1.40426	0.004329	0.1	0.0096	1.31415	0.004329	0.01	0.0095	1.33998	0.00673595	0	0.0132	0.0643311	0.00673595	0	0.0124	1.11225	0.177489	0.87	0.363	0.688712	0.00865801	0.75	0.0244	1.25042	0.246753	0.84	0.4005
M446T58	[M+H]+	446.244	0.959333		a	445.2325-Trp_Gln_Ile_METLIN_16605_IND//445.2325-Gln_Trp_Leu_METLIN_16695_IND//445.2325-Gln_Leu_Trp_METLIN_17325_IND//445.2325-Gln_Trp_Ile_METLIN_17395_IND//445.2325-Leu_Trp_Gln_METLIN_17803_IND//445.2325-Gln_Ile_Trp_METLIN_18256_IND//445.2325-Ile_Gln_Trp_METLIN_19212_IND//445.2325-Ile_Trp_Gln_METLIN_20712_IND//445.2325-Trp_Gln_Leu_METLIN_21112_IND//445.2325-Leu_Gln_Trp_METLIN_21332_IND//445.2325-…	0.004329	0.48	0.0232	1.30189	0.004329	0.18	0.0134	0.593415	0.004329	0.36	0.0174	0.169641	0.004329	0.59	0.0151	1.02579	0.00549411	0	0.012	0.643312	0.00389049	0	0.0095	1.15017	0.00389049	0	0.0089	1.27493	0.00389049	0	0.0084	1.2304	0.329004	0.92	0.5434	0.381078	0.004329	0.34	0.0148	0.478926	0.030303	0.76	0.0784
M439T242	[M+H]+	439.226	4.03467		a	438.2155-Quinapril_METLIN_2216_85441-61-8//438.2155-Quinapril_KEGG_C07398_85441-61-8//438.2227-Arg_Tyr_Thr_METLIN_16664_IND//438.2227-Tyr_Thr_Arg_METLIN_17179_IND//438.2227-Tyr_Arg_Thr_METLIN_19645_IND//438.2227-Thr_Arg_Tyr_METLIN_20489_IND//438.2227-Thr_Tyr_Arg_METLIN_21444_IND//438.2227-Arg_Thr_Tyr_METLIN_22275_IND/	0.004329	0.37	0.0232	0.219517	0.00865801	0.37	0.0219	0.320541	0.004329	0.21	0.0174	1.14418	0.004329	0.24	0.0151	1.49163	0.004329	0.59	0.0096	1.36338	0.004329	0.39	0.0095	1.3474	0.004329	0.09	0.0089	1.2967	0.004329	0.12	0.0084	1.22619	0.004329	0.22	0.0274	0.406418	0.004329	0.16	0.0148	0.796165	0.004329	0.17	0.0173
M438T169	[M+H]+	438.207	2.82483		a	437.1984-FMLP_KEGG_C11596Peptide_Compound_59880-97-6/	0.004329	0.63	0.0232	1.35377	0.004329	0.26	0.0134	0.647097	0.004329	0.52	0.0174	1.40432	0.004329	0.58	0.0151	1.10953	0.00796941	0	0.0166	1.37724	0.00754623	0	0.0158	0.0708911	0.00389049	0	0.0089	1.01692	0.00673595	0	0.0124	1.22026	0.00865801	0.84	0.0416	0.80313	0.004329	0.41	0.0148	1.52837	0.0519481	0.81	0.1225
M438T261	[M+H]+	438.2	4.357		a	437.1911-Tyr_Gln_Gln_METLIN_20796_IND//437.1911-Gln_Tyr_Gln_METLIN_21732_IND//437.1911-Gln_Gln_Tyr_METLIN_22727_IND/	0.004329	0.65	0.0232	1.18138	0.004329	0.63	0.0134	1.3066	0.004329	0.59	0.0174	1.36492	0.004329	0.62	0.0151	1.35385	0.004329	0.05	0.0096	0.726278	0.004329	0.03	0.0095	1.10621	0.004329	0.04	0.0089	1.26553	0.004329	0.05	0.0084	1.15117	0.004329	0.75	0.0274	0.149153	0.004329	0.34	0.0148	1.32536	0.004329	0.63	0.0173
M437T170	[M+H]+	437.204	2.82517		a	436.1926-Met_Arg_Met_METLIN_15734_IND//436.1926-Arg_Met_Met_METLIN_20926_IND//436.1926-Met_Met_Arg_METLIN_21201_IND/	0.004329	0.65	0.0232	1.42894	0.004329	0.26	0.0134	0.727555	0.004329	0.51	0.0174	0.432774	0.004329	0.59	0.0151	0.479874	0.004329	0.01	0.0096	1.36728	0.004329	0	0.0095	1.33769	0.004329	0	0.0089	1.29921	0.004329	0	0.0084	1.02784	0.017316	0.86	0.0719	0.347916	0.004329	0.42	0.0148	1.57143	0.017316	0.81	0.0492
M435T136	[M+H]+	435.235	2.27033		a	434.2278-Pro_Arg_Tyr_METLIN_16999_IND//434.2278-Arg_Pro_Tyr_METLIN_17127_IND//434.2278-Tyr_Arg_Pro_METLIN_18468_IND//434.2278-Pro_Tyr_Arg_METLIN_21399_IND//434.2278-Arg_Tyr_Pro_METLIN_22100_IND//434.2278-Tyr_Pro_Arg_METLIN_23515_IND//434.2305-Phorbol13-butanoate_KEGG_C03019_IND//434.2305-AjugarinI_KEGG_C09058_62640-05-5//434.2305-Clerodin_KEGG_C09075_464-71-1//434.2311-Glutathionylspermidine_KEGG…	0.004329	1.57	0.0232	1.44842	0.004329	2.72	0.0134	0.64269	0.004329	1.7	0.0174	1.6391	0.428571	0.97	0.5334	0.60151	0.004329	0.29	0.0096	0.976124	0.00865801	1.19	0.0165	1.2701	0.004329	0.34	0.0089	1.28488	0.004329	0.23	0.0084	1.22086	0.536797	0.94	0.7218	1.67336	0.004329	1.52	0.0148	1.26055	0.329004	0.92	0.4937
M434T84	[M+H]+	434.19	1.39267		a	433.1784-Phe_His_Met_METLIN_17718_IND//433.1784-Phe_Met_His_METLIN_18460_IND//433.1784-Met_His_Phe_METLIN_18794_IND//433.1784-His_Phe_Met_METLIN_22290_IND//433.1784-Met_Phe_His_METLIN_23495_IND//433.1784-His_Met_Phe_METLIN_23590_IND/	0.004329	219.54	0.0232	1.43691	0.004329	344.64	0.0134	1.20438	0.004329	296.53	0.0174	1.25564	0.004329	2544.06	0.0151	0.303422	0.004329	218.69	0.0096	1.04689	0.004329	193.97	0.0095	1.05682	0.004329	877.46	0.0089	1.08705	0.004329	895.07	0.0084	1.09772	0.004329	255.94	0.0274	1.56233	0.004329	434.18	0.0148	0.909618	0.004329	1215.61	0.0173
M433T323	[M+H]+	433.293	5.376		a	432.2876-1alpha,25-dihydroxy-24-oxo-22-oxavitamin_D3_/_1alpha,25-dihydroxy-24-oxo-22-oxacholecalciferol_METLIN_41980_IND/	0.004329	0.65	0.0232	0.369352	0.004329	0.46	0.0134	1.33551	0.004329	0.54	0.0174	1.31086	0.329004	0.83	0.4361	0.573506	0.004329	0.05	0.0096	1.23535	0.00549411	0	0.0119	1.26618	0.00389049	0	0.0089	0.165596	0.00389049	0	0.0084	1.27425	0.930736	0.96	0.9654	0.174409	0.004329	0.57	0.0148	1.3479	0.662338	1.06	0.7852
M433T260	[M+H]+	433.243	4.33367		a	432.2332-Buclizine_KEGG_C07777_82-95-1/	0.004329	1.34	0.0232	1.07754	0.0822511	1.09	0.1315	1.12685	0.004329	1.35	0.0174	1.25353	0.0519481	1.1	0.1005	0.55978	0.004329	0.24	0.0096	0.115761	0.004329	0.04	0.0095	1.3062	0.004329	0.01	0.0089	1.31351	0.004329	0.01	0.0084	0.271639	0.0519481	1.15	0.1571	1.46314	0.0519481	0.85	0.1082	0.522479	0.0822511	1.14	0.1755
M433T256	[M+H]+	433.194	4.262		a	432.1831-Pro_Met_Trp_METLIN_16393_IND//432.1831-Trp_Pro_Met_METLIN_19634_IND//432.1831-Trp_Met_Pro_METLIN_22068_IND//432.1831-Met_Pro_Trp_METLIN_22099_IND//432.1831-Met_Trp_Pro_METLIN_22125_IND//432.1831-Pro_Trp_Met_METLIN_23628_IND/	0.004329	1.21	0.0232	1.09698	0.004329	1.4	0.0134	0.779662	0.0822511	1.32	0.1671	1.48055	0.177489	1.27	0.2692	0.282768	0.0822511	1.1	0.1269	1.34285	0.930736	0.88	0.9439	1.24971	0.536797	0.88	0.6179	1.26758	0.0519481	0.73	0.0754	1.27557	0.0519481	1.13	0.1571	0.586174	0.017316	1.4	0.0438	0.937302	0.00865801	1.31	0.0278
M431T159	[M+H]+	431.251	2.64883		a	430.2468-Trandolapril_METLIN_2887_87679-37-6/	0.004329	2.2	0.0232	1.49132	0.004329	2.01	0.0134	0.843636	0.004329	2.27	0.0174	0.319359	0.125541	1.19	0.2041	1.14314	0.004329	0.34	0.0096	0.729641	0.004329	0.09	0.0095	1.21112	0.00796941	0.02	0.0149	0.808502	0.00796941	0.02	0.014	1.28684	0.00865801	1.48	0.0416	0.655573	0.536797	0.92	0.658	1.34829	0.017316	1.37	0.0492
M431T100	[M+H]+	431.234	1.65917		a	430.2230-Atracurium_(Quaternary_acid)_METLIN_1161_99469-29-1//430.2288-Gln_Arg_Gln_METLIN_21739_IND//430.2288-Gln_Gln_Arg_METLIN_22719_IND//430.2288-Arg_Gln_Gln_METLIN_23527_IND/	0.004329	0.68	0.0232	0.86117	0.004329	0.36	0.0134	1.31283	0.004329	0.58	0.0174	1.42745	0.004329	0.7	0.0151	0.79177	0.004329	0.02	0.0096	0.557808	0.00796941	0.01	0.0163	1.24963	0.004329	0.01	0.0089	1.323	0.00754623	0.01	0.0136	0.384635	0.177489	0.9	0.363	1.12364	0.004329	0.49	0.0148	1.1316	0.662338	0.92	0.7852
M431T280	[M+H]+	431.215	4.65867		a	430.2104-Cinegalline_KEGG_C10762_20772-38-7/	0.004329	3.22	0.0232	0.0578353	0.004329	3.91	0.0134	0.743813	0.004329	4.19	0.0174	0.315484	0.004329	3.75	0.0151	0.628906	0.0822511	1.13	0.1269	0.772564	0.792208	1.03	0.8292	0.228938	0.177489	0.82	0.2421	0.746825	0.125541	0.83	0.1678	1.17814	0.004329	1.56	0.0274	1.72024	0.004329	1.43	0.0148	1.43828	0.004329	1.89	0.0173
M428T261	[M+H]+	428.218	4.35267		a	427.2107-Tyr_Phe_Val_METLIN_16267_IND//427.2107-Phe_Tyr_Val_METLIN_16335_IND//427.2107-Tyr_Val_Phe_METLIN_19821_IND//427.2107-Phe_Val_Tyr_METLIN_20180_IND//427.2107-Val_Phe_Tyr_METLIN_20344_IND//427.2107-Val_Tyr_Phe_METLIN_21013_IND/	0.004329	0.58	0.0232	0.679417	0.0822511	0.89	0.1315	0.735904	0.004329	0.24	0.0174	0.161208	0.004329	0.07	0.0151	0.623705	0.004329	0.54	0.0096	0.753798	0.004329	0.16	0.0095	1.31643	0.004329	0.12	0.0089	0.269711	0.004329	0.09	0.0084	1.14952	0.004329	0.11	0.0274	1.06126	0.004329	0.19	0.0148	1.48977	0.004329	0.05	0.0173
M427T251	[M+H]+	427.256	4.1875		a	426.2519-N,O-Didesmethylverapamil_METLIN_3013_71539-09-8/	0.004329	3.01	0.0232	1.2987	0.004329	5.24	0.0134	0.593987	0.004329	3.39	0.0174	0.779872	0.004329	3.45	0.0151	0.314986	0.004329	8.7	0.0096	1.3828	0.004329	15.6	0.0095	1.06141	0.004329	17.39	0.0089	0.768756	0.004329	20.55	0.0084	1.28694	0.004329	3.43	0.0274	1.41198	0.004329	5.23	0.0148	1.27225	0.004329	4.53	0.0173
M427T37	[M+H]+	427.152	0.608833		a	426.1427-Anhydrotetracycline_METLIN_41020_IND//426.1427-Anhydrotetracycline_KEGG_C02811_IND//426.1486-Chitobiose_HMDB_HMDB03556_577-76-4/	0.004329	1.46	0.0232	0.360885	0.0519481	1.21	0.0912	1.02096	0.004329	1.43	0.0174	1.27513	0.004329	1.33	0.0151	1.18777	0.004329	2.1	0.0096	1.32692	0.246753	1.12	0.3087	0.0813213	0.004329	1.42	0.0089	1.28465	0.004329	1.51	0.0084	1.19521	0.017316	1.42	0.0719	0.950645	0.329004	1.08	0.4577	1.2757	0.030303	1.17	0.0784
M426T283_2	[M+H]+	426.222	4.70983		a	425.2135-Asn_His_Arg_METLIN_18941_IND//425.2135-Arg_His_Asn_METLIN_18984_IND//425.2135-His_Arg_Asn_METLIN_19899_IND//425.2135-Arg_Asn_His_METLIN_21090_IND//425.2135-His_Asn_Arg_METLIN_22301_IND//425.2135-Asn_Arg_His_METLIN_22946_IND/	0.004329	0.04	0.0232	1.21158	0.00796941	0.06	0.0219	1.36059	0.004329	0.02	0.0174	1.56949	0.00754623	0.01	0.0227	0.666736	0.0519481	0.67	0.0853	1.1672	0.004329	0.1	0.0095	1.04723	0.004329	0.35	0.0089	1.31974	0.004329	0.45	0.0084	1.05165	0.004329	0.43	0.0274	1.23528	0.004329	0.49	0.0148	1.4093	0.004329	0.3	0.0173
M425T304	[M+H]+	425.277	5.06817		a	424.2726-Devapamil_KEGG_C13763_92302-55-1/	0.004329	1.29	0.0232	0.613618	0.0822511	1.1	0.1315	1.23041	0.536797	1.04	0.6836	0.248961	0.329004	1.06	0.4361	0.226972	0.004329	0.48	0.0096	1.33377	0.536797	0.97	0.5977	1.25728	0.004329	0.61	0.0089	1.29682	0.004329	0.77	0.0084	1.27362	0.030303	1.23	0.1075	1.32807	0.125541	0.91	0.2166	0.834761	0.246753	1.05	0.4005
M425T303	[M+H]+	425.193	5.04233		a	424.1846-beta-D-Glucopyranosiduronic_acid,_2-(1H-indol-4-yloxy)-1-[[(1-methylethyl)amino]methyl]ethyl_METLIN_1945_93860-29-8//424.1886-2,2-Dimethyl-3-(4-methoxyphenyl)-4-ethyl-7-hydroxy-2H-1-benzopyran-_KEGG_C15161_IND//424.1886-BisphenolAethoxylatediacrylate_KEGG_C15209_24447-78-7//424.1893-Phe_Cys_Arg_METLIN_15861_IND//424.1893-Arg_Phe_Cys_METLIN_15990_IND//424.1893-Arg_Cys_Phe_METLIN_18548_IND…	0.004329	1.45	0.0232	1.2279	0.004329	2.8	0.0134	0.365127	0.177489	1.01	0.3076	0.471099	0.004329	1.37	0.0151	0.54624	0.00865801	1.31	0.0169	1.33819	0.004329	3.29	0.0095	1.33134	0.125541	1.23	0.1777	1.29609	0.030303	1.2	0.0458	1.20749	0.00865801	1.44	0.0416	1.06223	0.536797	1.09	0.658	0.472647	0.0822511	1.16	0.1755
M425T257	[M+H]+	425.179	4.29033		a	424.1693-Chitobiose_KEGG_C01674_35061-50-8//424.1693-Chitobiose_METLIN_6953_IND//424.1733-Grandidentatin_KEGG_C10463_15732-48-6//424.1733-Loxoprofen_Metabolite_cis-glucuronide_METLIN_1042_IND//424.1733-Loxoprofen_Metabolite_trans-glucuronide_METLIN_1043_IND//424.1747-Gly_Trp_Tyr_METLIN_17710_IND//424.1747-Trp_Gly_Tyr_METLIN_17981_IND//424.1747-Trp_Tyr_Gly_METLIN_19330_IND//424.1747-Gly_Tyr_Trp_ME…	0.004329	1.65	0.0232	0.357566	0.030303	1.36	0.0595	1.14832	0.125541	1.42	0.2336	0.446996	0.017316	1.86	0.0403	1.1537	0.125541	0.8	0.1834	1.22561	0.00865801	0.63	0.0165	0.963371	0.0519481	0.6	0.0799	1.30403	0.004329	0.64	0.0084	0.968757	0.428571	0.77	0.6378	0.920245	0.00865801	0.67	0.0244	1.35041	0.536797	0.83	0.692
M424T278	[M+H]+	424.173	4.62883		a	423.1642-Phe_Glu_Glu_METLIN_18708_IND//423.1642-Glu_Glu_Phe_METLIN_18903_IND//423.1642-Glu_Phe_Glu_METLIN_21661_IND//423.1642-Carbidopa-levodopa_KEGG_C06870_57308-51-7//423.1682-N-Methyl-2,3,7,8-tetramethoxy-5,6-dihydrobenzophenathridine-6-_KEGG_C12223_IND//423.1689-Met_His_His_METLIN_16682_IND//423.1689-His_Met_His_METLIN_17555_IND//423.1689-His_His_Met_METLIN_19049_IND/	0.004329	1.34	0.0232	0.763795	0.004329	1.66	0.0134	1.00413	0.004329	1.46	0.0174	1.10015	0.792208	0.93	0.8478	0.737217	0.017316	1.3	0.0318	1.22261	0.004329	1.76	0.0095	1.249	0.428571	1.09	0.5157	1.28087	0.004329	0.4	0.0084	1.24685	0.177489	1.21	0.363	0.863045	0.004329	1.59	0.0148	1.51228	0.00865801	1.38	0.0278
M423T264	[M+H]+	423.261	4.393		a	422.2529-Lys_Tyr_Ile_METLIN_15687_IND//422.2529-Lys_Ile_Tyr_METLIN_15802_IND//422.2529-Leu_Lys_Tyr_METLIN_15923_IND//422.2529-Leu_Tyr_Lys_METLIN_16207_IND//422.2529-Lys_Tyr_Leu_METLIN_16767_IND//422.2529-Ile_Lys_Tyr_METLIN_17818_IND//422.2529-Tyr_Lys_Ile_METLIN_18568_IND//422.2529-Tyr_Ile_Lys_METLIN_20204_IND//422.2529-Lys_Leu_Tyr_METLIN_21642_IND//422.2529-Tyr_Leu_Lys_METLIN_21762_IND//422.2529-…	0.004329	1.43	0.0232	1.42074	0.004329	1.44	0.0134	1.44256	0.017316	1.32	0.0465	1.12208	0.246753	0.94	0.3494	1.43822	0.004329	0.19	0.0096	0.734989	0.004329	0.43	0.0095	1.34739	0.004329	0.17	0.0089	1.30825	0.004329	0.15	0.0084	1.21563	0.536797	1.09	0.7218	0.145895	0.428571	1.06	0.5579	0.468508	0.017316	0.88	0.0492
M421T340_2	[M+H]+	421.232	5.66067		a	420.2234-His_His_Lys_METLIN_18791_IND//420.2234-Lys_His_His_METLIN_22906_IND//420.2234-His_Lys_His_METLIN_22932_IND/	0.004329	0.67	0.0232	1.34515	0.004329	0.57	0.0134	0.492156	0.004329	0.61	0.0174	0.0641024	0.428571	1.08	0.5334	0.63182	0.004329	0.16	0.0096	1.28472	0.004329	0.65	0.0095	1.27728	0.004329	0.13	0.0089	1.32591	0.004329	0.05	0.0084	1.27824	0.428571	0.93	0.6378	0.80433	0.792208	1.03	0.8599	1.56857	0.662338	1.04	0.7852
M419T354	[M+H]+	419.193	5.896		a	418.1852-Val_Trp_Asp_METLIN_16277_IND//418.1852-Asp_Trp_Val_METLIN_17709_IND//418.1852-Trp_Val_Asp_METLIN_18530_IND//418.1852-Trp_Asp_Val_METLIN_22578_IND//418.1852-Asp_Val_Trp_METLIN_22999_IND//418.1852-Val_Asp_Trp_METLIN_23096_IND/	0.004329	1.18	0.0232	0.100044	0.004329	1.2	0.0134	1.28234	0.0519481	1.12	0.1148	0.609951	0.004329	1.22	0.0151	1.52568	0.0822511	1.12	0.1269	0.719201	0.246753	1.14	0.3087	1.3045	0.662338	1.03	0.7319	1.28184	0.004329	1.18	0.0084	1.08818	0.125541	1.14	0.2878	0.62638	0.930736	1.03	0.9541	1.30877	0.428571	1.03	0.5925
M418T42	[M+H]+	418.156	0.6975		a	417.1504-His_Met_Met_METLIN_16157_IND//417.1504-Met_Met_His_METLIN_20122_IND//417.1504-Met_His_Met_METLIN_21688_IND/	0.004329	1.16	0.0232	1.26226	0.125541	1.21	0.1844	0.41756	0.004329	2.75	0.0174	0.8902	0.017316	0.84	0.0403	1.22117	1	0.85	1	0.730692	0.030303	1.39	0.0501	1.24436	0.004329	9.08	0.0089	1.15783	0.017316	0.82	0.0273	1.27971	0.125541	0.85	0.2878	0.411647	0.0822511	1.32	0.1558	1.08987	0.004329	2.23	0.0173
M417T278	[M+H]+	417.178	4.6335		a	416.1696-Pro_Asp_Trp_METLIN_17327_IND//416.1696-Pro_Trp_Asp_METLIN_17503_IND//416.1696-Asp_Pro_Trp_METLIN_18932_IND//416.1696-Asp_Trp_Pro_METLIN_20543_IND//416.1696-Trp_Asp_Pro_METLIN_21414_IND//416.1696-Trp_Pro_Asp_METLIN_22519_IND/	0.004329	1.2	0.0232	0.111914	0.004329	1.41	0.0134	1.21234	0.662338	1.04	0.7828	0.965321	0.125541	0.9	0.2041	0.83096	0.004329	1.25	0.0096	1.26672	0.004329	1.72	0.0095	0.340515	0.004329	0.39	0.0089	1.28992	0.004329	0.24	0.0084	1.28848	0.329004	1.1	0.5434	0.224898	0.004329	1.24	0.0148	0.976786	0.662338	0.97	0.7852
M415T95	[M+H]+	415.22	1.58333		a	414.2155-Methyl_reserpate_METLIN_2254_2901-66-8//414.2155-Deacetylvindoline_KEGG_C01091_IND/	0.004329	0.76	0.0232	0.314039	0.004329	0.49	0.0134	1.04021	0.004329	0.7	0.0174	0.971419	0.017316	0.78	0.0403	1.27262	0.004329	0.47	0.0096	1.11609	0.004329	0.18	0.0095	1.24852	0.004329	0.08	0.0089	0.217235	0.004329	0.09	0.0084	1.25902	0.329004	0.94	0.5434	1.04792	0.004329	0.67	0.0148	1.55886	0.792208	0.96	0.8783
M415T259_1	[M+H]+	415.197	4.32133		a	414.1859-Octadecanoic_acid_trichloroethyl_ester_METLIN_6675_IND/	0.004329	0.63	0.0232	0.651672	0.004329	0.48	0.0134	0.825059	0.004329	0.39	0.0174	1.63105	0.004329	0.46	0.0151	1.30462	0.00754623	0.01	0.016	1.15487	0.00549411	0	0.0119	1.08024	0.00754623	0.01	0.0145	1.30827	0.00549411	0	0.0104	1.26961	0.004329	0.02	0.0274	0.370325	0.00796941	0.01	0.0244	1.26698	0.00754623	0.02	0.0278
M415T58	[M+H]+	415.194	0.962333		a	414.1859-Octadecanoic_acid_trichloroethyl_ester_METLIN_6675_IND/	0.004329	1.56	0.0232	1.71847	0.004329	1.58	0.0134	1.20446	0.004329	1.86	0.0174	1.57902	0.004329	2.37	0.0151	0.798087	0.004329	1.5	0.0096	0.732984	0.004329	1.55	0.0095	1.32246	0.004329	1.48	0.0089	0.924976	0.030303	1.31	0.0458	1.27551	0.030303	1.25	0.1075	0.357072	0.004329	1.49	0.0148	1.23234	0.004329	1.61	0.0173
M415T37	[M+H]+	415.177	0.622167		a	414.1679-Neoisostegane_KEGG_C10707_87084-98-8//414.1685-His_Gln_Met_METLIN_16410_IND//414.1685-Gln_Met_His_METLIN_19383_IND//414.1685-His_Met_Gln_METLIN_19525_IND//414.1685-Met_Gln_His_METLIN_20261_IND//414.1685-Gln_His_Met_METLIN_20290_IND//414.1685-Met_His_Gln_METLIN_21795_IND/	0.004329	1.29	0.0232	0.896071	0.792208	1.02	0.8358	0.972022	0.004329	1.38	0.0174	1.61318	0.125541	1.11	0.2041	1.43587	0.004329	1.85	0.0096	1.06971	0.930736	1.06	0.9439	0.398252	0.004329	1.3	0.0089	1.18952	0.0822511	1.18	0.1146	1.22294	0.030303	1.38	0.1075	1.54192	0.177489	0.89	0.2828	0.462038	0.017316	1.14	0.0492
M412T260	[M+H]+	412.265	4.33283		a	411.2594-His_Lys_Lys_METLIN_17250_IND//411.2594-Lys_Lys_His_METLIN_19539_IND//411.2594-Lys_His_Lys_METLIN_20693_IND/	0.004329	1.36	0.0232	0.732915	0.004329	1.13	0.0134	0.164949	0.004329	1.38	0.0174	1.3221	0.428571	1.03	0.5334	1.08238	0.004329	0.2	0.0096	1.37485	0.004329	0.04	0.0095	0.0981602	0.004329	0.01	0.0089	1.31955	0.004329	0.01	0.0084	1.28743	0.177489	1.06	0.363	0.649095	0.004329	0.84	0.0148	0.548773	0.0519481	1.11	0.1225
M411T260	[M+H]+	411.261	4.333		a	410.2569-Tilorone_METLIN_34544_27591-69-1/	0.004329	1.33	0.0232	1.33601	0.00865801	1.12	0.0219	0.819381	0.004329	1.37	0.0174	0.311637	0.662338	1.02	0.7426	1.24622	0.004329	0.2	0.0096	0.79731	0.004329	0.04	0.0095	0.289484	0.004329	0.01	0.0089	1.26626	0.004329	0.02	0.0084	1.12504	0.246753	1.05	0.4539	1.04941	0.004329	0.83	0.0148	1.2611	0.0822511	1.1	0.1755
M411T262	[M+H]+	411.231	4.37467		a	410.2206-Trimipraminemaleate_KEGG_C14029_521-78-8/	0.004329	0.27	0.0232	1.04846	0.004329	0.41	0.0134	1.43181	0.004329	0.12	0.0174	1.28592	0.004329	0.06	0.0151	0.561359	0.004329	0.05	0.0096	1.32995	0.004329	0.07	0.0095	0.0589346	0.004329	0.05	0.0089	1.26966	0.004329	0.03	0.0084	1.28638	0.004329	0.06	0.0274	0.138226	0.004329	0.05	0.0148	0.205217	0.004329	0.04	0.0173
M409T339	[M+H]+	409.251	5.65333		a	408.2413-Dextromoramide_M2_METLIN_1984_IND//408.2413-Dextromoramide_M3_METLIN_1985_IND/	0.004329	0.65	0.0232	0.238529	0.428571	0.82	0.513	1.43921	0.004329	0.42	0.0174	1.44262	0.004329	0.58	0.0151	1.42067	0.004329	0.29	0.0096	1.33905	0.004329	0.32	0.0095	1.32385	0.004329	0.28	0.0089	1.32625	0.004329	0.29	0.0084	1.20773	0.030303	0.69	0.1075	1.44325	0.0822511	0.7	0.1558	1.5378	0.00865801	0.62	0.0278
M409T121	[M+H]+	409.245	2.0115		a	408.2373-Tyr_Val_Lys_METLIN_15678_IND//408.2373-Lys_Tyr_Val_METLIN_16583_IND//408.2373-Val_Lys_Tyr_METLIN_19434_IND//408.2373-Lys_Val_Tyr_METLIN_20646_IND//408.2373-Tyr_Lys_Val_METLIN_22584_IND//408.2373-Val_Tyr_Lys_METLIN_22955_IND//408.2413-Dextromoramide_M2_METLIN_1984_IND//408.2413-Dextromoramide_M3_METLIN_1985_IND/	0.004329	0.66	0.0232	1.58769	0.004329	0.6	0.0134	1.34818	0.004329	0.71	0.0174	1.47909	0.004329	0.52	0.0151	0.855652	0.00389049	0	0.0096	1.13457	0.004329	0.03	0.0095	1.20835	0.00389049	0	0.0089	1.30154	0.00389049	0	0.0084	1.02051	0.004329	0.64	0.0274	0.298658	0.004329	0.52	0.0148	0.81715	0.004329	0.51	0.0173
M409T222	[M+H]+	409.245	3.70583		a	408.2373-Tyr_Val_Lys_METLIN_15678_IND//408.2373-Lys_Tyr_Val_METLIN_16583_IND//408.2373-Val_Lys_Tyr_METLIN_19434_IND//408.2373-Lys_Val_Tyr_METLIN_20646_IND//408.2373-Tyr_Lys_Val_METLIN_22584_IND//408.2373-Val_Tyr_Lys_METLIN_22955_IND//408.2413-Dextromoramide_M2_METLIN_1984_IND//408.2413-Dextromoramide_M3_METLIN_1985_IND/	0.004329	1.41	0.0232	1.03205	0.004329	2.04	0.0134	1.27594	0.00865801	1.48	0.0265	0.46273	0.00865801	1.33	0.0227	1.07327	0.004329	0.14	0.0096	0.300468	0.004329	0.44	0.0095	1.0961	0.004329	0.11	0.0089	1.01519	0.004329	0.11	0.0084	1.00965	0.662338	0.99	0.8102	1.56573	0.125541	1.13	0.2166	0.1458	0.930736	1	0.9639
M409T94	[M+H]+	409.184	1.56167		a	408.1784-Vernoflexuoside_KEGG_C09579_57576-33-7//408.1798-Gly_Trp_Phe_METLIN_15902_IND//408.1798-Trp_Phe_Gly_METLIN_16701_IND//408.1798-Trp_Gly_Phe_METLIN_17463_IND//408.1798-Phe_Trp_Gly_METLIN_19745_IND//408.1798-Gly_Phe_Trp_METLIN_21801_IND//408.1798-Phe_Gly_Trp_METLIN_23226_IND/	0.004329	1.68	0.0232	1.24625	0.004329	2.17	0.0134	1.30054	0.004329	1.75	0.0174	1.54829	0.004329	2.36	0.0151	1.07906	0.004329	1.84	0.0096	0.190632	0.004329	3.52	0.0095	1.33514	0.004329	3.36	0.0089	1.29212	0.004329	3.38	0.0084	0.378395	0.004329	2.14	0.0274	0.294693	0.004329	3.45	0.0148	1.01878	0.004329	1.91	0.0173
M408T211	[M+H]+	408.177	3.517		a	407.1693-Tyr_Pro_Glu_METLIN_17352_IND//407.1693-Glu_Pro_Tyr_METLIN_18120_IND//407.1693-Tyr_Glu_Pro_METLIN_18897_IND//407.1693-Pro_Glu_Tyr_METLIN_18915_IND//407.1693-Pro_Tyr_Glu_METLIN_20578_IND//407.1693-Glu_Tyr_Pro_METLIN_22873_IND/	0.004329	116.24	0.0232	0.796906	0.004329	215.21	0.0134	0.738746	0.004329	103.18	0.0174	1.19971	0.004329	34.82	0.0151	0.719188	0.004329	44.06	0.0096	1.33121	0.004329	31.35	0.0095	0.337852	0.004329	5.03	0.0089	1.29033	0.246753	1.32	0.3071	0.900872	0.004329	32.85	0.0274	0.197819	0.004329	103.94	0.0148	1.24859	0.004329	30.48	0.0173
M407T296	[M+H]+	407.227	4.93633		a	406.2216-Tyr_Pro_Lys_METLIN_15704_IND//406.2216-Phe_Ile_Gln_METLIN_15904_IND//406.2216-Leu_Phe_Gln_METLIN_17639_IND//406.2216-Ile_Phe_Gln_METLIN_17840_IND//406.2216-Lys_Tyr_Pro_METLIN_18166_IND//406.2216-Gln_Ile_Phe_METLIN_18229_IND//406.2216-Tyr_Lys_Pro_METLIN_19365_IND//406.2216-Phe_Gln_Ile_METLIN_19723_IND//406.2216-Gln_Phe_Ile_METLIN_20440_IND//406.2216-Gln_Phe_Leu_METLIN_21065_IND//406.2216-…	0.004329	0.67	0.0232	0.154848	0.004329	0.41	0.0134	1.3373	0.004329	0.44	0.0174	1.10644	0.004329	0.45	0.0151	1.08543	0.004329	0.15	0.0096	1.3031	0.004329	0.09	0.0095	1.34179	0.004329	0.06	0.0089	1.25881	0.004329	0.06	0.0084	1.28161	0.428571	0.89	0.6378	1.39735	0.004329	0.55	0.0148	0.264281	0.017316	0.81	0.0492
M407T142	[M+H]+	407.193	2.37283		a	406.1852-Tyr_Gln_Pro_METLIN_17234_IND//406.1852-Trp_Thr_Thr_METLIN_18074_IND//406.1852-Pro_Tyr_Gln_METLIN_19532_IND//406.1852-Gln_Tyr_Pro_METLIN_19807_IND//406.1852-Pro_Gln_Tyr_METLIN_19893_IND//406.1852-Thr_Thr_Trp_METLIN_21379_IND//406.1852-Thr_Trp_Thr_METLIN_21730_IND//406.1852-Tyr_Pro_Gln_METLIN_21996_IND//406.1852-Gln_Pro_Tyr_METLIN_22098_IND//406.1886-Met_Glu_Lys_METLIN_16723_IND//406.1886-…	0.004329	45.78	0.0232	0.574596	0.004329	58.19	0.0134	1.004	0.004329	52.46	0.0174	0.715129	0.004329	14.5	0.0151	0.759484	0.004329	3.85	0.0096	1.37554	0.004329	22.4	0.0095	1.3396	0.004329	5.93	0.0089	0.287012	0.004329	3.41	0.0084	1.1972	0.004329	9.81	0.0274	0.170508	0.004329	20.73	0.0148	1.20823	0.004329	8.73	0.0173
M405T285	[M+H]+	405.214	4.75433		a	404.2060-Ser_Leu_Trp_METLIN_15874_IND//404.2060-Trp_Ser_Ile_METLIN_16314_IND//404.2060-Val_Thr_Trp_METLIN_16406_IND//404.2060-Ser_Trp_Ile_METLIN_16627_IND//404.2060-Val_Trp_Thr_METLIN_16733_IND//404.2060-Thr_Trp_Val_METLIN_17309_IND//404.2060-Ser_Ile_Trp_METLIN_17335_IND//404.2060-Ile_Ser_Trp_METLIN_17343_IND//404.2060-Leu_Ser_Trp_METLIN_17742_IND//404.2060-Ile_Trp_Ser_METLIN_18302_IND//404.2060-…	0.004329	1.34	0.0232	0.238456	0.004329	1.38	0.0134	0.320653	0.017316	1.29	0.0465	0.559156	0.004329	1.38	0.0151	0.770607	0.00865801	1.17	0.0169	1.23075	0.004329	1.48	0.0095	0.833403	0.017316	1.31	0.0291	0.658345	0.177489	1.08	0.2282	1.29044	0.125541	1.13	0.2878	0.542692	0.0519481	1.18	0.1082	0.956561	0.0519481	1.16	0.1225
M402T289	[M+H]+	402.247	4.81867		a	401.2387-Val_Arg_Gln_METLIN_16077_IND//401.2387-Gln_Arg_Val_METLIN_16232_IND//401.2387-Arg_Val_Gln_METLIN_16266_IND//401.2387-Arg_Ile_Asn_METLIN_16880_IND//401.2387-Asn_Arg_Leu_METLIN_17194_IND//401.2387-Asn_Arg_Ile_METLIN_17312_IND//401.2387-Asn_Leu_Arg_METLIN_17599_IND//401.2387-Leu_Asn_Arg_METLIN_18688_IND//401.2387-Gln_Val_Arg_METLIN_19903_IND//401.2387-Ile_Arg_Asn_METLIN_19963_IND//401.2387-…	0.004329	0.74	0.0232	0.128003	0.004329	0.7	0.0134	0.926864	0.004329	0.61	0.0174	1.00447	0.004329	0.53	0.0151	1.14478	0.00754623	0.01	0.016	0.258442	0.00754623	0	0.0158	0.0304679	0.00754623	0.01	0.0145	1.22494	0.00796941	0.01	0.014	1.24245	0.004329	0.57	0.0274	0.604966	0.004329	0.33	0.0148	0.232951	0.004329	0.39	0.0173
M401T141	[M+H]+	401.204	2.34167		a	400.1998-11-O-Demethyl-17-O-deacetylvindoline_KEGG_C04318_IND//400.1998-Reserpic_acid_METLIN_2255_83-60-3/	0.004329	0.78	0.0232	0.713463	0.004329	0.46	0.0134	1.36459	0.004329	0.69	0.0174	1.30905	0.004329	0.78	0.0151	1.38148	0.004329	0.35	0.0096	0.529689	0.004329	0.05	0.0095	1.27406	0.004329	0.04	0.0089	1.32906	0.004329	0.04	0.0084	1.2873	0.428571	0.94	0.6378	0.257715	0.004329	0.61	0.0148	0.76684	0.428571	0.96	0.5925
M400T263	[M+H]+	400.185	4.3755		a	399.1794-Phe_Phe_Ser_METLIN_16408_IND//399.1794-Phe_Ala_Tyr_METLIN_16409_IND//399.1794-Tyr_Ala_Phe_METLIN_17624_IND//399.1794-Tyr_Phe_Ala_METLIN_18217_IND//399.1794-Phe_Tyr_Ala_METLIN_21378_IND//399.1794-Ala_Phe_Tyr_METLIN_21386_IND//399.1794-Phe_Ser_Phe_METLIN_22330_IND//399.1794-Ser_Phe_Phe_METLIN_22440_IND//399.1794-Ala_Tyr_Phe_METLIN_22528_IND//399.1803-Thiethylperazine_METLIN_43345_IND//399.…	0.004329	1.9	0.0232	0.567041	0.004329	2.19	0.0134	1.15449	0.004329	2.07	0.0174	1.22652	0.004329	1.45	0.0151	0.291228	0.004329	2.29	0.0096	0.270586	0.004329	2.88	0.0095	0.555646	0.004329	2.1	0.0089	0.170693	0.004329	1.62	0.0084	0.244479	0.030303	1.26	0.1075	0.173609	0.00865801	1.55	0.0244	1.18251	0.0519481	1.28	0.1225
M399T223	[M+H]+	399.236	3.70933		a	398.2307-GPCho(9:0/0:0)_METLIN_40334_IND//398.2307-GPCho(9:0/0:0[U])_METLIN_40335_IND//398.2307-GPCho(0:0/9:0[U])_METLIN_40364_IND/	0.004329	1.47	0.0232	0.477095	0.004329	1.22	0.0134	1.28847	0.00865801	1.41	0.0265	1.40721	0.004329	1.6	0.0151	1.15308	0.004329	1.44	0.0096	1.0679	0.017316	1.11	0.0306	1.33009	0.177489	1.14	0.2421	1.20582	0.00865801	1.23	0.0145	1.28568	0.0822511	1.14	0.2143	0.357713	0.246753	1.12	0.3663	0.617122	0.00865801	1.33	0.0278
M399T275	[M+H]+	399.236	4.5915		a	398.2307-GPCho(9:0/0:0)_METLIN_40334_IND//398.2307-GPCho(9:0/0:0[U])_METLIN_40335_IND//398.2307-GPCho(0:0/9:0[U])_METLIN_40364_IND/	0.004329	1.15	0.0232	1.47796	0.004329	1.23	0.0134	0.27682	0.177489	1.08	0.3076	0.777171	0.0519481	1.15	0.1005	1.29438	0.125541	1.06	0.1834	0.796406	0.017316	1.17	0.0306	0.974942	0.930736	1.02	0.9479	1.15681	0.792208	0.93	0.8277	0.806221	0.177489	1.09	0.363	1.09962	0.004329	1.11	0.0148	1.41799	0.177489	1.1	0.3162
M398T307	[M+H]+	398.139	5.12167		a	397.1308-Glu_Cys_Phe_METLIN_16366_IND//397.1308-Glu_Phe_Cys_METLIN_16446_IND//397.1308-Phe_Cys_Glu_METLIN_18936_IND//397.1308-Phe_Glu_Cys_METLIN_19975_IND//397.1308-Cys_Phe_Glu_METLIN_23291_IND//397.1308-Cys_Glu_Phe_METLIN_23377_IND/	0.004329	0.59	0.0232	0.439819	0.0822511	1.18	0.1315	1.23761	0.662338	1.35	0.7828	1.24942	0.030303	1.56	0.0644	0.508891	0.0822511	0.81	0.1269	1.36098	0.0519481	1.18	0.0802	1.27618	0.428571	1.75	0.5157	1.31657	0.004329	1.68	0.0084	0.245878	0.536797	0.98	0.7218	1.83418	0.00865801	1.37	0.0244	0.249339	0.662338	1.7	0.7852
M396T381_2	[M+H]+	396.213	6.3435		a	395.2056-Thr_Tyr_Ile_METLIN_16069_IND//395.2056-Tyr_Ile_Thr_METLIN_16166_IND//395.2056-Tyr_Thr_Ile_METLIN_16271_IND//395.2056-Tyr_Leu_Thr_METLIN_16690_IND//395.2056-Tyr_Thr_Leu_METLIN_17303_IND//395.2056-Thr_Tyr_Leu_METLIN_18091_IND//395.2056-Ile_Thr_Tyr_METLIN_19393_IND//395.2056-Leu_Tyr_Thr_METLIN_20591_IND//395.2056-Thr_Leu_Tyr_METLIN_21265_IND//395.2056-Leu_Thr_Tyr_METLIN_21644_IND//395.2056-…	0.004329	0.53	0.0232	0.575469	0.004329	0.12	0.0134	0.403867	0.004329	0.34	0.0174	1.3028	0.00865801	0.79	0.0227	1.43821	0.004329	0.09	0.0096	1.32549	0.00796941	0.02	0.0163	1.34019	0.004329	0.03	0.0089	1.28844	0.004329	0.07	0.0084	1.23836	0.030303	0.75	0.1075	0.631296	0.004329	0.69	0.0148	1.33496	0.329004	0.86	0.4937
M394T66	[M+H]+	394.183	1.1065		a	393.1722-Phe_Met_Pro_METLIN_15725_IND//393.1722-Phe_Pro_Met_METLIN_16791_IND//393.1722-Met_Pro_Phe_METLIN_18075_IND//393.1722-Met_Phe_Pro_METLIN_20620_IND//393.1722-Pro_Met_Phe_METLIN_20989_IND//393.1722-Pro_Phe_Met_METLIN_21864_IND//393.1756-Met_Met_Leu_METLIN_15986_IND//393.1756-Met_Leu_Met_METLIN_16495_IND//393.1756-Met_Ile_Met_METLIN_18860_IND//393.1756-Met_Met_Ile_METLIN_19014_IND//393.1756-…	0.004329	1.36	0.0232	0.988803	0.536797	1.05	0.6136	1.25878	0.792208	1.06	0.871	0.999469	0.004329	1.24	0.0151	0.157481	0.329004	1.29	0.4169	1.22687	0.246753	1.08	0.3087	0.836374	1	1.03	1	1.18116	0.125541	1.12	0.1678	0.936044	0.030303	1.19	0.1075	1.42787	0.0519481	0.86	0.1082	0.171529	0.792208	1.07	0.8783
M393T350	[M+H]+	393.238	5.82833		a	392.2327-GPA(16:0/0:0)[cyclic]_METLIN_40949_IND/	0.004329	0.56	0.0232	0.405569	0.004329	0.52	0.0134	0.895443	0.004329	0.39	0.0174	0.777763	0.004329	0.66	0.0151	1.23598	0.004329	0.03	0.0096	1.35605	0.004329	0.02	0.0095	0.759437	0.00673595	0	0.0132	0.435693	0.00754623	0.01	0.0136	0.660544	0.004329	0.46	0.0274	0.256078	0.004329	0.22	0.0148	1.52602	0.004329	0.34	0.0173
M393T273	[M+H]+	393.188	4.5545		a	392.1835-Viguiestenin_KEGG_C09586_54153-71-8//392.1842-Ser_Met_Arg_METLIN_15806_IND//392.1842-Met_Arg_Ser_METLIN_16480_IND//392.1842-Arg_Ser_Met_METLIN_16830_IND//392.1842-Ser_Arg_Met_METLIN_17136_IND//392.1842-Arg_Met_Ser_METLIN_19867_IND//392.1842-Met_Ser_Arg_METLIN_21435_IND/	0.004329	2.06	0.0232	1.32531	0.004329	2.99	0.0134	0.174436	0.004329	2.44	0.0174	1.41587	0.004329	1.48	0.0151	1.19062	0.125541	1.12	0.1834	1.31831	0.0519481	1.2	0.0802	0.997209	0.0822511	0.82	0.1212	1.09001	0.004329	0.68	0.0084	1.28628	0.536797	1.05	0.7218	1.39795	1	0.97	1	0.3276	0.246753	0.85	0.4005
M392T287	[M+H]+	392.219	4.78917		a	391.2107-Ile_Tyr_Pro_METLIN_15942_IND//391.2107-Ile_Pro_Tyr_METLIN_16487_IND//391.2107-Pro_Leu_Tyr_METLIN_16747_IND//391.2107-Tyr_Leu_Pro_METLIN_17259_IND//391.2107-Tyr_Ile_Pro_METLIN_18018_IND//391.2107-Tyr_Pro_Leu_METLIN_18094_IND//391.2107-Pro_Ile_Tyr_METLIN_18682_IND//391.2107-Tyr_Pro_Ile_METLIN_18692_IND//391.2107-Pro_Tyr_Ile_METLIN_19321_IND//391.2107-Pro_Tyr_Leu_METLIN_20372_IND//391.2107-…	0.004329	2.92	0.0232	1.38892	0.004329	5.3	0.0134	0.836092	0.004329	3.99	0.0174	1.26327	0.004329	1.76	0.0151	1.20534	0.004329	2.2	0.0096	1.10049	0.004329	4.76	0.0095	1.23831	0.004329	2.39	0.0089	1.24259	0.004329	1.75	0.0084	1.24211	0.004329	1.6	0.0274	1.57577	0.004329	3.53	0.0148	0.317163	0.004329	1.86	0.0173
M392T273	[M+H]+	392.183	4.54817		a	391.1743-Phe_Pro_Glu_METLIN_16015_IND//391.1743-Glu_Pro_Phe_METLIN_16060_IND//391.1743-Pro_Phe_Glu_METLIN_17486_IND//391.1743-Phe_Glu_Pro_METLIN_20349_IND//391.1743-Glu_Phe_Pro_METLIN_22001_IND//391.1743-Pro_Glu_Phe_METLIN_23486_IND//391.1777-Hexylglutathione_METLIN_24067_24425-56-7//391.1777-S-Hexyl-glutathione_KEGG_C02886_24425-56-7//391.1777-Met_Ile_Glu_METLIN_15936_IND//391.1777-Leu_Met_Glu_M…	0.004329	131.84	0.0232	0.500567	0.004329	209.06	0.0134	0.529102	0.004329	180.99	0.0174	0.711608	0.004329	56.58	0.0151	0.0498519	0.004329	35.38	0.0096	1.17359	0.004329	62.12	0.0095	0.181823	0.004329	20.09	0.0089	1.06892	0.004329	5.37	0.0084	1.26347	0.004329	23.9	0.0274	0.556333	0.004329	42.59	0.0148	0.446196	0.004329	25.14	0.0173
M389T242	[M+H]+	389.24	4.037		a	388.2322-Glu_Ile_Lys_METLIN_16755_IND//388.2322-Leu_Lys_Glu_METLIN_17901_IND//388.2322-Lys_Glu_Leu_METLIN_17995_IND//388.2322-Ile_Glu_Lys_METLIN_18816_IND//388.2322-Lys_Ile_Glu_METLIN_18882_IND//388.2322-Ile_Lys_Glu_METLIN_18906_IND//388.2322-Glu_Lys_Ile_METLIN_20537_IND//388.2322-Leu_Glu_Lys_METLIN_20991_IND//388.2322-Glu_Leu_Lys_METLIN_21550_IND//388.2322-Glu_Lys_Leu_METLIN_21776_IND//388.2322-…	0.004329	1.31	0.0232	1.18045	0.004329	1.46	0.0134	0.554198	0.017316	1.31	0.0465	0.542536	0.930736	1.04	0.9549	1.19158	0.428571	0.92	0.5194	1.36373	0.329004	0.91	0.3944	1.31321	0.030303	0.81	0.0488	1.28323	0.004329	0.68	0.0084	1.25842	0.0519481	1.08	0.1571	1.05522	0.428571	1.17	0.5579	1.21122	0.0822511	1.22	0.1755
M387T296	[M+H]+	387.252	4.93317		a	386.2457-Bufalin_METLIN_41800_IND//386.2457-3,12-Dioxochol-4-en-24-oic_Acid_METLIN_42820_IND//386.2457-7alpha-Hydroxy-3-oxochola-1,4-dien-24-oic_Acid_METLIN_42825_IND//386.2457-12alpha-Hydroxy-3-oxochola-1,4-dien-24-oic_Acid_METLIN_42826_IND//386.2457-12alpha-Hydroxy-3-oxochola-4,6-dien-24-oic_Acid_METLIN_42828_IND//386.2457-1,7-Dioxo-5beta-chol-2-en-24-oic_Acid_METLIN_42860_IND//386.2457-7beta-H…	0.004329	0.57	0.0232	1.05369	0.004329	0.24	0.0134	1.11648	0.004329	0.45	0.0174	0.502122	0.004329	0.49	0.0151	0.251962	0.00549411	0	0.012	0.894288	0.004329	0.01	0.0095	0.143376	0.004329	0	0.0089	1.18853	0.004329	0	0.0084	1.25032	0.125541	0.88	0.2878	1.39443	0.004329	0.44	0.0148	1.39611	0.0822511	0.87	0.1755
M386T86	[M+H]+	386.131	1.427		a	385.1205-Ciprofloxacinhydrochloride_KEGG_C13993_86393-32-0//385.1234-His_Asp_Asp_METLIN_20251_IND//385.1234-Asp_Asp_His_METLIN_20587_IND//385.1234-Asp_His_Asp_METLIN_23460_IND/	0.004329	1.48	0.0232	1.02147	0.017316	1.2	0.0378	1.39992	0.004329	1.59	0.0174	0.663029	0.004329	2.19	0.0151	1.22021	0.00865801	1.7	0.0169	1.22411	0.004329	1.35	0.0095	0.43112	0.017316	1.37	0.0291	1.31694	0.004329	1.3	0.0084	1.24127	0.004329	1.62	0.0274	1.17753	0.0519481	1.16	0.1082	0.767853	0.004329	1.54	0.0173
M385T222	[M+H]+	385.22	3.69883		a	384.2121-Lys_Thr_His_METLIN_15952_IND//384.2121-Thr_Lys_His_METLIN_18724_IND//384.2121-Thr_His_Lys_METLIN_19678_IND//384.2121-His_Lys_Thr_METLIN_21025_IND//384.2121-His_Thr_Lys_METLIN_22523_IND//384.2121-Lys_His_Thr_METLIN_23010_IND//384.2151-GPCho(O-6:0/2:0[U])_METLIN_40153_IND//384.2151-GPCho(8:0/0:0)_METLIN_40332_IND//384.2151-GPCho(8:0/0:0[U])_METLIN_40333_IND//384.2151-GPCho(0:0/8:0[U])_METL…	0.004329	1.18	0.0232	0.251434	0.004329	1.2	0.0134	0.925859	0.246753	1.08	0.3939	1.0866	0.004329	1.17	0.0151	0.577572	0.0519481	1.13	0.0853	1.31934	0.030303	1.13	0.0501	1.16774	0.792208	1	0.8408	1.32063	1	1.01	1	1.26806	0.0822511	1.09	0.2143	1.09291	0.177489	1.03	0.2828	0.769042	0.030303	1.22	0.0784
M384T178_1	[M+H]+	384.116	2.968		a	383.1077-Succinyladenosine_HMDB_HMDB00912_4542-23-8//383.1077-Succinoadenosine_METLIN_5867_IND//383.1096-Hyoscyaminemethylbromide_KEGG_C13109_2870-71-5/	0.004329	1.25	0.0232	1.01377	0.004329	2.21	0.0134	1.34582	0.004329	1.29	0.0174	0.638295	0.004329	1.21	0.0151	1.52048	0.428571	1.05	0.5194	1.33204	0.177489	1.1	0.2328	1.24648	1	1	1	1.00355	0.246753	1.06	0.3071	0.141613	0.428571	1.03	0.6378	0.633988	0.177489	1.05	0.2828	0.743219	0.125541	1.1	0.2434
M379T262	[M+H]+	379.207	4.361		a	378.1962-12alpha-(Chloromethyl)-12-hydroxy-pregn-4-ene-3,20-dione_KEGG_C14923_IND//378.2015-Pentosidine_HMDB_HMDB03933_124505-87-9//378.2016-Arg_Gly_Phe_METLIN_16905_IND//378.2016-Phe_Arg_Gly_METLIN_16995_IND//378.2016-Arg_Phe_Gly_METLIN_19203_IND//378.2016-Gly_Phe_Arg_METLIN_20814_IND//378.2016-Gly_Arg_Phe_METLIN_20942_IND//378.2016-Phe_Gly_Arg_METLIN_21693_IND/	0.004329	2.17	0.0232	0.725285	0.004329	3.62	0.0134	1.29681	0.004329	2.73	0.0174	1.19964	0.004329	1.49	0.0151	1.47359	0.004329	2.22	0.0096	1.11679	0.004329	3.89	0.0095	1.24454	0.004329	2.68	0.0089	1.30978	0.004329	1.88	0.0084	1.2769	0.662338	1.02	0.8102	1.63161	0.004329	1.67	0.0148	0.84478	0.004329	1.26	0.0173
M379T286	[M+H]+	378.881	4.7715		a	377.8706-Dieldrin_KEGG_C13718_60-57-1/	0.004329	0.31	0.0232	0.780615	0.017316	0.58	0.0378	1.30371	0.00796941	0.09	0.0265	0.24365	0.00673595	0.03	0.0209	1.23869	0.004329	0.42	0.0096	1.26096	0.004329	0.08	0.0095	0.797903	0.004329	0.01	0.0089	1.25929	0.00754623	0.01	0.0136	0.981796	0.00796941	0.01	0.0416	0.204861	0.00754623	0.01	0.0244	1.28147	0.00389049	0	0.0173
M378T262	[M+H]+	378.203	4.36983		a	377.1951-Val_Pro_Tyr_METLIN_16148_IND//377.1951-Val_Tyr_Pro_METLIN_16240_IND//377.1951-Pro_Val_Tyr_METLIN_19244_IND//377.1951-Tyr_Val_Pro_METLIN_19629_IND//377.1951-Tyr_Pro_Val_METLIN_20928_IND//377.1951-Pro_Tyr_Val_METLIN_21052_IND//377.1991-Cryptopleurine_KEGG_C10586_482-22-4//377.1991-DioncophyllineA_KEGG_C12336_60142-17-8/	0.004329	2.46	0.0232	1.54527	0.004329	3.61	0.0134	0.679984	0.004329	2.83	0.0174	1.44248	0.004329	1.53	0.0151	1.48578	0.004329	2.46	0.0096	1.06094	0.004329	4.11	0.0095	0.272657	0.004329	2.69	0.0089	0.756358	0.004329	1.97	0.0084	1.09925	0.017316	1.19	0.0719	1.56738	0.004329	1.9	0.0148	1.31395	0.004329	1.3	0.0173
M378T305	[M+H]+	378.167	5.08317		a	377.1587-Pro_Phe_Asp_METLIN_16231_IND//377.1587-Asp_Phe_Pro_METLIN_18565_IND//377.1587-Phe_Asp_Pro_METLIN_19167_IND//377.1587-Pro_Asp_Phe_METLIN_19719_IND//377.1587-Phe_Pro_Asp_METLIN_22374_IND//377.1587-Asp_Pro_Phe_METLIN_22971_IND//377.1621-Glu_Val_Met_METLIN_16200_IND//377.1621-Leu_Met_Asp_METLIN_16910_IND//377.1621-Met_Ile_Asp_METLIN_16913_IND//377.1621-Asp_Leu_Met_METLIN_17576_IND//377.1621-…	0.004329	2.28	0.0232	1.32473	0.004329	4.77	0.0134	0.75616	0.004329	2.48	0.0174	1.00176	0.004329	2.29	0.0151	0.170813	0.004329	2.64	0.0096	1.36758	0.004329	7.33	0.0095	1.10088	0.004329	3.35	0.0089	0.702517	0.004329	2.57	0.0084	1.04052	0.030303	1.39	0.1075	1.64738	0.004329	3.2	0.0148	1.38582	0.00865801	1.33	0.0278
M378T300	[M+H]+	378.15	4.9975		a	377.1434-Glu_Glu_Thr_METLIN_15656_IND//377.1434-Thr_Glu_Glu_METLIN_18142_IND//377.1434-Glu_Thr_Glu_METLIN_19093_IND//377.1443-Met_Met_Pro_METLIN_18461_IND//377.1443-Pro_Met_Met_METLIN_21925_IND//377.1443-Met_Pro_Met_METLIN_23080_IND/	0.004329	1.51	0.0232	0.960447	0.004329	1.8	0.0134	1.35776	0.004329	1.55	0.0174	1.49179	0.004329	2.07	0.0151	1.12365	0.004329	1.67	0.0096	0.106058	0.004329	1.43	0.0095	1.32867	0.004329	1.72	0.0089	1.0425	0.004329	1.65	0.0084	0.952232	0.004329	1.52	0.0274	0.393105	0.004329	1.42	0.0148	0.774135	0.004329	1.75	0.0173
M377T309	[M+H]+	377.158	5.1455		a	376.1522-Ailanthone_KEGG_C08747_981-15-7//376.1522-Tripdiolide_KEGG_C09202_38647-10-8//376.1522-Euparotin_KEGG_C09434_10191-01-2//376.1522-Eupatundin_KEGG_C09448_20071-53-8/	0.004329	1.16	0.0232	0.782675	0.017316	1.18	0.0378	1.24041	0.0822511	1.16	0.1671	1.37764	0.0519481	1.29	0.1005	1.29817	0.004329	1.25	0.0096	1.35475	0.00865801	1.3	0.0165	1.17955	0.00865801	1.27	0.0153	1.23817	0.004329	1.19	0.0084	1.26214	0.00865801	1.28	0.0416	1.39504	0.0822511	1.2	0.1558	0.819616	0.017316	1.15	0.0492
M376T348	[M+H]+	376.224	5.80483		a	375.2158-Leu_Phe_Pro_METLIN_15721_IND//375.2158-Ile_Pro_Phe_METLIN_16288_IND//375.2158-Ile_Phe_Pro_METLIN_16388_IND//375.2158-Pro_Phe_Leu_METLIN_16477_IND//375.2158-Pro_Leu_Phe_METLIN_16486_IND//375.2158-Pro_Phe_Ile_METLIN_16551_IND//375.2158-Pro_Ile_Phe_METLIN_17226_IND//375.2158-Phe_Pro_Leu_METLIN_17506_IND//375.2158-Leu_Pro_Phe_METLIN_20555_IND//375.2158-Phe_Pro_Ile_METLIN_22192_IND//375.2158-…	0.004329	4.97	0.0232	1.26929	0.004329	8.55	0.0134	0.333675	0.004329	5.11	0.0174	1.34583	0.004329	1.69	0.0151	0.562442	0.125541	0.65	0.1834	0.883542	0.004329	5.45	0.0095	1.00133	0.004329	0.34	0.0089	1.21589	0.004329	0.13	0.0084	1.23859	0.00865801	1.61	0.0416	0.129844	0.004329	5.2	0.0148	1.30687	0.00865801	1.51	0.0278
M376T247	[M+H]+	376.155	4.12217		a	375.1464-Met_Glu_Pro_METLIN_16509_IND//375.1464-Pro_Met_Glu_METLIN_16803_IND//375.1464-Glu_Pro_Met_METLIN_17940_IND//375.1464-Pro_Glu_Met_METLIN_18183_IND//375.1464-Met_Pro_Glu_METLIN_21613_IND//375.1464-Glu_Met_Pro_METLIN_23202_IND/	0.004329	14.34	0.0232	0.400672	0.004329	28.79	0.0134	1.29746	0.004329	18.55	0.0174	0.162205	0.004329	10.64	0.0151	0.989937	0.004329	34.58	0.0096	0.850174	0.004329	59.64	0.0095	0.286264	0.004329	32.88	0.0089	1.26984	0.004329	18.76	0.0084	1.07613	0.004329	3.06	0.0274	0.384081	0.004329	13.32	0.0148	0.504544	0.004329	3.72	0.0173
M375T121	[M+H]+	375.207	2.02033		a	374.1988-Lys_Met_Pro_METLIN_16412_IND//374.1988-Pro_Lys_Met_METLIN_16887_IND//374.1988-Met_Lys_Pro_METLIN_20342_IND//374.1988-Pro_Met_Lys_METLIN_20521_IND//374.1988-Lys_Pro_Met_METLIN_22675_IND//374.1988-Met_Pro_Lys_METLIN_22680_IND/	0.004329	0.69	0.0232	0.511762	0.004329	0.51	0.0134	1.20072	0.004329	0.59	0.0174	1.61214	0.017316	0.75	0.0403	0.803898	0.00754623	0	0.016	1.31441	0.004329	0.07	0.0095	1.32961	0.004329	0.01	0.0089	1.29744	0.00796941	0	0.014	0.413887	0.004329	0.71	0.0274	1.13296	0.004329	0.31	0.0148	0.222514	0.004329	0.6	0.0173
M375T235	[M+H]+	375.189	3.92133		a	374.1802-Glu_Gln_Val_METLIN_16340_IND//374.1802-Val_Gln_Glu_METLIN_16349_IND//374.1802-Asp_Gln_Ile_METLIN_16391_IND//374.1802-Glu_Asn_Ile_METLIN_17080_IND//374.1802-Gln_Ile_Asp_METLIN_17242_IND//374.1802-Glu_Leu_Asn_METLIN_17655_IND//374.1802-Asp_Ile_Gln_METLIN_18221_IND//374.1802-Gln_Glu_Val_METLIN_18633_IND//374.1802-Val_Glu_Gln_METLIN_18810_IND//374.1802-Leu_Asp_Gln_METLIN_19105_IND//374.1802-…	0.004329	1.33	0.0232	1.1855	0.004329	1.5	0.0134	1.17565	0.030303	1.28	0.0739	1.45931	0.0822511	1.2	0.145	1.02326	0.930736	0.96	0.9511	1.24179	0.004329	1.5	0.0095	1.04644	0.004329	0.59	0.0089	0.64296	0.004329	0.47	0.0084	1.21546	0.017316	1.15	0.0719	1.14868	0.004329	1.26	0.0148	1.57127	0.0519481	1.24	0.1225
M373T99	[M+H]+	373.257	1.65683		a	372.2485-Arg_Val_Val_METLIN_16337_IND//372.2485-Val_Val_Arg_METLIN_16915_IND//372.2485-Val_Arg_Val_METLIN_20255_IND//372.2512-19(R)-hydroxy-PGF1alpha_METLIN_36115_IND//372.2512-13,14-dihydro-19(R)-hydroxyPGE1_METLIN_36212_IND//372.2512-TXB1_METLIN_36262_IND//372.2512-8,8a-Deoxyoleandolide_METLIN_40994_IND//372.2512-8,8a-Deoxyoleandolide_KEGG_C11989PK_Compound_53428-54-9/	0.004329	0.69	0.0232	1.05006	0.00865801	0.78	0.0219	1.03719	0.004329	0.66	0.0174	0.43978	0.004329	0.48	0.0151	1.04151	0.00754623	0.01	0.016	1.37073	0.004329	0.23	0.0095	0.961856	0.00754623	0.01	0.0145	0.452939	0.00754623	0	0.0136	0.917222	0.004329	0.76	0.0274	0.750475	0.017316	0.77	0.0438	0.989576	0.004329	0.52	0.0173
M373T287	[M+H]+	373.181	4.78183		a	372.1759-17beta-(Acetylthio)estra-1,3,5(10)-trien-3-olacetate_KEGG_C14955_IND/	0.004329	1.27	0.0232	0.546805	0.004329	1.35	0.0134	1.4435	0.004329	1.28	0.0174	1.59426	0.004329	1.35	0.0151	1.03772	0.004329	1.43	0.0096	0.968792	0.004329	1.57	0.0095	1.2586	0.004329	1.58	0.0089	0.618827	0.004329	1.56	0.0084	1.2044	0.0519481	1.26	0.1571	0.597524	0.00865801	1.19	0.0244	1.5502	0.004329	1.32	0.0173
M372T287	[M+H]+	372.178	4.78333		a	371.1733-2-Hydroxy-3-O-methylnaltrexone_METLIN_1429_67829-18-9//371.1733-7-O-Acetylsalutaridinol_KEGG_C05322_IND//371.1733-Capaurine_KEGG_C09371_478-14-8//371.1733-Androcymbine_KEGG_C10569_2115-98-2//371.1733-Demecolcine_KEGG_C11250_477-30-5/	0.004329	1.25	0.0232	0.283444	0.004329	1.39	0.0134	1.09988	0.004329	1.29	0.0174	1.58501	0.004329	1.39	0.0151	0.829768	0.004329	1.39	0.0096	1.12677	0.004329	1.75	0.0095	0.998569	0.004329	1.59	0.0089	0.514913	0.004329	1.58	0.0084	1.04243	0.00865801	1.21	0.0416	1.17526	0.004329	1.27	0.0148	0.954411	0.004329	1.3	0.0173
M371T221	[M+H]+	371.23	3.689		a	370.2256-CompoundIII(S)_KEGG_C06495_IND/	0.004329	1.29	0.0232	0.921606	0.004329	1.3	0.0134	0.664808	0.0822511	1.29	0.1671	0.764446	0.004329	1.57	0.0151	0.330831	0.004329	1.38	0.0096	1.24913	0.004329	1.29	0.0095	0.878025	0.0519481	1.24	0.0799	1.12935	0.017316	1.21	0.0273	0.169687	0.004329	1.28	0.0274	0.204965	0.004329	1.15	0.0148	0.323894	0.00865801	1.44	0.0278
M367T277_2	[M+H]+	367.203	4.61233		a	366.1943-Aspidofractine_KEGG_C09040_2348-67-6//366.1943-16-Methoxytabersonine_KEGG_C11675_IND//366.1960-Retinol_phosphate_METLIN_2270_53859-19-1/	0.004329	8.61	0.0232	0.382509	0.004329	16.11	0.0134	0.839499	0.004329	9	0.0174	0.838991	0.004329	12.17	0.0151	0.952409	0.004329	11.36	0.0096	0.629373	0.004329	20.93	0.0095	1.30109	0.004329	9.53	0.0089	1.2506	0.004329	18.11	0.0084	1.01729	0.004329	11.01	0.0274	0.51039	0.004329	14.36	0.0148	0.944116	0.004329	11.56	0.0173
M366T197	[M+H]+	366.214	3.2755		a	365.2063-Pro_Leu_His_METLIN_16550_IND//365.2063-Pro_His_Leu_METLIN_16626_IND//365.2063-His_Pro_Ile_METLIN_18294_IND//365.2063-Pro_Ile_His_METLIN_18864_IND//365.2063-Leu_His_Pro_METLIN_19806_IND//365.2063-Pro_His_Ile_METLIN_20480_IND//365.2063-Ile_Pro_His_METLIN_20623_IND//365.2063-Leu_Pro_His_METLIN_21074_IND//365.2063-His_Pro_Leu_METLIN_21198_IND//365.2063-His_Leu_Pro_METLIN_22455_IND//365.2063-…	0.004329	6.52	0.0232	0.568076	0.004329	10.84	0.0134	0.0914727	0.004329	7.92	0.0174	1.18072	0.004329	2.49	0.0151	1.05549	0.004329	4.66	0.0096	1.09476	0.004329	6.48	0.0095	1.29156	0.004329	1.94	0.0089	1.07071	0.125541	0.69	0.1678	0.710898	0.004329	1.58	0.0274	1.24176	0.004329	5.62	0.0148	1.11775	0.004329	1.71	0.0173
M366T86	[M+H]+	366.178	1.43983		a	365.1687-Trimethaphan_METLIN_2954_7187-66-8//365.1688-Trimethaphan_KEGG_C07174_7187-66-8/	0.004329	1.13	0.0232	0.86898	0.004329	1.2	0.0134	1.39211	0.329004	1.07	0.4863	1.60459	0.125541	1.15	0.2041	0.393031	0.0822511	1.09	0.1269	0.988949	0.004329	1.25	0.0095	1.33699	0.177489	1.14	0.2421	1.30571	0.125541	1.08	0.1678	1.26921	0.428571	1.05	0.6378	0.10146	0.428571	1.06	0.5579	0.985107	0.0822511	1.15	0.1755
M366T147	[M+H]+	366.165	2.4485		a	365.1587-Ala_Phe_Glu_METLIN_15657_IND//365.1587-Tyr_Ser_Pro_METLIN_15925_IND//365.1587-Ala_Glu_Phe_METLIN_16556_IND//365.1587-Glu_Phe_Ala_METLIN_16766_IND//365.1587-Pro_Ser_Tyr_METLIN_17643_IND//365.1587-Pro_Tyr_Ser_METLIN_17740_IND//365.1587-Phe_Glu_Ala_METLIN_19316_IND//365.1587-Phe_Ala_Glu_METLIN_19701_IND//365.1587-Tyr_Pro_Ser_METLIN_19815_IND//365.1587-Ser_Tyr_Pro_METLIN_19998_IND//365.1587-…	0.004329	3.81	0.0232	1.20727	0.004329	6.54	0.0134	0.376405	0.004329	4.44	0.0174	0.609734	0.004329	1.8	0.0151	0.196652	0.930736	1.02	0.9511	0.514634	0.004329	4.1	0.0095	1.16736	0.329004	1.1	0.4127	1.1532	0.004329	0.54	0.0084	0.931413	0.030303	1.61	0.1075	0.384256	0.004329	5.55	0.0148	1.5201	0.004329	1.59	0.0173
M364T75	[M+H]+	364.162	1.243		a	363.1573-(10S)-JuvenilehormoneIIIdiolphosphate_KEGG_C16507_IND//363.1576-Cys_Asn_Lys_METLIN_16839_IND//363.1576-Asn_Lys_Cys_METLIN_18870_IND//363.1576-Lys_Cys_Asn_METLIN_20532_IND//363.1576-Asn_Cys_Lys_METLIN_21397_IND//363.1576-Lys_Asn_Cys_METLIN_22034_IND//363.1576-Cys_Lys_Asn_METLIN_22812_IND/	0.004329	1.79	0.0232	0.991529	0.004329	1.47	0.0134	0.977938	0.004329	1.84	0.0174	0.593418	0.004329	2.05	0.0151	1.34964	0.004329	1.86	0.0096	1.35419	0.004329	1.6	0.0095	1.29861	0.004329	1.44	0.0089	1.29834	0.004329	1.84	0.0084	0.912455	0.004329	1.43	0.0274	0.389449	0.017316	1.26	0.0438	0.331059	0.004329	1.43	0.0173
M364T58	[M+H]+	364.066	0.968333		a	363.058-GMP_KEGG_C00144_85-32-5//363.058-Guanosine3-phosphate_KEGG_C06193_IND//363.058-Guanidylic_acid_(guanosine_monophosphate)_METLIN_98_85-32-5//363.058-GMP_HMDB_HMDB01397_85-32-5/	0.004329	1.38	0.0232	1.58191	0.0822511	1.24	0.1315	0.496719	0.329004	1.11	0.4863	1.07574	0.004329	0.69	0.0151	1.10127	0.004329	0.16	0.0096	1.35113	0.00865801	0.62	0.0165	1.17689	0.004329	0.3	0.0089	1.03103	0.00865801	0.77	0.0145	1.28467	0.0519481	1.35	0.1571	0.514029	0.004329	1.94	0.0148	1.23577	0.246753	1.14	0.4005
M362T375	[M+H]+	362.214	6.24267		a	361.2035-Met_Val_Ile_METLIN_15908_IND//361.2035-Met_Val_Leu_METLIN_17544_IND//361.2035-Met_Leu_Val_METLIN_17914_IND//361.2035-Val_Ile_Met_METLIN_18466_IND//361.2035-Leu_Val_Met_METLIN_18506_IND//361.2035-Val_Met_Ile_METLIN_18538_IND//361.2035-Met_Ile_Val_METLIN_18922_IND//361.2035-Val_Met_Leu_METLIN_19339_IND//361.2035-Val_Leu_Met_METLIN_21604_IND//361.2035-Ile_Val_Met_METLIN_21872_IND//361.2035-…	0.004329	0.51	0.0232	0.85047	0.004329	0.27	0.0134	1.39037	0.004329	0.28	0.0174	1.14689	0.004329	0.69	0.0151	0.261841	0.004329	0.05	0.0096	0.182773	0.004329	0.05	0.0095	0.101741	0.004329	0.03	0.0089	0.414042	0.004329	0.02	0.0084	0.915349	0.00865801	0.77	0.0416	1.84281	0.004329	0.33	0.0148	0.634647	0.00865801	0.77	0.0278
M362T324	[M+H]+	362.208	5.404		a	361.2002-Pro_Phe_Val_METLIN_16748_IND//361.2002-Val_Phe_Pro_METLIN_18041_IND//361.2002-Phe_Pro_Val_METLIN_19069_IND//361.2002-Phe_Val_Pro_METLIN_19985_IND//361.2002-Pro_Val_Phe_METLIN_20885_IND//361.2002-Val_Pro_Phe_METLIN_20955_IND//361.2035-Met_Val_Ile_METLIN_15908_IND//361.2035-Met_Val_Leu_METLIN_17544_IND//361.2035-Met_Leu_Val_METLIN_17914_IND//361.2035-Val_Ile_Met_METLIN_18466_IND//361.2035-…	0.004329	1.89	0.0232	1.38629	0.004329	2.83	0.0134	0.639393	0.00865801	1.96	0.0265	1.03366	0.177489	0.8	0.2692	1.38943	0.004329	0.46	0.0096	1.10452	0.004329	3.92	0.0095	0.124125	0.792208	0.87	0.8408	1.02651	0.004329	0.37	0.0084	1.24037	0.536797	1.04	0.7218	0.401498	0.004329	2.12	0.0148	1.3417	0.930736	0.89	0.9639
M362T224	[M+H]+	362.202	3.7335		a	361.1961-Lys_Ser_Gln_METLIN_16660_IND//361.1961-Thr_Lys_Asn_METLIN_17346_IND//361.1961-Ser_Lys_Gln_METLIN_17498_IND//361.1961-Lys_Thr_Asn_METLIN_18179_IND//361.1961-Lys_Gln_Ser_METLIN_18528_IND//361.1961-Asn_Thr_Lys_METLIN_19012_IND//361.1961-Lys_Asn_Thr_METLIN_19258_IND//361.1961-Thr_Asn_Lys_METLIN_19410_IND//361.1961-Gln_Lys_Ser_METLIN_21437_IND//361.1961-Gln_Ser_Lys_METLIN_21626_IND//361.1961-…	0.004329	0.43	0.0232	1.16674	0.004329	0.45	0.0134	1.1829	0.004329	0.27	0.0174	1.38057	0.004329	0.05	0.0151	1.06805	0.00754623	0.01	0.016	1.18905	0.004329	0.14	0.0095	1.10311	0.004329	0.02	0.0089	0.56571	0.00796941	0.01	0.014	1.07183	0.004329	0.22	0.0274	0.0205095	0.004329	0.54	0.0148	1.49516	0.004329	0.02	0.0173
M362T233	[M+H]+	362.157	3.882		a	361.1485-Asp_Ile_Asp_METLIN_16575_IND//361.1485-Asp_Val_Glu_METLIN_17675_IND//361.1485-Leu_Asp_Asp_METLIN_17796_IND//361.1485-Glu_Asp_Val_METLIN_18426_IND//361.1485-Asp_Asp_Ile_METLIN_18895_IND//361.1485-Asp_Glu_Val_METLIN_19573_IND//361.1485-Val_Glu_Asp_METLIN_20004_IND//361.1485-Asp_Leu_Asp_METLIN_20106_IND//361.1485-Glu_Val_Asp_METLIN_20788_IND//361.1485-Asp_Asp_Leu_METLIN_23438_IND//361.1485-…	0.004329	1.39	0.0232	1.45842	0.004329	1.52	0.0134	0.467842	0.030303	1.28	0.0739	0.761031	0.004329	1.27	0.0151	1.51349	0.017316	1.18	0.0318	0.567754	0.004329	1.53	0.0095	1.22898	0.125541	1.07	0.1777	1.20629	0.177489	0.93	0.2282	1.27481	0.0519481	1.27	0.1571	0.891376	0.004329	1.43	0.0148	0.512659	0.00865801	1.23	0.0278
M361T224	[M+H]+	361.199	3.73733		a	360.1910-Arg_Trp_METLIN_23686_IND//360.1910-Trp_Arg_METLIN_23737_IND//360.1937-Aldosterone_HMDB_HMDB00037_52-39-1//360.1937-Cortisone_HMDB_HMDB02802_53-06-5//360.1937-Cortisone_METLIN_271_53-06-5//360.1937-Aldosterone_METLIN_418_52-39-1//360.1937-Prednisolone_METLIN_2065_50-24-8//360.1937-20alpha-Dihydroprednisone_METLIN_2067_600-92-0//360.1937-20beta-Dihydroprednisone_METLIN_2068_600-93-1//360.1…	0.004329	0.46	0.0232	0.257703	0.004329	0.49	0.0134	1.26321	0.004329	0.33	0.0174	1.39493	0.004329	0.1	0.0151	0.0340946	0.004329	0.02	0.0096	1.37061	0.004329	0.19	0.0095	1.23772	0.004329	0.05	0.0089	0.776875	0.004329	0.02	0.0084	0.723528	0.004329	0.26	0.0274	1.78319	0.004329	0.56	0.0148	0.461619	0.004329	0.07	0.0173
M361T253_2	[M+H]+	361.19	4.21267		a	360.1798-Gly_Val_Trp_METLIN_15975_IND//360.1798-Gly_Trp_Val_METLIN_16155_IND//360.1798-Trp_Val_Gly_METLIN_18336_IND//360.1798-Val_Trp_Gly_METLIN_20605_IND//360.1798-Val_Gly_Trp_METLIN_21104_IND//360.1798-Trp_Gly_Val_METLIN_23563_IND/	0.004329	1.24	0.0232	1.13324	0.004329	1.33	0.0134	0.927588	0.0822511	1.13	0.1671	1.58723	0.004329	1.31	0.0151	0.367206	0.00865801	0.88	0.0169	1.34936	0.329004	1.02	0.3944	1.06346	0.0519481	0.85	0.0799	0.708873	0.004329	0.81	0.0084	1.24239	0.329004	1.04	0.5434	1.85056	0.030303	1.11	0.0701	0.41254	0.177489	1.08	0.3162
M361T172	[M+H]+	361.173	2.86683		a	360.1645-Asn_Leu_Asp_METLIN_16866_IND//360.1645-Asp_Leu_Asn_METLIN_17748_IND//360.1645-Asp_Val_Gln_METLIN_17921_IND//360.1645-Glu_Asn_Val_METLIN_18434_IND//360.1645-Val_Glu_Asn_METLIN_18700_IND//360.1645-Leu_Asp_Asn_METLIN_18943_IND//360.1645-Val_Asn_Glu_METLIN_19164_IND//360.1645-Gln_Val_Asp_METLIN_19194_IND//360.1645-Asn_Glu_Val_METLIN_19239_IND//360.1645-Asn_Asp_Ile_METLIN_19374_IND//360.1645-…	0.004329	1.24	0.0232	0.979455	0.004329	1.33	0.0134	1.44263	0.030303	1.22	0.0739	0.576736	0.00865801	1.22	0.0227	1.22426	0.125541	1.1	0.1834	1.30335	0.004329	1.45	0.0095	1.26306	0.662338	0.96	0.7319	1.05713	0.017316	0.85	0.0273	1.29246	0.0519481	1.13	0.1571	1.68615	0.030303	1.12	0.0701	0.674763	0.030303	1.17	0.0784
M361T201	[M+H]+	361.172	3.35433		a	360.1645-Asn_Leu_Asp_METLIN_16866_IND//360.1645-Asp_Leu_Asn_METLIN_17748_IND//360.1645-Asp_Val_Gln_METLIN_17921_IND//360.1645-Glu_Asn_Val_METLIN_18434_IND//360.1645-Val_Glu_Asn_METLIN_18700_IND//360.1645-Leu_Asp_Asn_METLIN_18943_IND//360.1645-Val_Asn_Glu_METLIN_19164_IND//360.1645-Gln_Val_Asp_METLIN_19194_IND//360.1645-Asn_Glu_Val_METLIN_19239_IND//360.1645-Asn_Asp_Ile_METLIN_19374_IND//360.1645-…	0.004329	1.39	0.0232	0.506934	0.004329	1.65	0.0134	1.428	0.0519481	1.38	0.1148	1.36361	0.030303	1.19	0.0644	0.309253	0.177489	0.83	0.2467	1.15546	0.017316	1.4	0.0306	1.10991	0.017316	0.75	0.0291	1.09767	0.00865801	0.64	0.0145	0.565561	0.792208	0.99	0.8922	0.650198	0.125541	1.15	0.2166	0.230928	0.0822511	1.21	0.1755
M360T324	[M+H]+	360.192	5.39467		a	359.1845-Pro_Pro_Phe_METLIN_19234_IND//359.1845-Phe_Pro_Pro_METLIN_22075_IND//359.1845-Pro_Phe_Pro_METLIN_22393_IND//359.1879-Pro_Ile_Met_METLIN_16435_IND//359.1879-Ile_Met_Pro_METLIN_16621_IND//359.1879-Leu_Pro_Met_METLIN_17068_IND//359.1879-Ile_Pro_Met_METLIN_17320_IND//359.1879-Met_Pro_Leu_METLIN_17543_IND//359.1879-Met_Leu_Pro_METLIN_18677_IND//359.1879-Leu_Met_Pro_METLIN_20631_IND//359.1879-…	0.004329	26.97	0.0232	0.966624	0.004329	57.24	0.0134	1.39867	0.004329	28.82	0.0174	0.614328	0.004329	19.38	0.0151	0.145682	0.004329	100.38	0.0096	0.397351	0.004329	81.36	0.0095	0.928175	0.004329	113.61	0.0089	1.20224	0.004329	71.98	0.0084	1.25598	0.004329	18.96	0.0274	0.434004	0.004329	23.52	0.0148	0.568258	0.004329	28.83	0.0173
M359T124	[M+H]+	359.193	2.06583		a	358.1852-Asp_Lys_Pro_METLIN_17409_IND//358.1852-Lys_Asp_Pro_METLIN_17628_IND//358.1852-Pro_Asp_Lys_METLIN_18614_IND//358.1852-Asp_Pro_Lys_METLIN_18962_IND//358.1852-Lys_Pro_Asp_METLIN_22724_IND//358.1852-Pro_Lys_Asp_METLIN_23108_IND//358.1893-Quinidine-10,11-dihydrodiol_METLIN_2226_80227-26-5//358.1893-Hydroquinine,_10,11-dihydroxy-_METLIN_2233_78549-62-9//358.1893-Gelsemicine_KEGG_C09203_6887-28…	0.004329	0.82	0.0232	0.711748	0.004329	0.53	0.0134	0.706115	0.0822511	0.8	0.1671	0.544621	0.030303	0.76	0.0644	0.353013	0.004329	0.13	0.0096	0.631216	0.004329	0.12	0.0095	0.501964	0.004329	0.1	0.0089	1.24797	0.004329	0.12	0.0084	1.01259	0.017316	0.88	0.0719	0.580491	0.004329	0.58	0.0148	0.688276	0.246753	0.89	0.4005
M359T299	[M+H]+	359.165	4.98033		a	358.1562-Cilastatin_KEGG_C01675_82009-34-5//358.1562-Cilastatin_METLIN_785_82009-34-5/	0.004329	1.27	0.0232	1.35303	0.004329	1.22	0.0134	0.33523	0.017316	1.18	0.0465	0.457707	0.004329	1.31	0.0151	0.707409	0.428571	1.07	0.5194	0.881085	0.004329	1.17	0.0095	1.30374	0.0519481	1.14	0.0799	1.29373	0.125541	1.1	0.1678	1.17442	0.0519481	1.18	0.1571	1.06049	0.177489	1.07	0.2828	0.586292	0.00865801	1.2	0.0278
M359T36	[M+H]+	359.165	0.607		a	358.1562-Cilastatin_KEGG_C01675_82009-34-5//358.1562-Cilastatin_METLIN_785_82009-34-5/	0.004329	1.48	0.0232	0.895155	0.0822511	1.12	0.1315	1.08349	0.004329	1.46	0.0174	0.162666	0.004329	1.42	0.0151	1.52908	0.004329	2.24	0.0096	1.30884	0.536797	1.06	0.5977	1.17294	0.004329	1.49	0.0089	0.583985	0.004329	1.43	0.0084	1.23436	0.017316	1.41	0.0719	1.21122	0.792208	0.97	0.8599	0.15816	0.004329	1.26	0.0173
M359T60	[M+H]+	359.157	1.00017		a	358.1489-Pro_Glu_Asn_METLIN_15672_IND//358.1489-Gln_Asp_Pro_METLIN_15733_IND//358.1489-Asp_Pro_Gln_METLIN_16213_IND//358.1489-Pro_Asn_Glu_METLIN_16628_IND//358.1489-Pro_Gln_Asp_METLIN_17697_IND//358.1489-Asn_Glu_Pro_METLIN_18108_IND//358.1489-Gln_Pro_Asp_METLIN_18440_IND//358.1489-Pro_Asp_Gln_METLIN_19054_IND//358.1489-Glu_Pro_Asn_METLIN_19141_IND//358.1489-Asp_Gln_Pro_METLIN_19928_IND//358.1489-…	0.004329	1.85	0.0232	0.994008	0.0519481	2.44	0.0912	1.05117	0.0519481	1.98	0.1148	1.51553	0.00865801	1.94	0.0227	0.87949	0.004329	2.08	0.0096	0.374335	0.004329	3.36	0.0095	0.943024	0.004329	2.52	0.0089	1.02201	0.004329	2.22	0.0084	1.25525	0.0822511	1.46	0.2143	0.617275	0.0519481	2.37	0.1082	0.731363	0.030303	2.04	0.0784
M359T169	[M+H]+	359.104	2.80967		a	358.0964-D-Pantetheine_4-phosphate_METLIN_398_2226-71-3//358.0964-Pantetheine_4-phosphate_HMDB_HMDB01416_2226-71-3//358.0964-Pantetheine4-phosphate_KEGG_C01134_IND/	0.004329	0.42	0.0232	0.754175	0.177489	1.35	0.2471	1.2183	0.647329	1.28	0.7828	0.590637	0.00865801	2.35	0.0227	1.2857	0.00865801	0.58	0.0169	1.12765	0.536797	1.17	0.5977	1.29679	0.410248	1.82	0.5133	1.01563	0.004329	2.13	0.0084	0.854448	0.0822511	0.8	0.2143	0.32501	0.00865801	1.54	0.0244	0.435153	0.521869	1.55	0.692
M358T324	[M+H]+	358.198	5.40433		a	357.190-Glu_Leu_Pro_METLIN_15983_IND//357.190-Leu_Glu_Pro_METLIN_16350_IND//357.190-Pro_Glu_Ile_METLIN_16833_IND//357.190-Glu_Pro_Leu_METLIN_17918_IND//357.190-Pro_Ile_Glu_METLIN_18617_IND//357.190-Leu_Pro_Glu_METLIN_18698_IND//357.190-Glu_Pro_Ile_METLIN_19717_IND//357.190-Pro_Leu_Glu_METLIN_22040_IND//357.190-Ile_Pro_Glu_METLIN_22898_IND//357.190-Pro_Glu_Leu_METLIN_22988_IND//357.190-Ile_Glu_Pro…	0.004329	1.67	0.0232	1.31298	0.004329	1.58	0.0134	1.39121	0.030303	1.4	0.0739	1.6389	0.017316	2.94	0.0403	1.12002	0.00865801	1.22	0.0169	1.324	0.0822511	1.1	0.1197	0.519652	0.329004	1.08	0.4127	1.18695	0.0519481	1.16	0.0754	0.56373	0.004329	3.63	0.0274	1.35616	0.004329	3.06	0.0148	1.27592	0.004329	3.42	0.0173
M358T264	[M+H]+	358.162	4.40817		a	357.1549-Phenylephrine_3-O-glucuronide_METLIN_700_IND//357.1576-Desacetylcolchicine_METLIN_1913_3476-50-4/	0.004329	1.66	0.0232	1.49375	0.030303	1.59	0.0595	0.204298	0.030303	1.7	0.0739	1.32591	0.017316	1.73	0.0403	1.3573	0.662338	0.92	0.7375	1.23221	0.662338	0.98	0.7126	1.29035	0.329004	0.89	0.4127	1.28952	0.428571	1.03	0.4978	0.884139	0.0519481	1.34	0.1571	1.30183	0.004329	1.49	0.0148	1.09198	0.125541	1.41	0.2434
M358T308	[M+H]+	358.144	5.12617		a	357.1399-9-Thiocyanato-androst-4-ene-3,11,17-trione_KEGG_C14917_IND/	0.004329	5.94	0.0232	1.28342	0.004329	7.02	0.0134	0.987404	0.004329	7.5	0.0174	1.22587	0.004329	8.04	0.0151	0.800163	0.004329	51.04	0.0096	0.374004	0.004329	13.96	0.0095	0.884826	0.004329	38.18	0.0089	1.08045	0.004329	42.65	0.0084	1.26661	0.004329	3.35	0.0274	1.86139	0.004329	3.13	0.0148	1.42677	0.004329	3.21	0.0173
M357T176	[M+H]+	357.214	2.93267		a	356.206-Pro_Gln_Leu_METLIN_17158_IND//356.206-Gln_Leu_Pro_METLIN_17438_IND//356.206-Leu_Gln_Pro_METLIN_17618_IND//356.206-Leu_Pro_Gln_METLIN_17848_IND//356.206-Pro_Ile_Gln_METLIN_20535_IND//356.206-Gln_Ile_Pro_METLIN_20957_IND//356.206-Pro_Leu_Gln_METLIN_21364_IND//356.206-Pro_Gln_Ile_METLIN_21715_IND//356.206-Ile_Pro_Gln_METLIN_21896_IND//356.206-Gln_Pro_Ile_METLIN_22278_IND//356.206-Ile_Gln_Pro…	0.004329	12.45	0.0232	0.637327	0.004329	17.61	0.0134	0.232875	0.004329	13.64	0.0174	1.57461	0.004329	4.58	0.0151	0.836916	1	1.02	1	0.236725	0.004329	2.65	0.0095	0.419177	0.004329	0.71	0.0089	0.508848	0.004329	0.62	0.0084	1.01998	0.004329	3.95	0.0274	0.259558	0.004329	10.12	0.0148	1.19121	0.004329	4.17	0.0173
M357T277	[M+H]+	357.214	4.624		a	356.206-Pro_Gln_Leu_METLIN_17158_IND//356.206-Gln_Leu_Pro_METLIN_17438_IND//356.206-Leu_Gln_Pro_METLIN_17618_IND//356.206-Leu_Pro_Gln_METLIN_17848_IND//356.206-Pro_Ile_Gln_METLIN_20535_IND//356.206-Gln_Ile_Pro_METLIN_20957_IND//356.206-Pro_Leu_Gln_METLIN_21364_IND//356.206-Pro_Gln_Ile_METLIN_21715_IND//356.206-Ile_Pro_Gln_METLIN_21896_IND//356.206-Gln_Pro_Ile_METLIN_22278_IND//356.206-Ile_Gln_Pro…	0.004329	1.44	0.0232	1.41622	0.004329	2.09	0.0134	0.672549	0.030303	1.26	0.0739	0.790092	0.930736	1	0.9549	1.08814	0.00865801	0.64	0.0169	0.85763	0.004329	0.57	0.0095	0.118257	0.004329	0.26	0.0089	0.889255	0.004329	0.21	0.0084	0.470747	0.792208	0.96	0.8922	0.796192	0.0822511	0.79	0.1558	0.418921	0.030303	0.78	0.0784
M357T148	[M+H]+	357.178	2.47233		a	356.1736-Pheniraminemaleate_KEGG_C12574_132-20-7/	0.004329	1.2	0.0232	1.53272	0.004329	1.34	0.0134	1.42928	0.004329	1.38	0.0174	0.257399	0.004329	1.55	0.0151	0.485886	0.177489	1.13	0.2467	1.15927	0.030303	1.21	0.0501	1.19203	0.329004	1.16	0.4127	0.396835	0.017316	1.17	0.0273	0.0888389	0.177489	1.07	0.363	0.0605918	0.0822511	1.13	0.1558	0.518713	0.030303	1.17	0.0784
M357T211	[M+H]+	357.124	3.52067		a	356.1194-Pioglitazone_HMDB_HMDB05025_111025-46-8//356.1195-Pioglitazone_KEGG_C07675_111025-46-8/	0.004329	1.71	0.0232	0.965999	0.017316	1.36	0.0378	1.32863	0.017316	1.62	0.0465	0.658865	0.004329	2.2	0.0151	1.39277	0.004329	1.83	0.0096	0.470996	0.030303	1.31	0.0501	1.11025	0.0822511	1.37	0.1212	0.710195	0.004329	1.38	0.0084	0.964032	0.017316	1.66	0.0719	0.372969	0.0519481	1.23	0.1082	0.288432	0.004329	1.7	0.0173
M356T305	[M+H]+	356.183	5.07583		a	355.1784-Nalbuphone_METLIN_1400_16676-33-8//355.1784-Carboxyterbinafine_derivative_METLIN_2751_IND//355.1784-Tetrahydropalmatine_KEGG_C02890_10097-84-4//355.1784-(-)-Argemonine_KEGG_C09341_16584-62-6//355.1784-Glaucine_KEGG_C09446_475-81-0//355.1784-Xylopinine_KEGG_C09671_523-02-4/	0.004329	0.42	0.0232	1.45332	0.004329	0.32	0.0134	1.31668	0.004329	0.17	0.0174	0.492806	0.004329	0.09	0.0151	0.898766	0.004329	0.08	0.0096	0.136245	0.004329	0.06	0.0095	1.0314	0.004329	0.04	0.0089	0.672476	0.004329	0.04	0.0084	1.28312	0.004329	0.09	0.0274	0.584572	0.004329	0.08	0.0148	0.360614	0.004329	0.09	0.0173
M356T222	[M+H]+	356.146	3.69433		a	355.1354-10H-Phenothiazin-2-amine,_10-[3-(4-morpholinyl)-1-oxopropyl]-_METLIN_1350_188798-64-3//355.1380-Ser_Ser_Tyr_METLIN_16061_IND//355.1380-Tyr_Ser_Ser_METLIN_16773_IND//355.1380-Ser_Tyr_Ser_METLIN_23128_IND//355.1420-Buntanine_KEGG_C10653_119116-85-7/	0.004329	17.35	0.0232	0.342117	0.004329	9.33	0.0134	1.0947	0.004329	36.69	0.0174	0.475204	0.004329	58.35	0.0151	0.677754	0.004329	73.41	0.0096	0.299215	0.004329	59.49	0.0095	0.0949646	0.004329	86.26	0.0089	0.194079	0.004329	134.5	0.0084	1.27229	0.004329	5.08	0.0274	0.80603	0.004329	3.63	0.0148	1.44278	0.004329	4.56	0.0173
M356T108	[M+H]+	356.121	1.795		a	355.1168-Isradipine_Metabolite_(2,1,3-Benzoxadiazole,_3,5-pyridinedicarboxylic_acid_deriv.)_METLIN_876_116169-20-1/	0.004329	1.43	0.0232	1.61054	0.004329	1.44	0.0134	0.636177	0.00865801	1.71	0.0265	1.26948	0.004329	2.09	0.0151	1.13502	0.004329	1.62	0.0096	0.444667	0.004329	1.32	0.0095	0.152918	0.00865801	1.42	0.0153	1.07588	0.004329	1.26	0.0084	1.28049	0.004329	1.48	0.0274	1.14465	0.004329	1.19	0.0148	1.24983	0.004329	1.65	0.0173
M356T211	[M+H]+	356.121	3.52267		a	355.1168-Isradipine_Metabolite_(2,1,3-Benzoxadiazole,_3,5-pyridinedicarboxylic_acid_deriv.)_METLIN_876_116169-20-1/	0.004329	1.51	0.0232	0.240847	0.004329	1.47	0.0134	0.427154	0.00865801	1.64	0.0265	1.49686	0.004329	2.28	0.0151	1.08889	0.004329	1.61	0.0096	0.594076	0.004329	1.29	0.0095	0.0837418	0.017316	1.39	0.0291	1.04361	0.004329	1.38	0.0084	1.15001	0.004329	1.55	0.0274	0.894202	0.017316	1.16	0.0438	1.4734	0.004329	1.66	0.0173
M351T274	[M+H]+	351.209	4.5665		a	350.1994-2-Pyrrolidinone,_4-(2-morpholinoethyl)-3,3-diphenyl-_METLIN_2439_42595-90-4/	0.004329	2.42	0.0232	0.672706	0.004329	2.73	0.0134	0.681426	0.004329	2.98	0.0174	0.659614	0.0519481	1.34	0.1005	1.49449	0.004329	1.72	0.0096	0.127922	0.004329	2.4	0.0095	0.192928	0.177489	1.13	0.2421	1.31899	0.536797	1.02	0.602	1.16153	0.00865801	1.42	0.0416	0.205119	0.017316	1.53	0.0438	0.807746	0.00865801	1.4	0.0278
M351T114	[M+H]+	351.183	1.90733		a	350.1729-Alatolide_KEGG_C09290_41929-10-6//350.1729-Arctiopicrin_KEGG_C09297_19889-01-1/	0.004329	0.74	0.0232	1.50898	0.004329	0.64	0.0134	0.846859	0.004329	0.68	0.0174	0.144002	0.004329	0.78	0.0151	1.37825	0.004329	0.45	0.0096	1.35009	0.004329	0.03	0.0095	1.16895	0.004329	0.04	0.0089	0.304007	0.004329	0.02	0.0084	1.17167	0.004329	0.85	0.0274	0.9157	0.004329	0.57	0.0148	0.364312	0.004329	0.58	0.0173
M350T274	[M+H]+	350.206	4.5645		a	349.2002-Ile_Ala_Phe_METLIN_15688_IND//349.2002-Phe_Ala_Leu_METLIN_16053_IND//349.2002-Ile_Phe_Ala_METLIN_16554_IND//349.2002-Ala_Leu_Phe_METLIN_16845_IND//349.2002-Leu_Ala_Phe_METLIN_17138_IND//349.2002-Ala_Phe_Leu_METLIN_18996_IND//349.2002-Phe_Leu_Ala_METLIN_19307_IND//349.2002-Leu_Phe_Ala_METLIN_19711_IND//349.2002-Ala_Phe_Ile_METLIN_20028_IND//349.2002-Phe_Ala_Ile_METLIN_22011_IND//349.2002-…	0.004329	2.01	0.0232	0.541378	0.004329	1.94	0.0134	1.29956	0.030303	1.91	0.0739	0.981339	0.125541	0.93	0.2041	0.950021	0.125541	0.95	0.1834	1.36207	0.004329	2.01	0.0095	1.17697	0.004329	0.81	0.0089	0.41613	0.0822511	0.73	0.1146	1.29232	0.0519481	1.28	0.1571	0.145282	0.004329	1.5	0.0148	0.525472	0.030303	1.23	0.0784
M350T237	[M+H]+	350.172	3.94717		a	349.1638-Ala_Tyr_Pro_METLIN_16313_IND//349.1638-Phe_Ser_Pro_METLIN_17204_IND//349.1638-Pro_Ser_Phe_METLIN_17782_IND//349.1638-Ser_Pro_Phe_METLIN_17946_IND//349.1638-Tyr_Pro_Ala_METLIN_17974_IND//349.1638-Ala_Pro_Tyr_METLIN_18842_IND//349.1638-Pro_Ala_Tyr_METLIN_19184_IND//349.1638-Phe_Pro_Ser_METLIN_19465_IND//349.1638-Tyr_Ala_Pro_METLIN_20930_IND//349.1638-Pro_Phe_Ser_METLIN_21276_IND//349.1638-…	0.004329	2.1	0.0232	1.5319	0.004329	2.97	0.0134	0.520264	0.004329	2.6	0.0174	0.690802	0.004329	1.67	0.0151	1.2888	0.00865801	1.29	0.0169	0.483799	0.004329	1.73	0.0095	0.819718	0.329004	1.08	0.4127	0.969032	0.246753	0.89	0.3071	1.28996	0.030303	1.18	0.1075	0.650799	0.004329	1.82	0.0148	1.50006	0.00865801	1.49	0.0278
M349T238	[M+H]+	349.163	3.97083		a	348.1573-Gibberellin_A1_METLIN_41209_IND//348.1573-Gibberellin_A29_METLIN_41221_IND//348.1573-Gibberellin_A34_METLIN_41237_IND//348.1573-3-hydroxy-5,9,17-trioxo-4,5:9,10-disecoandrosta-1(10),2-dien-4-oate_METLIN_41858_IND//348.1573-GibberellinA1_KEGG_C00859_IND//348.1573-1,2-Bis(3,4-dimethoxyphenyl)propane-1,3-diol_KEGG_C04597_IND//348.1573-3-Hydroxy-5,9,17-trioxo-4,5:9,10-disecoandrosta-1(10),2-…	0.004329	1.55	0.0232	1.10827	0.004329	1.95	0.0134	1.03551	0.004329	1.75	0.0174	0.813658	0.177489	1.17	0.2692	1.09997	0.004329	1.63	0.0096	1.36438	0.004329	2.57	0.0095	1.16426	0.125541	1.46	0.1777	1.17619	0.004329	0.36	0.0084	0.823832	0.662338	1.13	0.8102	1.83317	0.004329	1.83	0.0148	0.194498	0.004329	1.42	0.0173
M348T323	[M+H]+	348.204	5.37617		a	347.1998-Indoramin_METLIN_830_26844-12-2/	0.004329	0.67	0.0232	1.67848	0.004329	0.51	0.0134	1.46817	0.004329	0.51	0.0174	1.52692	0.177489	0.83	0.2692	1.30997	0.004329	0.08	0.0096	1.28606	0.004329	0.03	0.0095	0.978434	0.00796941	0.01	0.0149	1.31056	0.00796941	0.01	0.014	1.28644	0.536797	0.91	0.7218	1.60701	0.004329	0.59	0.0148	1.53231	0.662338	0.92	0.7852
M348T239	[M+H]+	348.16	3.98267		a	347.1515-Thr_Pro_Met_METLIN_15726_IND//347.1515-Thr_Met_Pro_METLIN_19981_IND//347.1515-Pro_Thr_Met_METLIN_21022_IND//347.1515-Met_Thr_Pro_METLIN_21028_IND//347.1515-Met_Pro_Thr_METLIN_21570_IND//347.1515-Pro_Met_Thr_METLIN_23582_IND//347.1521-FPL64176_KEGG_C13759_120934-96-5/	0.004329	1.49	0.0232	0.292044	0.004329	1.97	0.0134	0.458495	0.004329	1.56	0.0174	1.23398	0.004329	1.24	0.0151	1.4279	0.004329	1.6	0.0096	1.21497	0.004329	2.25	0.0095	1.32618	0.004329	1.34	0.0089	1.3018	0.004329	0.45	0.0084	1.28825	0.0519481	1.13	0.1571	0.627464	0.004329	1.76	0.0148	1.29503	0.00865801	1.25	0.0278
M347T116	[M+H]+	347.193	1.93417		a	346.1852-Ala_Lys_Glu_METLIN_15804_IND//346.1852-Gln_Ile_Ser_METLIN_15898_IND//346.1852-Ser_Gln_Leu_METLIN_16051_IND//346.1852-Thr_Ile_Asn_METLIN_16134_IND//346.1852-Leu_Thr_Asn_METLIN_16512_IND//346.1852-Asn_Leu_Thr_METLIN_17186_IND//346.1852-Thr_Val_Gln_METLIN_17552_IND//346.1852-Thr_Asn_Leu_METLIN_17558_IND//346.1852-Leu_Ser_Gln_METLIN_17652_IND//346.1852-Ile_Asn_Thr_METLIN_17999_IND//346.1852-…	0.004329	0.84	0.0232	1.61034	0.004329	0.82	0.0134	0.953669	0.017316	0.74	0.0465	0.537768	0.004329	0.61	0.0151	0.618773	0.004329	0.04	0.0096	1.30386	0.004329	0.33	0.0095	1.27346	0.004329	0.09	0.0089	1.31589	0.004329	0.04	0.0084	1.23904	0.125541	0.91	0.2878	1.85708	0.004329	0.72	0.0148	1.37457	0.125541	0.83	0.2434
M346T57	[M+H]+	346.162	0.951		a	345.1536-Glu_Pro_Thr_METLIN_16041_IND//345.1536-Pro_Glu_Thr_METLIN_18278_IND//345.1536-Thr_Pro_Glu_METLIN_18357_IND//345.1536-Glu_Thr_Pro_METLIN_19762_IND//345.1536-Thr_Glu_Pro_METLIN_22053_IND//345.1536-Pro_Thr_Glu_METLIN_22291_IND//345.1576-Albomaculine_KEGG_C08515_668-63-3//345.1576-Aknadicine_KEGG_C09325_24148-89-8/	0.004329	1.66	0.0232	0.486624	0.004329	2.19	0.0134	1.27332	0.004329	1.7	0.0174	0.20421	0.017316	1.19	0.0403	0.812624	0.004329	2.12	0.0096	1.36245	0.004329	4	0.0095	1.20703	0.004329	2.49	0.0089	0.861144	0.125541	1.32	0.1678	1.26459	0.0519481	1.37	0.1571	1.76239	0.004329	1.95	0.0148	0.859463	0.004329	1.51	0.0173
M346T64_1	[M+H]+	346.055	1.06		a	345.0474-3,5-CyclicGMP_KEGG_C00942_7665-99-8//345.0474-2,3-CyclicGMP_KEGG_C06194_IND//345.0474-3-Keto-3-deoxy-AMP_KEGG_C07025_IND//345.0474-Cyclic_GMP_HMDB_HMDB01314_7665-99-8//345.0474-3,5-Cyclic_GMP_METLIN_3485_7665-99-8//345.0474-2,3-Cyclic_GMP_METLIN_3487_634-02-6/	0.004329	0.63	0.0232	0.919027	0.004329	0.71	0.0134	1.44281	0.004329	0.55	0.0174	0.981544	0.004329	0.42	0.0151	0.946508	0.004329	0.02	0.0096	1.16474	0.004329	0.8	0.0095	1.32853	0.004329	0.31	0.0089	1.30927	0.662338	1.02	0.7179	0.244766	0.428571	0.95	0.6378	1.24607	0.125541	0.93	0.2166	1.45909	0.004329	0.79	0.0173
M345T362_2	[M+H]+	345.222	6.02717		a	344.2172-Val_Ala_Arg_METLIN_16710_IND//344.2172-Leu_Gly_Arg_METLIN_17442_IND//344.2172-Val_Arg_Ala_METLIN_17446_IND//344.2172-Arg_Ala_Val_METLIN_18201_IND//344.2172-Arg_Val_Ala_METLIN_18492_IND//344.2172-Ile_Arg_Gly_METLIN_18937_IND//344.2172-Arg_Gly_Ile_METLIN_19808_IND//344.2172-Ile_Gly_Arg_METLIN_19906_IND//344.2172-Gly_Arg_Ile_METLIN_19916_IND//344.2172-Gly_Leu_Arg_METLIN_20968_IND//344.2172-…	0.004329	0.65	0.0232	1.07955	0.004329	0.43	0.0134	1.32302	0.004329	0.47	0.0174	0.493284	0.004329	0.77	0.0151	1.05036	0.004329	0.07	0.0096	1.34879	0.004329	0.03	0.0095	1.32045	0.004329	0.02	0.0089	1.29881	0.004329	0.01	0.0084	0.967934	0.004329	0.77	0.0274	1.43502	0.004329	0.38	0.0148	0.23479	0.004329	0.63	0.0173
M345T68	[M+H]+	345.225	1.14		a	344.2172-Val_Ala_Arg_METLIN_16710_IND//344.2172-Leu_Gly_Arg_METLIN_17442_IND//344.2172-Val_Arg_Ala_METLIN_17446_IND//344.2172-Arg_Ala_Val_METLIN_18201_IND//344.2172-Arg_Val_Ala_METLIN_18492_IND//344.2172-Ile_Arg_Gly_METLIN_18937_IND//344.2172-Arg_Gly_Ile_METLIN_19808_IND//344.2172-Ile_Gly_Arg_METLIN_19906_IND//344.2172-Gly_Arg_Ile_METLIN_19916_IND//344.2172-Gly_Leu_Arg_METLIN_20968_IND//344.2172-…	0.004329	0.71	0.0232	0.240764	0.004329	0.76	0.0134	1.31196	0.004329	0.63	0.0174	1.15027	0.004329	0.44	0.0151	0.833572	0.004329	0.03	0.0096	0.901877	0.004329	0.12	0.0095	1.29986	0.004329	0.04	0.0089	1.29118	0.004329	0.02	0.0084	1.16721	0.004329	0.7	0.0274	0.235037	0.004329	0.59	0.0148	0.570766	0.004329	0.47	0.0173
M345T147	[M+H]+	345.186	2.45017		a	344.1776-alpha,alpha-Diethyl-4,4-bis(2-propynyloxy)stilbene_KEGG_C15066_IND//344.1776-6,9,12,15,18,21-Tetracosahexaynoic_acid_METLIN_35335_IND/	0.004329	1.38	0.0232	1.39111	0.004329	1.79	0.0134	1.39823	0.017316	1.35	0.0465	1.56109	0.017316	1.21	0.0403	1.0304	1	1.03	1	1.32725	0.662338	1.02	0.7126	1.11843	0.004329	0.57	0.0089	1.22992	0.004329	0.28	0.0084	1.21785	0.0822511	1.13	0.2143	1.4997	0.017316	1.12	0.0438	1.51914	0.177489	1.17	0.3162
M345T65	[M+H]+	345.178	1.0765		a	344.1696-Pro_Gln_Thr_METLIN_16031_IND//344.1696-Pro_Thr_Gln_METLIN_18145_IND//344.1696-Gln_Pro_Thr_METLIN_18167_IND//344.1696-Thr_Pro_Gln_METLIN_19818_IND//344.1696-Thr_Gln_Pro_METLIN_20943_IND//344.1696-Gln_Thr_Pro_METLIN_22842_IND//344.1736-Formoterol_KEGG_C07805_73573-87-2//344.1736-Formoterol_METLIN_2952_73573-87-2/	0.004329	1.43	0.0232	1.00268	0.125541	1.35	0.1844	1.20554	0.246753	1.24	0.3939	1.14506	0.177489	1.2	0.2692	0.731172	0.004329	1.47	0.0096	1.35869	0.0519481	1.51	0.0802	1.30928	0.0822511	1.52	0.1212	1.31404	0.177489	1.11	0.2282	1.271	0.017316	1.34	0.0719	1.81999	0.125541	1.25	0.2166	0.930292	0.177489	1.39	0.3162
M345T45	[M+H]+	345.177	0.756		a	344.1696-Pro_Gln_Thr_METLIN_16031_IND//344.1696-Pro_Thr_Gln_METLIN_18145_IND//344.1696-Gln_Pro_Thr_METLIN_18167_IND//344.1696-Thr_Pro_Gln_METLIN_19818_IND//344.1696-Thr_Gln_Pro_METLIN_20943_IND//344.1696-Gln_Thr_Pro_METLIN_22842_IND/	0.004329	1.78	0.0232	1.35376	0.004329	2.56	0.0134	0.850874	0.004329	2.42	0.0174	0.170729	0.004329	1.46	0.0151	0.187381	0.177489	1.22	0.2467	0.821685	0.004329	4.2	0.0095	0.736239	0.004329	1.55	0.0089	0.188532	0.662338	1.06	0.7179	1.28327	0.329004	1.19	0.5434	1.15573	0.004329	2.94	0.0148	0.456303	0.004329	1.52	0.0173
M344T333	[M+H]+	344.255	5.55167		a	343.2471-Val_Ile_Leu_METLIN_15845_IND//343.2471-Val_Leu_Ile_METLIN_16756_IND//343.2471-Val_Leu_Leu_METLIN_17656_IND//343.2471-Ile_Val_Ile_METLIN_18001_IND//343.2471-Ile_Val_Leu_METLIN_18815_IND//343.2471-Leu_Val_Leu_METLIN_19415_IND//343.2471-Leu_Leu_Val_METLIN_19426_IND//343.2471-Val_Ile_Ile_METLIN_20128_IND//343.2471-Leu_Ile_Val_METLIN_22058_IND//343.2471-Ile_Leu_Val_METLIN_22109_IND//343.2471-…	0.004329	1.68	0.0232	1.34164	0.004329	1.85	0.0134	1.3096	0.00865801	1.57	0.0265	0.270427	0.536797	0.89	0.6364	0.301458	0.004329	0.01	0.0096	0.999204	0.004329	0.67	0.0095	1.12988	0.004329	0.13	0.0089	1.12746	0.004329	0.02	0.0084	1.28165	1	1.01	1	0.796223	0.0822511	1.36	0.1558	1.49549	0.792208	0.98	0.8783
M344T147	[M+H]+	344.182	2.45		a	343.1743-Pro_Val_Glu_METLIN_15679_IND//343.1743-Ile_Asp_Pro_METLIN_16452_IND//343.1743-Val_Pro_Glu_METLIN_16544_IND//343.1743-Ile_Pro_Asp_METLIN_16685_IND//343.1743-Asp_Pro_Ile_METLIN_16930_IND//343.1743-Pro_Asp_Leu_METLIN_17207_IND//343.1743-Pro_Ile_Asp_METLIN_17316_IND//343.1743-Asp_Leu_Pro_METLIN_18011_IND//343.1743-Glu_Pro_Val_METLIN_18433_IND//343.1743-Asp_Ile_Pro_METLIN_18577_IND//343.1743-…	0.004329	1.37	0.0232	1.55815	0.004329	1.79	0.0134	0.741634	0.030303	1.34	0.0739	1.41752	0.017316	1.21	0.0403	1.01286	0.930736	1.02	0.9511	0.348701	0.792208	1.02	0.8292	0.402849	0.004329	0.56	0.0089	0.863546	0.004329	0.28	0.0084	1.12749	0.177489	1.11	0.363	0.467228	0.017316	1.11	0.0438	0.581902	0.329004	1.15	0.4937
M344T273	[M+H]+	344.183	4.55133		a	343.1743-Pro_Val_Glu_METLIN_15679_IND//343.1743-Ile_Asp_Pro_METLIN_16452_IND//343.1743-Val_Pro_Glu_METLIN_16544_IND//343.1743-Ile_Pro_Asp_METLIN_16685_IND//343.1743-Asp_Pro_Ile_METLIN_16930_IND//343.1743-Pro_Asp_Leu_METLIN_17207_IND//343.1743-Pro_Ile_Asp_METLIN_17316_IND//343.1743-Asp_Leu_Pro_METLIN_18011_IND//343.1743-Glu_Pro_Val_METLIN_18433_IND//343.1743-Asp_Ile_Pro_METLIN_18577_IND//343.1743-…	0.004329	3.01	0.0232	1.64144	0.004329	4.76	0.0134	0.250408	0.004329	3.27	0.0174	1.12657	0.004329	2.32	0.0151	0.924215	0.004329	2.36	0.0096	0.140047	0.004329	4.03	0.0095	1.01205	0.004329	2.45	0.0089	1.29875	0.004329	2.18	0.0084	0.205251	0.004329	1.46	0.0274	0.157881	0.004329	2.51	0.0148	1.22925	0.004329	1.4	0.0173
M343T75	[M+H]+	343.198	1.24517		a	342.1903-Val_Pro_Gln_METLIN_16260_IND//342.1903-Asn_Pro_Ile_METLIN_16823_IND//342.1903-Pro_Leu_Asn_METLIN_17350_IND//342.1903-Ile_Pro_Asn_METLIN_18020_IND//342.1903-Gln_Pro_Val_METLIN_18328_IND//342.1903-Gln_Val_Pro_METLIN_18711_IND//342.1903-Pro_Ile_Asn_METLIN_19302_IND//342.1903-Pro_Val_Gln_METLIN_19542_IND//342.1903-Asn_Leu_Pro_METLIN_19921_IND//342.1903-Pro_Gln_Val_METLIN_20024_IND//342.1903-…	0.004329	6.46	0.0232	0.28085	0.004329	7.17	0.0134	1.41221	0.004329	7.6	0.0174	1.46315	0.004329	2.27	0.0151	0.893486	0.329004	0.9	0.4169	1.35824	0.004329	2	0.0095	1.05053	0.662338	0.95	0.7319	1.04437	0.004329	0.8	0.0084	1.19612	0.004329	1.65	0.0274	1.33736	0.004329	2.68	0.0148	1.44447	0.004329	1.76	0.0173
M343T236	[M+H]+	343.162	3.9375		a	342.158-5-Hydroxyhydrodolasetron-_MDL_102382_METLIN_2357_160433-43-2//342.158-6-Hydroxyhydrodolasetron-_MDL_73492_METLIN_2364_160433-44-3/	0.004329	1.17	0.0232	0.708405	0.004329	1.27	0.0134	0.850934	0.030303	1.16	0.0739	0.275921	0.004329	1.2	0.0151	1.16344	0.177489	1.07	0.2467	1.23147	0.030303	1.14	0.0501	1.31977	0.428571	1.05	0.5157	1.31194	0.0519481	1.1	0.0754	1.28133	0.246753	1.06	0.4539	0.970011	0.030303	1.15	0.0701	0.78013	0.017316	1.13	0.0492
M342T293	[M+H]+	342.24	4.883		a	341.2315-Leu_Leu_Pro_METLIN_15719_IND//341.2315-Leu_Ile_Pro_METLIN_16159_IND//341.2315-Leu_Pro_Leu_METLIN_17416_IND//341.2315-Ile_Pro_Ile_METLIN_17467_IND//341.2315-Leu_Pro_Ile_METLIN_17938_IND//341.2315-Pro_Ile_Ile_METLIN_18825_IND//341.2315-Pro_Leu_Leu_METLIN_20803_IND//341.2315-Ile_Leu_Pro_METLIN_21973_IND//341.2315-Ile_Ile_Pro_METLIN_22151_IND//341.2315-Pro_Ile_Leu_METLIN_22662_IND//341.2315-…	0.004329	2.02	0.0232	0.869415	0.004329	3.53	0.0134	0.926504	0.004329	2.25	0.0174	1.22293	0.004329	1.6	0.0151	0.73194	0.004329	1.51	0.0096	0.175403	0.004329	4.35	0.0095	0.752303	0.00865801	1.34	0.0153	0.283601	0.004329	3.44	0.0084	0.919465	0.0519481	1.19	0.1571	0.234808	0.004329	1.97	0.0148	1.44978	0.030303	1.23	0.0784
M342T175	[M+H]+	342.157	2.92217		a	341.1488-His_Trp_METLIN_23790_IND//341.1488-Trp_His_METLIN_23887_IND/	0.004329	0.58	0.0232	1.58635	0.004329	0.55	0.0134	0.285421	0.004329	0.45	0.0174	0.161054	0.004329	0.11	0.0151	0.925985	0.004329	0.04	0.0096	1.34638	0.004329	0.42	0.0095	1.30543	0.004329	0.1	0.0089	1.30839	0.004329	0.05	0.0084	1.21352	0.004329	0.54	0.0274	1.50833	0.004329	0.72	0.0148	1.48581	0.004329	0.23	0.0173
M341T262	[M+H]+	341.256	4.362		a	340.2515-17beta-(1H-Imidazol-4-yl)androst-5-en-3beta-ol_KEGG_C14998_6626-60-4//340.2515-17beta-Pyrazol-3-ylandrost-5-en-3beta-ol_KEGG_C15197_IND/	0.004329	2.38	0.0232	0.878826	0.004329	1.98	0.0134	1.02145	0.004329	2.32	0.0174	1.347	0.00865801	1.29	0.0227	0.355404	0.004329	0.18	0.0096	0.576699	0.004329	0.24	0.0095	1.0379	0.004329	0.17	0.0089	1.24405	0.004329	0.13	0.0084	0.824298	0.662338	1.04	0.8102	1.32236	0.004329	0.69	0.0148	0.991119	0.930736	1.01	0.9639
M339T327	[M+H]+	339.204	5.45767		a	338.1994-1-Acetylaspidoalbidine_KEGG_C09019_56197-21-8//338.1994-Aspidospermatine_KEGG_C09041_5794-14-9//338.1994-Coronaridine_KEGG_C09139_467-77-6//338.1994-Epicainide_KEGG_C10940_66304-03-8/	0.004329	0.6	0.0232	1.13308	0.004329	0.4	0.0134	1.11744	0.004329	0.39	0.0174	0.526407	0.246753	0.87	0.3494	1.45605	0.004329	0.1	0.0096	0.481635	0.004329	0.1	0.0095	0.177916	0.004329	0.07	0.0089	0.421836	0.004329	0.08	0.0084	1.27321	0.030303	0.74	0.1075	0.73534	0.004329	0.41	0.0148	0.547202	0.00865801	0.65	0.0278
M339T223	[M+H]+	339.185	3.71783		a	338.1783-Benzylviologen_KEGG_C00915_IND/	0.004329	0.72	0.0232	0.634024	0.004329	0.63	0.0134	0.517493	0.004329	0.61	0.0174	1.18948	0.030303	0.85	0.0644	0.212494	0.004329	0.04	0.0096	1.02921	0.004329	0.05	0.0095	0.0512517	0.004329	0.03	0.0089	0.50593	0.004329	0.03	0.0084	1.05956	0.004329	0.36	0.0274	0.313725	0.004329	0.28	0.0148	0.573269	0.004329	0.12	0.0173
M339T59	[M+H]+	339.186	0.983833		a	338.1783-Benzylviologen_KEGG_C00915_IND/	0.004329	0.65	0.0232	0.262254	0.00865801	0.76	0.0219	0.0554388	0.004329	0.52	0.0174	0.987371	0.004329	0.2	0.0151	0.972807	0.004329	0.01	0.0096	1.3513	0.004329	0.42	0.0095	1.27229	0.004329	0.08	0.0089	1.2605	0.00796941	0.02	0.014	0.758387	0.004329	0.5	0.0274	0.865232	0.177489	0.92	0.2828	0.986814	0.004329	0.18	0.0173
M338T345	[M+H]+	338.214	5.74817		a	337.2042-Danazol_METLIN_1924_17230-88-5//337.2042-Danazol_HMDB_HMDB02835_17230-88-5//337.2042-Lobeline_KEGG_C07475_90-69-7//337.2053-Methylmibefradil_Metabolite_(Acetic_acid,_methoxy-,_6-fluoro-1,2,3,4-tetrahydro-2-[2-(methylamino)et_METLIN_1281_193464-94-7/	0.004329	0.57	0.0232	0.178397	0.004329	0.36	0.0134	0.237033	0.004329	0.37	0.0174	0.370813	0.030303	0.83	0.0644	1.25616	0.004329	0.05	0.0096	1.11809	0.004329	0.01	0.0095	1.33082	0.004329	0.01	0.0089	1.3129	0.004329	0.01	0.0084	1.24463	0.017316	0.76	0.0719	0.904288	0.004329	0.39	0.0148	1.27836	0.030303	0.74	0.0784
M338T63	[M+H]+	338.146	1.04733		a	337.1373-Streptobiosamine_KEGG_C07655_126-05-6/	0.004329	1.2	0.0232	1.27751	0.00865801	1.37	0.0219	1.27358	0.017316	1.22	0.0465	0.957518	0.0519481	1.16	0.1005	1.35094	0.004329	1.36	0.0096	1.28774	0.00865801	1.25	0.0165	1.3004	0.0519481	1.3	0.0799	1.30825	0.930736	0.99	0.9452	1.12039	0.125541	1.19	0.2878	1.77083	0.0519481	1.11	0.1082	1.49405	0.00865801	1.42	0.0278
M336T342	[M+H]+	336.167	5.706		a	335.1594-Isopentenyladenosine_KEGG_C16427_7724-76-7/	0.004329	2.44	0.0232	1.06309	0.017316	1.3	0.0378	0.0588498	0.004329	3.68	0.0174	0.195939	0.0822511	1.7	0.145	0.939929	0.004329	4.08	0.0096	1.38289	0.177489	1.25	0.2328	0.159798	0.004329	1.56	0.0089	0.705207	0.662338	1.04	0.7179	1.18517	0.004329	2.95	0.0274	0.288505	0.125541	1.21	0.2166	1.40361	0.004329	1.45	0.0173
M336T182	[M+H]+	336.156	3.034		a	335.1481-Gly_Pro_Tyr_METLIN_16590_IND//335.1481-Pro_Tyr_Gly_METLIN_17205_IND//335.1481-Tyr_Gly_Pro_METLIN_18039_IND//335.1481-Tyr_Pro_Gly_METLIN_19735_IND//335.1481-Gly_Tyr_Pro_METLIN_20439_IND//335.1481-Pro_Gly_Tyr_METLIN_20517_IND//335.1515-Ser_Met_Val_METLIN_15773_IND//335.1515-Ile_Cys_Thr_METLIN_16111_IND//335.1515-Cys_Ile_Thr_METLIN_16877_IND//335.1515-Leu_Cys_Thr_METLIN_17813_IND//335.1515-…	0.004329	1.69	0.0232	1.56994	0.004329	2.47	0.0134	0.63491	0.004329	1.62	0.0174	0.600956	0.017316	0.79	0.0403	0.696089	0.004329	0.71	0.0096	1.35931	0.004329	2.53	0.0095	0.910518	0.00865801	0.64	0.0153	0.289869	0.004329	0.55	0.0084	0.685602	0.00865801	1.18	0.0416	0.933574	0.004329	1.88	0.0148	1.30785	0.536797	0.94	0.692
M335T240	[M+H]+	335.144	4.00633		a	334.1385-Lipoamide_HMDB_HMDB00962_940-69-2/	0.004329	0.76	0.0232	0.923712	0.004329	1.42	0.0134	0.483389	0.177489	0.81	0.3076	1.4168	0.004329	0.47	0.0151	1.37067	0.00754623	0.02	0.016	1.30243	1	0.95	1	1.33659	0.004329	0.25	0.0089	1.3088	0.00549411	0	0.0104	1.25125	0.792208	1.04	0.8922	1.28916	0.004329	1.57	0.0148	1.05919	0.662338	1.03	0.7852
M334T306	[M+H]+	334.141	5.09733		a	333.1325-Trp_Glu_METLIN_23842_IND//333.1325-Glu_Trp_METLIN_23973_IND//333.1358-Met_Pro_Ser_METLIN_15749_IND//333.1358-Ser_Pro_Met_METLIN_15977_IND//333.1358-Pro_Met_Ser_METLIN_18349_IND//333.1358-Pro_Ser_Met_METLIN_21024_IND//333.1358-Ser_Met_Pro_METLIN_22407_IND//333.1358-Met_Ser_Pro_METLIN_22666_IND//333.1365-N-Acetylphenylalaninebeta-naphthylester_KEGG_C11341_20874-31-1/	0.004329	1.53	0.0232	0.217911	0.0822511	1.23	0.1315	0.948654	0.329004	1.14	0.4863	0.840539	0.0822511	1.11	0.145	1.16328	0.125541	1.28	0.1834	0.947829	0.00865801	1.36	0.0165	0.804039	0.930736	0.99	0.9479	1.13666	0.428571	0.96	0.4978	0.885661	0.0519481	1.24	0.1571	0.761686	0.0519481	1.21	0.1082	1.3095	0.246753	1.22	0.4005
M333T204	[M+H]+	333.193	3.4075		a	332.1835-(2S,3S)-2-Hydroxytridecane-1,2,3-tricarboxylate_KEGG_C04655_IND//332.1848-Lys_Trp_METLIN_23700_IND//332.1848-Trp_Lys_METLIN_23914_IND//332.1862-Oxitropium_METLIN_1676_99571-64-9/	0.004329	0.59	0.0232	1.49133	0.004329	0.79	0.0134	1.28793	0.004329	0.46	0.0174	0.314211	0.004329	0.2	0.0151	0.985505	0.004329	0.01	0.0096	1.16042	0.004329	0.44	0.0095	1.07516	0.004329	0.09	0.0089	1.01331	0.004329	0.01	0.0084	0.275576	0.004329	0.44	0.0274	0.762387	0.177489	0.85	0.2828	0.365325	0.004329	0.22	0.0173
M333T121	[M+H]+	333.178	2.01833		a	332.1696-Ser_Val_Gln_METLIN_15843_IND//332.1696-Asn_Leu_Ser_METLIN_16319_IND//332.1696-Ser_Leu_Asn_METLIN_16415_IND//332.1696-Glu_Lys_Gly_METLIN_16604_IND//332.1696-Lys_Ala_Asp_METLIN_16712_IND//332.1696-Asp_Ala_Lys_METLIN_16722_IND//332.1696-Val_Asn_Thr_METLIN_17101_IND//332.1696-Leu_Asn_Ser_METLIN_17292_IND//332.1696-Asn_Ile_Ser_METLIN_17340_IND//332.1696-Ser_Ile_Asn_METLIN_17401_IND//332.1696-…	0.004329	0.68	0.0232	0.976521	0.004329	0.55	0.0134	1.35956	0.00865801	0.73	0.0265	0.709316	0.004329	0.48	0.0151	1.44322	0.004329	0.02	0.0096	1.02565	0.004329	0.02	0.0095	1.16277	0.004329	0.01	0.0089	0.636206	0.004329	0.01	0.0084	0.222076	0.00865801	0.77	0.0416	1.00739	0.004329	0.48	0.0148	1.5452	0.246753	0.85	0.4005
M332T323	[M+H]+	332.196	5.37517		a	331.1856-Gly_Lys_Gln_METLIN_16165_IND//331.1856-Gln_Lys_Gly_METLIN_16419_IND//331.1856-Ala_Asn_Lys_METLIN_16535_IND//331.1856-Lys_Gln_Gly_METLIN_18025_IND//331.1856-Asn_Lys_Ala_METLIN_20602_IND//331.1856-Gln_Gly_Lys_METLIN_20986_IND//331.1856-Lys_Gly_Gln_METLIN_21304_IND//331.1856-Gly_Gln_Lys_METLIN_22022_IND//331.1856-Asn_Ala_Lys_METLIN_22701_IND//331.1856-Lys_Asn_Ala_METLIN_22961_IND//331.1856-…	0.004329	0.69	0.0232	1.60841	0.004329	0.5	0.0134	1.46832	0.004329	0.45	0.0174	1.40462	0.030303	0.84	0.0644	1.32966	0.004329	0.11	0.0096	0.285571	0.004329	0.2	0.0095	1.30916	0.004329	0.13	0.0089	0.922356	0.004329	0.11	0.0084	1.28807	0.004329	0.73	0.0274	0.486178	0.004329	0.42	0.0148	1.34888	0.017316	0.71	0.0492
M330T153	[M+H]+	330.203	2.55383		a	329.1951-Thr_Leu_Pro_METLIN_16227_IND//329.1951-Thr_Ile_Pro_METLIN_19342_IND//329.1951-Pro_Thr_Leu_METLIN_19982_IND//329.1951-Leu_Pro_Thr_METLIN_20245_IND//329.1951-Pro_Thr_Ile_METLIN_20436_IND//329.1951-Thr_Pro_Ile_METLIN_20729_IND//329.1951-Ile_Thr_Pro_METLIN_20826_IND//329.1951-Ile_Pro_Thr_METLIN_21585_IND//329.1951-Thr_Pro_Leu_METLIN_21786_IND//329.1951-Leu_Thr_Pro_METLIN_22472_IND//329.1951-…	0.004329	0.83	0.0232	0.287816	0.536797	1.04	0.6136	0.834143	0.030303	0.81	0.0739	1.39076	0.004329	0.62	0.0151	0.725447	0.00796941	0	0.0166	1.30617	0.004329	0.3	0.0095	0.394932	0.004329	0.01	0.0089	1.12545	0.004329	0.05	0.0084	1.26131	0.00865801	0.84	0.0416	0.370972	0.177489	0.9	0.2828	0.618268	0.004329	0.75	0.0173
M330T233	[M+H]+	330.203	3.88133		a	329.1951-Thr_Leu_Pro_METLIN_16227_IND//329.1951-Thr_Ile_Pro_METLIN_19342_IND//329.1951-Pro_Thr_Leu_METLIN_19982_IND//329.1951-Leu_Pro_Thr_METLIN_20245_IND//329.1951-Pro_Thr_Ile_METLIN_20436_IND//329.1951-Thr_Pro_Ile_METLIN_20729_IND//329.1951-Ile_Thr_Pro_METLIN_20826_IND//329.1951-Ile_Pro_Thr_METLIN_21585_IND//329.1951-Thr_Pro_Leu_METLIN_21786_IND//329.1951-Leu_Thr_Pro_METLIN_22472_IND//329.1951-…	0.004329	3.36	0.0232	1.25069	0.004329	5.13	0.0134	0.608311	0.004329	3.52	0.0174	1.00827	0.004329	1.65	0.0151	1.33367	0.004329	2.17	0.0096	1.20269	0.004329	16.73	0.0095	0.50403	0.004329	2.79	0.0089	1.00082	0.0822511	1.12	0.1146	0.395048	0.004329	1.79	0.0274	1.53789	0.004329	6.67	0.0148	1.01697	0.004329	1.91	0.0173
M330T178	[M+H]+	330.167	2.96867		a	329.1587-Pro_Val_Asp_METLIN_16421_IND//329.1587-Pro_Asp_Val_METLIN_18392_IND//329.1587-Val_Asp_Pro_METLIN_20133_IND//329.1587-Val_Pro_Asp_METLIN_21572_IND//329.1587-Asp_Pro_Val_METLIN_22572_IND//329.1587-Asp_Val_Pro_METLIN_22976_IND//329.1587-Valclavam_KEGG_C06668_IND//329.1627-(S)-Reticuline_KEGG_C02105_485-19-8//329.1627-(R)-Reticuline_KEGG_C05178_3968-19-2//329.1627-5,6,8,14-Tetradehydro-3,6-d…	0.004329	1.68	0.0232	0.266919	0.004329	1.99	0.0134	1.02985	0.004329	1.77	0.0174	0.432227	0.004329	2.46	0.0151	1.26822	0.004329	1.67	0.0096	0.871478	0.004329	2.49	0.0095	0.325447	0.004329	2.15	0.0089	1.15123	0.004329	2.02	0.0084	1.27725	0.177489	1.12	0.363	1.4349	0.004329	1.62	0.0148	1.29304	0.017316	1.25	0.0492
M330T204	[M+H]+	330.167	3.39183		a	329.1587-Pro_Val_Asp_METLIN_16421_IND//329.1587-Pro_Asp_Val_METLIN_18392_IND//329.1587-Val_Asp_Pro_METLIN_20133_IND//329.1587-Val_Pro_Asp_METLIN_21572_IND//329.1587-Asp_Pro_Val_METLIN_22572_IND//329.1587-Asp_Val_Pro_METLIN_22976_IND//329.1587-Valclavam_KEGG_C06668_IND/	0.004329	1.25	0.0232	0.93117	0.004329	1.36	0.0134	0.867696	0.017316	1.3	0.0465	1.12657	0.004329	1.39	0.0151	0.317203	0.0822511	1.32	0.1269	1.09318	0.004329	1.34	0.0095	0.831516	0.00865801	1.37	0.0153	1.09747	0.004329	1.24	0.0084	1.08092	0.246753	1.05	0.4539	1.34772	0.030303	1.13	0.0701	0.246997	0.246753	1.11	0.4005
M330T57	[M+H]+	330.06	0.949667		a	329.0525-3,5-CyclicAMP_KEGG_C00575_60-92-4//329.0525-2,3-CyclicAMP_KEGG_C02353_IND//329.0525-3,5-CyclicdGMP_KEGG_C02507_IND//329.0525-Cyclic_AMP_HMDB_HMDB00058_60-92-4//329.0525-Adenosine_3,5-cyclic_monophosphate_(cAMP)_METLIN_92_37839-81-9//329.0525-2,3-Cyclic_adenosine_monophosphate_METLIN_3459_634-01-5//329.0525-3,5-Cyclic_dGMP_METLIN_3486_13440-33-0/	0.004329	0.44	0.0232	0.067509	0.004329	0.51	0.0134	1.38853	0.004329	0.34	0.0174	1.1205	0.004329	0.19	0.0151	0.339601	0.004329	0.04	0.0096	1.35406	0.004329	0.27	0.0095	1.273	0.004329	0.04	0.0089	1.05505	0.004329	0.24	0.0084	0.942923	0.125541	0.88	0.2878	1.73862	0.004329	0.78	0.0148	0.0927065	0.004329	0.63	0.0173
M329T66	[M+H]+	329.194	1.1055		a	328.1859-Pro_Arg_Gly_METLIN_17861_IND//328.1859-Arg_Gly_Pro_METLIN_21460_IND//328.1859-Gly_Pro_Arg_METLIN_21903_IND//328.1859-Gly_Arg_Pro_METLIN_22328_IND//328.1859-Pro_Gly_Arg_METLIN_22396_IND//328.1859-Arg_Pro_Gly_METLIN_23292_IND//328.1889-GPCho(O-5:0/0:0[R])_METLIN_40394_IND/	0.004329	0.7	0.0232	0.22081	0.004329	0.48	0.0134	0.938542	0.004329	0.47	0.0174	0.544843	0.004329	0.55	0.0151	1.25356	0.00796941	0.04	0.0166	0.231233	0.00796941	0.03	0.0163	0.308678	0.00796941	0.02	0.0149	0.483114	0.00754623	0.01	0.0136	0.661976	0.00865801	0.67	0.0416	0.575459	0.004329	0.43	0.0148	0.647656	0.004329	0.58	0.0173
M329T174	[M+H]+	329.164	2.89867		a	328.1549-1,2-Dehydroreticuline_KEGG_C06167_IND/	0.004329	1.12	0.0232	0.826366	0.662338	0.96	0.7271	1.3735	0.536797	0.91	0.6836	0.40835	0.662338	1.03	0.7426	0.163059	0.004329	0.81	0.0096	0.886176	0.004329	0.24	0.0095	0.0240928	0.004329	0.23	0.0089	0.364901	0.004329	0.3	0.0084	1.16924	0.177489	0.95	0.363	1.5313	0.004329	0.75	0.0148	1.00324	0.246753	0.84	0.4005
M328T274	[M+H]+	328.224	4.56833		a	327.2158-Pro_Val_Ile_METLIN_16160_IND//327.2158-Leu_Pro_Val_METLIN_16286_IND//327.2158-Val_Leu_Pro_METLIN_16364_IND//327.2158-Val_Pro_Leu_METLIN_16547_IND//327.2158-Pro_Ile_Val_METLIN_17989_IND//327.2158-Val_Pro_Ile_METLIN_18329_IND//327.2158-Pro_Leu_Val_METLIN_18341_IND//327.2158-Val_Ile_Pro_METLIN_19132_IND//327.2158-Leu_Val_Pro_METLIN_20636_IND//327.2158-Pro_Val_Leu_METLIN_21286_IND//327.2158-…	0.004329	3.3	0.0232	1.23503	0.004329	3.86	0.0134	0.169641	0.004329	3.56	0.0174	0.290015	0.0822511	1.4	0.145	0.933057	1	1.32	1	0.0686587	0.0822511	2.2	0.1197	1.10413	1	1.24	1	0.99054	0.004329	0.52	0.0084	0.740615	0.030303	1.24	0.1075	0.163057	0.004329	1.77	0.0148	1.51201	0.00865801	1.28	0.0278
M328T206	[M+H]+	328.151	3.42667		a	327.143-Pro_Pro_Asp_METLIN_19777_IND//327.143-Pro_Asp_Pro_METLIN_20552_IND//327.143-Asp_Pro_Pro_METLIN_21338_IND/	0.004329	1.83	0.0232	1.11371	0.004329	1.52	0.0134	1.17443	0.004329	1.85	0.0174	0.337838	0.004329	2.27	0.0151	0.242262	0.004329	3.33	0.0096	1.29401	0.004329	2.24	0.0095	1.31584	0.004329	3.12	0.0089	0.962262	0.004329	4.43	0.0084	1.26333	0.004329	1.65	0.0274	1.28508	0.004329	1.41	0.0148	1.21778	0.004329	1.43	0.0173
M326T242	[M+H]+	326.208	4.03033		a	325.2002-Pro_Ile_Pro_METLIN_16146_IND//325.2002-Pro_Pro_Ile_METLIN_19177_IND//325.2002-Leu_Pro_Pro_METLIN_19860_IND//325.2002-Pro_Pro_Leu_METLIN_19891_IND//325.2002-Ile_Pro_Pro_METLIN_21566_IND//325.2002-Pro_Leu_Pro_METLIN_22720_IND/	0.004329	129.62	0.0232	1.43641	0.004329	241.12	0.0134	0.75326	0.004329	101.64	0.0174	1.33735	0.004329	136.45	0.0151	0.628107	0.004329	300.5	0.0096	1.37118	0.004329	387.24	0.0095	1.34365	0.004329	266.78	0.0089	1.29972	0.004329	211.5	0.0084	1.27166	0.004329	74.12	0.0274	0.179884	0.004329	133.22	0.0148	0.579342	0.004329	87.72	0.0173
M323T119	[M+H]+	323.191	1.99117		a	322.1852-Neamine_KEGG_C01441_3947-65-7//322.1852-Neamine_(Neomycin_A)_METLIN_1488_3947-65-7/	0.004329	0.48	0.0232	0.580564	0.004329	0.57	0.0134	1.00278	0.004329	0.36	0.0174	0.549798	0.004329	0.09	0.0151	0.624001	0.00754623	0	0.016	1.35878	0.004329	0.26	0.0095	1.33487	0.004329	0.03	0.0089	1.30376	0.004329	0	0.0084	0.336018	0.004329	0.33	0.0274	1.76903	0.00865801	0.73	0.0244	0.778888	0.004329	0.09	0.0173
M322T119	[M+H]+	322.188	1.99033		a	321.1801-Phe_Arg_METLIN_23741_IND//321.1801-Arg_Phe_METLIN_23811_IND/	0.004329	0.48	0.0232	0.270199	0.004329	0.59	0.0134	1.0476	0.004329	0.38	0.0174	0.847863	0.004329	0.1	0.0151	0.148047	0.004329	0.01	0.0096	0.902561	0.004329	0.28	0.0095	1.07757	0.004329	0.04	0.0089	0.706412	0.004329	0.01	0.0084	0.906841	0.004329	0.34	0.0274	0.272318	0.004329	0.73	0.0148	1.31493	0.004329	0.12	0.0173
M321T214	[M+H]+	321.156	3.57117		a	320.1471-Valproic_acid_glucuronide_METLIN_2991_60113-83-9//320.1471-Valproic_acid_glucuronide_HMDB_HMDB00901_60113-83-9//320.1518-Cys_Ala_Lys_METLIN_16103_IND//320.1518-Cys_Lys_Ala_METLIN_17095_IND//320.1518-Lys_Ala_Cys_METLIN_17955_IND//320.1518-Lys_Cys_Ala_METLIN_18840_IND//320.1518-Ala_Cys_Lys_METLIN_19136_IND//320.1518-Ala_Lys_Cys_METLIN_22754_IND/	0.004329	1.25	0.0232	1.55963	0.004329	1.61	0.0134	0.912856	0.125541	1.18	0.2336	1.62296	0.00865801	1.18	0.0227	1.17597	0.017316	1.14	0.0318	1.37479	0.004329	1.33	0.0095	1.31308	0.177489	1.14	0.2421	1.28487	0.00865801	1.18	0.0145	0.415942	0.177489	1.11	0.363	1.52626	0.030303	1.22	0.0701	1.51998	0.0822511	1.15	0.1755
M321T213	[M+H]+	321.128	3.54717		a	320.122-Mugineicacid_KEGG_C15500_69199-37-7//320.122-3-Epihydroxy-2-deoxymugineicacid_KEGG_C15502_IND/	0.004329	0.76	0.0232	0.917353	0.177489	1.1	0.2471	1.43169	0.004329	0.54	0.0174	0.344115	0.004329	0.32	0.0151	0.157369	0.00549411	0	0.012	1.36097	0.662338	0.95	0.7126	1.32311	0.004329	0.17	0.0089	1.25892	0.00389049	0	0.0084	0.963184	0.792208	0.98	0.8922	0.551729	0.004329	1.35	0.0148	1.14449	0.004329	0.74	0.0173
M320T299	[M+H]+	320.161	4.99133		a	319.1532-Pro_Gly_Phe_METLIN_18651_IND//319.1532-Phe_Gly_Pro_METLIN_19171_IND//319.1532-Pro_Phe_Gly_METLIN_20822_IND//319.1532-Phe_Pro_Gly_METLIN_21436_IND//319.1532-Gly_Phe_Pro_METLIN_21913_IND//319.1532-Gly_Pro_Phe_METLIN_22242_IND//319.1566-Val_Val_Cys_METLIN_16205_IND//319.1566-Cys_Val_Val_METLIN_16376_IND//319.1566-Gly_Met_Ile_METLIN_16897_IND//319.1566-Met_Gly_Leu_METLIN_17026_IND//319.1566-…	0.004329	1.62	0.0232	0.727169	0.004329	2.31	0.0134	0.609881	0.017316	1.56	0.0465	0.576799	0.246753	1.07	0.3494	0.264727	0.930736	1	0.9511	0.562644	0.004329	2.88	0.0095	0.937632	0.536797	1.06	0.6179	1.22372	0.246753	0.93	0.3071	1.22264	0.030303	1.29	0.1075	0.187006	0.004329	1.97	0.0148	0.298863	0.246753	1.19	0.4005
M320T281	[M+H]+	320.144	4.68017		a	319.138-Asp_Ser_Val_METLIN_15703_IND//319.138-Thr_Glu_Ala_METLIN_16330_IND//319.138-Asp_Val_Ser_METLIN_16652_IND//319.138-Glu_Ala_Thr_METLIN_16855_IND//319.138-Glu_Thr_Ala_METLIN_17359_IND//319.138-Ala_Glu_Thr_METLIN_17852_IND//319.138-Ala_Thr_Glu_METLIN_19691_IND//319.138-Val_Ser_Asp_METLIN_20599_IND//319.138-Thr_Ala_Glu_METLIN_20940_IND//319.138-Val_Asp_Ser_METLIN_21063_IND//319.138-Ser_Asp_Val…	0.004329	0.75	0.0232	1.2706	0.00865801	0.82	0.0219	1.27183	0.004329	0.65	0.0174	0.469897	0.004329	0.25	0.0151	0.956498	0.004329	0.07	0.0096	0.32073	0.004329	0.37	0.0095	0.3065	0.004329	0.1	0.0089	0.243321	0.004329	0.04	0.0084	0.763353	0.004329	0.7	0.0274	1.15449	0.329004	0.94	0.4577	1.49399	0.004329	0.43	0.0173
M320T213	[M+H]+	320.125	3.5475		a	319.1168-Asp_Trp_METLIN_23792_IND//319.1168-Trp_Asp_METLIN_23802_IND//319.1202-Thr_Cys_Pro_METLIN_16050_IND//319.1202-Pro_Thr_Cys_METLIN_17389_IND//319.1202-Cys_Pro_Thr_METLIN_17956_IND//319.1202-Pro_Cys_Thr_METLIN_18695_IND//319.1202-Thr_Pro_Cys_METLIN_19779_IND//319.1202-Cys_Thr_Pro_METLIN_23476_IND/	0.004329	0.72	0.0232	0.107593	0.00865801	1.13	0.0219	1.45286	0.004329	0.63	0.0174	0.258725	0.004329	0.4	0.0151	1.29408	0.004329	0.05	0.0096	1.33107	0.246753	0.96	0.3087	1.3072	0.004329	0.22	0.0089	1.30549	0.004329	0.02	0.0084	0.776661	0.177489	0.92	0.363	1.04501	0.004329	1.29	0.0148	1.47265	0.0519481	0.84	0.1225
M319T45_1	[M+H]+	319.162	0.742667		a	318.1539-Asn_Ser_Val_METLIN_16173_IND//318.1539-Asp_Lys_Gly_METLIN_16942_IND//318.1539-Gly_Lys_Asp_METLIN_16947_IND//318.1539-Ala_Gln_Thr_METLIN_18188_IND//318.1539-Gly_Asp_Lys_METLIN_18526_IND//318.1539-Val_Ser_Asn_METLIN_18950_IND//318.1539-Val_Asn_Ser_METLIN_19588_IND//318.1539-Ala_Thr_Gln_METLIN_19680_IND//318.1539-Thr_Gln_Ala_METLIN_20190_IND//318.1539-Ser_Asn_Val_METLIN_20238_IND//318.1539-…	0.004329	0.83	0.0232	1.18578	0.0822511	0.89	0.1315	1.16821	0.030303	0.88	0.0739	0.570821	0.00865801	0.78	0.0227	0.369236	0.004329	0.33	0.0096	0.782099	0.004329	0.44	0.0095	0.913835	0.004329	0.3	0.0089	0.543104	0.004329	0.21	0.0084	1.23507	0.792208	0.99	0.8922	0.868064	0.0519481	0.88	0.1082	1.27181	0.428571	0.93	0.5925
M319T156	[M+H]+	319.141	2.59817		a	318.1328-Gly_Gly_Trp_METLIN_18265_IND//318.1328-Trp_Gly_Gly_METLIN_20157_IND//318.1328-Gly_Trp_Gly_METLIN_20469_IND//318.1328-Trp_Asn_METLIN_23668_IND//318.1328-His_Tyr_METLIN_23711_IND//318.1328-Tyr_His_METLIN_24008_IND//318.1328-Asn_Trp_METLIN_24016_IND/	0.004329	1.3	0.0232	0.358482	0.004329	2.88	0.0134	0.815688	0.0519481	1.25	0.1148	1.27995	0.329004	1.1	0.4361	0.184562	0.004329	1.33	0.0096	0.153975	0.004329	7.11	0.0095	1.22923	0.004329	2.59	0.0089	0.786391	0.0822511	1.19	0.1146	0.954279	0.004329	1.43	0.0274	0.352432	0.004329	2.88	0.0148	1.20654	0.125541	1.22	0.2434
M319T281	[M+H]+	319.141	4.68217		a	318.1328-Gly_Gly_Trp_METLIN_18265_IND//318.1328-Trp_Gly_Gly_METLIN_20157_IND//318.1328-Gly_Trp_Gly_METLIN_20469_IND//318.1328-Trp_Asn_METLIN_23668_IND//318.1328-His_Tyr_METLIN_23711_IND//318.1328-Tyr_His_METLIN_24008_IND//318.1328-Asn_Trp_METLIN_24016_IND/	0.004329	0.75	0.0232	0.168265	0.004329	0.84	0.0134	1.01962	0.004329	0.68	0.0174	0.94359	0.004329	0.24	0.0151	0.858685	0.004329	0.07	0.0096	1.07016	0.004329	0.38	0.0095	1.08727	0.004329	0.11	0.0089	0.520744	0.004329	0.07	0.0084	0.538288	0.004329	0.73	0.0274	0.589633	0.246753	0.92	0.3663	0.302176	0.004329	0.49	0.0173
M319T56	[M+H]+	319.141	0.932333		a	318.1328-Gly_Gly_Trp_METLIN_18265_IND//318.1328-Trp_Gly_Gly_METLIN_20157_IND//318.1328-Gly_Trp_Gly_METLIN_20469_IND//318.1328-Trp_Asn_METLIN_23668_IND//318.1328-His_Tyr_METLIN_23711_IND//318.1328-Tyr_His_METLIN_24008_IND//318.1328-Asn_Trp_METLIN_24016_IND/	0.004329	0.78	0.0232	0.58822	0.030303	0.83	0.0595	0.933006	0.004329	0.69	0.0174	0.511067	0.004329	0.34	0.0151	0.871316	0.004329	0.15	0.0096	1.36257	0.017316	1.18	0.0306	1.33169	0.004329	0.3	0.0089	1.24882	0.004329	0.16	0.0084	0.725792	0.004329	0.79	0.0274	0.291193	0.930736	1.01	0.9541	0.653703	0.004329	0.53	0.0173
M318T290	[M+H]+	318.203	4.8265		a	317.1951-Ser_Val_Leu_METLIN_15791_IND//317.1951-Val_Ser_Leu_METLIN_16189_IND//317.1951-Val_Ser_Ile_METLIN_16989_IND//317.1951-Val_Leu_Ser_METLIN_17706_IND//317.1951-Ile_Ser_Val_METLIN_18261_IND//317.1951-Val_Ile_Ser_METLIN_18730_IND//317.1951-Val_Val_Thr_METLIN_19584_IND//317.1951-Ser_Leu_Val_METLIN_19643_IND//317.1951-Ile_Val_Ser_METLIN_20080_IND//317.1951-Ser_Val_Ile_METLIN_20253_IND//317.1951-…	0.004329	1.93	0.0232	1.1299	0.004329	2.96	0.0134	0.919443	0.004329	1.63	0.0174	0.548384	0.930736	0.83	0.9549	0.62993	0.004329	0.1	0.0096	1.31709	1	1.01	1	1.34115	0.004329	0.21	0.0089	1.28365	0.004329	0.04	0.0084	1.261	0.0822511	1.31	0.2143	0.786286	0.004329	1.69	0.0148	0.580946	0.428571	1.12	0.5925
M318T330	[M+H]+	318.182	5.5025		a	317.1739-Ile_Trp_METLIN_23713_IND//317.1739-Leu_Trp_METLIN_23823_IND//317.1739-Trp_Leu_METLIN_23951_IND//317.1739-Trp_Ile_METLIN_23956_IND/	0.004329	0.74	0.0232	0.436695	0.329004	1.05	0.4122	1.2016	0.004329	0.62	0.0174	0.289163	0.004329	0.2	0.0151	0.0371127	0.004329	0.02	0.0096	1.36167	0.125541	1.07	0.1724	0.0753195	0.004329	0.19	0.0089	1.28301	0.004329	0.05	0.0084	0.151212	0.004329	0.68	0.0274	0.27201	0.246753	1.09	0.3663	0.722497	0.004329	0.38	0.0173
M318T245	[M+H]+	318.167	4.078		a	317.1587-Ala_Asp_Ile_METLIN_15763_IND//317.1587-Glu_Gly_Ile_METLIN_15794_IND//317.1587-Val_Glu_Ala_METLIN_15950_IND//317.1587-Glu_Gly_Leu_METLIN_15972_IND//317.1587-Ala_Val_Glu_METLIN_16138_IND//317.1587-Ala_Asp_Leu_METLIN_16233_IND//317.1587-Thr_Thr_Pro_METLIN_16289_IND//317.1587-Gly_Glu_Leu_METLIN_16450_IND//317.1587-Leu_Asp_Ala_METLIN_16914_IND//317.1587-Glu_Val_Ala_METLIN_17519_IND//317.1587-…	0.004329	1.16	0.0232	1.51397	0.004329	1.15	0.0134	0.30572	0.246753	1.07	0.3939	0.443925	0.0822511	0.9	0.145	1.50819	0.004329	0.56	0.0096	0.96564	0.004329	0.62	0.0095	1.32851	0.004329	0.16	0.0089	0.914194	0.004329	0.1	0.0084	0.407087	0.177489	1.08	0.363	0.295674	0.0822511	1.09	0.1558	1.54269	0.246753	1.04	0.4005
M318T185	[M+H]+	318.149	3.08		a	317.1409-Pro_Val_Cys_METLIN_16418_IND//317.1409-Val_Cys_Pro_METLIN_18285_IND//317.1409-Cys_Pro_Val_METLIN_19301_IND//317.1409-Pro_Cys_Val_METLIN_21422_IND//317.1409-Ala_Met_Pro_METLIN_21637_IND//317.1409-Pro_Met_Ala_METLIN_21683_IND//317.1409-Val_Pro_Cys_METLIN_21884_IND//317.1409-Pro_Ala_Met_METLIN_22221_IND//317.1409-Cys_Val_Pro_METLIN_22321_IND//317.1409-Ala_Pro_Met_METLIN_22664_IND//317.1409-…	0.004329	1.8	0.0232	1.49919	0.004329	1.67	0.0134	1.39415	0.004329	1.67	0.0174	0.877229	0.017316	1.17	0.0403	0.641104	0.004329	0.32	0.0096	1.20429	0.004329	0.22	0.0095	1.14258	0.004329	0.08	0.0089	0.8123	0.004329	0.06	0.0084	0.97889	0.00865801	1.3	0.0416	0.598578	0.004329	1.5	0.0148	1.49596	0.004329	1.3	0.0173
M317T117	[M+H]+	317.194	1.95367		a	316.1859-Arg_Ala_Ala_METLIN_19784_IND//316.1859-Ala_Arg_Ala_METLIN_21376_IND//316.1859-Ala_Ala_Arg_METLIN_22244_IND/	0.004329	1.44	0.0232	1.00997	0.428571	1.12	0.513	1.45288	0.329004	1.21	0.4863	1.11789	0.662338	1.21	0.7426	1.11389	0.0519481	1.18	0.0853	1.19163	0.536797	1.08	0.5977	1.33632	0.792208	0.97	0.8408	1.3116	0.246753	0.88	0.3071	0.858929	0.030303	1.22	0.1075	1.76298	0.792208	1.01	0.8599	0.614386	0.792208	0.96	0.8783
M317T269	[M+H]+	317.191	4.4875		a	316.1859-Arg_Ala_Ala_METLIN_19784_IND//316.1859-Ala_Arg_Ala_METLIN_21376_IND//316.1859-Ala_Ala_Arg_METLIN_22244_IND/	0.004329	2.65	0.0232	1.20654	0.004329	3.79	0.0134	0.178535	0.004329	3.36	0.0174	1.51223	0.004329	3.01	0.0151	0.918416	0.004329	2.67	0.0096	0.285492	0.004329	3.94	0.0095	0.379622	0.004329	2.35	0.0089	0.458224	0.030303	1.35	0.0458	0.20633	0.017316	1.53	0.0719	0.287017	0.004329	2.49	0.0148	0.968758	0.0519481	1.64	0.1225
M317T141	[M+H]+	317.183	2.35283		a	316.1747-Gln_Val_Ala_METLIN_15674_IND//316.1747-Asn_Leu_Ala_METLIN_15709_IND//316.1747-Gln_Gly_Ile_METLIN_15921_IND//316.1747-Asn_Ile_Ala_METLIN_16373_IND//316.1747-Ile_Gly_Gln_METLIN_16400_IND//316.1747-Asn_Ala_Ile_METLIN_16829_IND//316.1747-Gln_Ile_Gly_METLIN_16916_IND//316.1747-Gln_Leu_Gly_METLIN_16932_IND//316.1747-Ala_Gln_Val_METLIN_16955_IND//316.1747-Leu_Asn_Ala_METLIN_17496_IND//316.1747-…	0.004329	0.85	0.0232	0.902295	0.428571	0.94	0.513	1.11644	0.030303	0.78	0.0739	1.60483	0.004329	0.58	0.0151	1.12453	0.004329	0.07	0.0096	1.35142	0.004329	0.37	0.0095	1.31071	0.004329	0.1	0.0089	1.31435	0.004329	0.06	0.0084	0.849196	0.004329	0.84	0.0274	1.01643	0.004329	0.81	0.0148	1.369	0.017316	0.78	0.0492
M317T91	[M+H]+	317.183	1.51033		a	316.1747-Gln_Val_Ala_METLIN_15674_IND//316.1747-Asn_Leu_Ala_METLIN_15709_IND//316.1747-Gln_Gly_Ile_METLIN_15921_IND//316.1747-Asn_Ile_Ala_METLIN_16373_IND//316.1747-Ile_Gly_Gln_METLIN_16400_IND//316.1747-Asn_Ala_Ile_METLIN_16829_IND//316.1747-Gln_Ile_Gly_METLIN_16916_IND//316.1747-Gln_Leu_Gly_METLIN_16932_IND//316.1747-Ala_Gln_Val_METLIN_16955_IND//316.1747-Leu_Asn_Ala_METLIN_17496_IND//316.1747-…	0.004329	0.79	0.0232	0.760444	0.004329	0.76	0.0134	1.42328	0.00865801	0.72	0.0265	0.733019	0.004329	0.64	0.0151	1.20657	0.004329	0.04	0.0096	0.285529	0.004329	0.11	0.0095	0.660019	0.004329	0.04	0.0089	0.219235	0.004329	0.25	0.0084	0.189526	0.004329	0.85	0.0274	1.68506	0.004329	0.67	0.0148	0.763229	0.177489	0.87	0.3162
M316T262	[M+H]+	316.213	4.36583		a	315.2046-Butoctamidehydrogensuccinate_KEGG_C12946_32838-28-1/	0.004329	8.71	0.0232	1.06771	0.004329	8.3	0.0134	0.515728	0.004329	7.89	0.0174	0.713806	0.004329	8.32	0.0151	1.3014	0.004329	7.14	0.0096	0.399144	0.004329	7.36	0.0095	0.357931	0.004329	8.32	0.0089	0.596681	0.004329	4.73	0.0084	0.526996	0.004329	5.66	0.0274	1.71309	0.004329	6.07	0.0148	0.203968	0.004329	7.08	0.0173
M316T140	[M+H]+	316.187	2.3255		a	315.1794-Ser_Ile_Pro_METLIN_16098_IND//315.1794-Leu_Ser_Pro_METLIN_16577_IND//315.1794-Pro_Ser_Leu_METLIN_16600_IND//315.1794-Ser_Pro_Ile_METLIN_16814_IND//315.1794-Ser_Pro_Leu_METLIN_16832_IND//315.1794-Leu_Pro_Ser_METLIN_16895_IND//315.1794-Val_Pro_Thr_METLIN_16959_IND//315.1794-Thr_Val_Pro_METLIN_17593_IND//315.1794-Thr_Pro_Val_METLIN_18044_IND//315.1794-Pro_Thr_Val_METLIN_18226_IND//315.1794-…	0.004329	3.83	0.0232	1.05854	0.004329	5.69	0.0134	0.882183	0.004329	4.09	0.0174	0.382628	0.004329	1.43	0.0151	1.26972	0.125541	1.14	0.1834	0.362285	0.004329	6.41	0.0095	0.520089	0.0822511	0.83	0.1212	0.187935	0.004329	0.36	0.0084	1.27827	0.004329	3.1	0.0274	1.07099	0.004329	6.67	0.0148	0.276887	0.004329	3.16	0.0173
M316T164	[M+H]+	316.187	2.73433		a	315.1794-Ser_Ile_Pro_METLIN_16098_IND//315.1794-Leu_Ser_Pro_METLIN_16577_IND//315.1794-Pro_Ser_Leu_METLIN_16600_IND//315.1794-Ser_Pro_Ile_METLIN_16814_IND//315.1794-Ser_Pro_Leu_METLIN_16832_IND//315.1794-Leu_Pro_Ser_METLIN_16895_IND//315.1794-Val_Pro_Thr_METLIN_16959_IND//315.1794-Thr_Val_Pro_METLIN_17593_IND//315.1794-Thr_Pro_Val_METLIN_18044_IND//315.1794-Pro_Thr_Val_METLIN_18226_IND//315.1794-…	0.004329	1.69	0.0232	0.441765	0.004329	2.18	0.0134	0.357108	0.004329	1.66	0.0174	1.38822	0.00865801	1.26	0.0227	0.190864	0.004329	1.9	0.0096	0.1583	0.004329	2.64	0.0095	0.394662	0.004329	1.81	0.0089	1.26525	0.030303	1.21	0.0458	1.26171	0.030303	1.3	0.1075	1.34228	0.004329	1.72	0.0148	0.443165	0.00865801	1.39	0.0278
M316T269	[M+H]+	316.188	4.48883		a	315.1794-Ser_Ile_Pro_METLIN_16098_IND//315.1794-Leu_Ser_Pro_METLIN_16577_IND//315.1794-Pro_Ser_Leu_METLIN_16600_IND//315.1794-Ser_Pro_Ile_METLIN_16814_IND//315.1794-Ser_Pro_Leu_METLIN_16832_IND//315.1794-Leu_Pro_Ser_METLIN_16895_IND//315.1794-Val_Pro_Thr_METLIN_16959_IND//315.1794-Thr_Val_Pro_METLIN_17593_IND//315.1794-Thr_Pro_Val_METLIN_18044_IND//315.1794-Pro_Thr_Val_METLIN_18226_IND//315.1794-…	0.004329	2.68	0.0232	0.759068	0.004329	3.45	0.0134	1.22029	0.004329	2.85	0.0174	0.789857	0.0519481	1.5	0.1005	0.329039	0.004329	2.12	0.0096	1.33588	0.004329	3.9	0.0095	0.0693389	0.004329	1.97	0.0089	1.18491	0.004329	0.77	0.0084	1.27196	0.00865801	1.54	0.0416	0.305937	0.004329	2.42	0.0148	0.870934	0.00865801	1.32	0.0278
M316T217	[M+H]+	316.151	3.61517		a	315.1430-Ala_Glu_Pro_METLIN_16498_IND//315.1430-Glu_Pro_Ala_METLIN_18593_IND//315.1430-Ala_Pro_Glu_METLIN_19367_IND//315.1430-Glu_Ala_Pro_METLIN_19728_IND//315.1430-Pro_Glu_Ala_METLIN_23031_IND//315.1430-Pro_Ala_Glu_METLIN_23591_IND//315.1471-Oxycodone_METLIN_43292_IND/	0.004329	1.19	0.0232	1.26551	0.00865801	1.22	0.0219	0.751906	0.428571	1.08	0.5859	1.39136	0.177489	1.16	0.2692	1.30315	0.662338	0.97	0.7375	1.35715	0.030303	1.16	0.0501	1.33138	0.792208	0.98	0.8408	1.1334	0.930736	0.94	0.9452	1.26902	0.792208	0.99	0.8922	0.255016	0.428571	1.07	0.5579	0.493131	0.030303	1.21	0.0784
M316T250	[M+H]+	316.151	4.1685		a	315.1430-Ala_Glu_Pro_METLIN_16498_IND//315.1430-Glu_Pro_Ala_METLIN_18593_IND//315.1430-Ala_Pro_Glu_METLIN_19367_IND//315.1430-Glu_Ala_Pro_METLIN_19728_IND//315.1430-Pro_Glu_Ala_METLIN_23031_IND//315.1430-Pro_Ala_Glu_METLIN_23591_IND//315.1471-Oxycodone_METLIN_43292_IND//315.1471-Oxycodone_HMDB_HMDB05024_76-42-6//315.1471-3-Hydroxy-N-methyl-(S)-coclaurine_KEGG_C05202_IND//315.1471-Nororientaline_K…	0.004329	1.54	0.0232	1.23738	0.004329	1.39	0.0134	0.377443	0.004329	1.4	0.0174	1.3813	0.017316	1.2	0.0403	1.08509	0.004329	1.2	0.0096	1.28794	0.00865801	1.25	0.0165	1.28842	0.030303	1.18	0.0488	0.392418	0.125541	1.09	0.1678	1.03685	0.0519481	1.18	0.1571	0.598558	0.0822511	1.14	0.1558	0.584324	0.00865801	1.23	0.0278
M315T58	[M+H]+	315.203	0.966		a	314.1954-Pro_Lys_Ala_METLIN_15644_IND//314.1954-Lys_Ala_Pro_METLIN_16757_IND//314.1954-Pro_Ala_Lys_METLIN_17933_IND//314.1954-Lys_Pro_Ala_METLIN_19675_IND//314.1954-Ala_Lys_Pro_METLIN_21059_IND//314.1954-Ala_Pro_Lys_METLIN_21690_IND/	0.004329	0.61	0.0232	0.444156	0.004329	0.32	0.0134	1.31948	0.004329	0.42	0.0174	0.476244	0.004329	0.62	0.0151	0.675604	0.004329	0.04	0.0096	1.32523	0.004329	0.05	0.0095	1.32831	0.004329	0.03	0.0089	1.24965	0.004329	0.05	0.0084	1.27669	0.177489	0.87	0.363	1.43288	0.004329	0.41	0.0148	1.46397	0.017316	0.76	0.0492
M315T333	[M+H]+	315.171	5.55117		a	314.163-WINVI_KEGG_C06490_IND//314.163-Ergoline-1-carboxaldehyde,_8-(hydroxymethyl)-10-methoxy-6-methyl-,_(8b)-_METLIN_1520_105115-77-3/	0.004329	1.31	0.0232	1.02215	0.004329	1.23	0.0134	1.35786	0.177489	1.07	0.3076	1.48735	0.017316	1.19	0.0403	1.04712	0.329004	1.08	0.4169	1.33817	0.125541	1.14	0.1724	0.0334072	0.428571	1.02	0.5157	1.28164	0.0822511	1.16	0.1146	0.894565	0.329004	1.16	0.5434	0.54633	0.125541	1.1	0.2166	1.13017	0.177489	1.11	0.3162
M315T45	[M+H]+	315.167	0.746		a	314.159-Pro_Gln_Ala_METLIN_15818_IND//314.159-Ala_Gln_Pro_METLIN_18722_IND//314.159-Ala_Pro_Gln_METLIN_18776_IND//314.159-Gln_Ala_Pro_METLIN_18969_IND//314.159-Pro_Ala_Gln_METLIN_21097_IND//314.159-Gln_Pro_Ala_METLIN_23300_IND/	0.004329	1.18	0.0232	0.140753	0.004329	1.34	0.0134	1.2544	0.004329	1.37	0.0174	0.911749	0.030303	1.2	0.0644	0.140043	0.030303	1.24	0.0528	0.225772	0.017316	1.2	0.0306	0.519171	0.177489	1.17	0.2421	1.28487	0.662338	1.08	0.7179	1.00728	0.030303	1.16	0.1075	0.475835	0.0822511	1.18	0.1558	0.446192	0.017316	1.19	0.0492
M315T90	[M+H]+	315.077	1.50283		a	314.0684-Neryl_diphosphate_METLIN_41061_IND//314.0684-(+)-Bornyl-diphosphate_METLIN_41082_IND//314.0684-Geranyldiphosphate_KEGG_C00341_IND//314.0684-Neryldiphosphate_KEGG_C02569_16751-02-3//314.0684-(+)-Bornyl-diphosphate_KEGG_C03190_IND//314.0684-Linaloyldiphosphate_KEGG_C05308_IND//314.0684-Geranyl_pyrophosphate_HMDB_HMDB02239_763-10-0//314.0684-Geranyl_pyrophosphate_METLIN_400_763-10-0//314.07…	0.004329	1.52	0.0232	1.41154	0.004329	2.42	0.0134	1.18503	0.125541	1.21	0.2336	0.602919	0.0822511	0.39	0.145	1.48614	0.004329	0.27	0.0096	1.37218	0.004329	2.13	0.0095	0.175062	0.004329	1.97	0.0089	1.21046	0.004329	5.25	0.0084	0.488839	0.125541	1.25	0.2878	0.293299	0.004329	1.62	0.0148	1.22133	0.0822511	1.26	0.1755
M315T52	[M+H]+	315.049	0.859667		a	314.0427-Wedelolactone_KEGG_C10541_524-12-9/	0.004329	1.92	0.0232	1.36421	0.0519481	1.56	0.0912	1.09895	0.125541	1.27	0.2336	0.0957453	0.0822511	1.15	0.145	0.655592	0.017316	1.76	0.0318	1.18138	0.00865801	1.48	0.0165	1.2906	0.246753	1.15	0.3242	0.792998	0.017316	0.82	0.0273	1.21952	0.030303	1.58	0.1075	0.369506	0.004329	8.37	0.0148	1.18489	0.177489	1.26	0.3162
M314T291	[M+H]+	314.172	4.84633		a	313.1638-Pro_Thr_Pro_METLIN_21492_IND//313.1638-Pro_Pro_Thr_METLIN_21677_IND//313.1638-Thr_Pro_Pro_METLIN_22024_IND/	0.004329	1.33	0.0232	0.679996	0.00865801	1.4	0.0219	0.331112	1	1.02	1	0.287953	0.0822511	1.15	0.145	1.26395	0.0519481	1.09	0.0853	1.17141	0.004329	1.42	0.0095	0.310805	1	0.98	1	0.366923	0.536797	1.06	0.602	1.28753	0.0822511	1.11	0.2143	0.49978	0.00865801	1.25	0.0244	0.754694	0.930736	1.03	0.9639
M313T341	[M+H]+	313.155	5.68483		a	312.1474-Phe_Phe_METLIN_23981_IND/	0.004329	0.84	0.0232	0.141406	0.004329	1.7	0.0134	1.36654	0.177489	0.82	0.3076	1.3265	0.004329	0.2	0.0151	1.00148	0.004329	0.04	0.0096	0.256213	0.004329	2.26	0.0095	0.753514	0.004329	0.53	0.0089	1.27089	0.004329	0.08	0.0084	1.15707	0.004329	0.62	0.0274	1.85392	0.004329	1.59	0.0148	0.822274	0.004329	0.38	0.0173
M312T300	[M+H]+	312.193	4.99467		a	311.1845-Val_Pro_Pro_METLIN_21255_IND//311.1845-Pro_Val_Pro_METLIN_21539_IND//311.1845-Pro_Pro_Val_METLIN_22893_IND//311.1885-SpiradineA_KEGG_C08708_19741-46-9//311.1885-Allocain-S_KEGG_C14174_IND//311.1885-17beta-Hydroxy-3-methoxyestra-1,3,5(10)-triene-17-carbonitrile_KEGG_C15062_IND//311.1885-Dinorpropoxyphene_METLIN_2165_42576-07-8/	0.004329	1.6	0.0232	1.28592	0.017316	1.46	0.0378	0.442011	0.177489	1.18	0.3076	1.21466	0.017316	1.51	0.0403	1.45391	0.329004	0.93	0.4169	1.16213	0.125541	1.07	0.1724	0.905475	0.536797	1.05	0.6179	0.377842	0.792208	0.99	0.8277	1.21965	0.0822511	1.28	0.2143	1.61993	0.125541	1.11	0.2166	1.51113	0.0822511	1.21	0.1755
M312T184	[M+H]+	312.192	3.07217		a	311.1845-Val_Pro_Pro_METLIN_21255_IND//311.1845-Pro_Val_Pro_METLIN_21539_IND//311.1845-Pro_Pro_Val_METLIN_22893_IND/	0.004329	1.33	0.0232	0.73071	0.004329	1.98	0.0134	0.0769878	0.0519481	1.29	0.1148	0.277956	0.662338	1.05	0.7426	1.06285	0.428571	1.21	0.5194	0.217364	0.004329	2.47	0.0095	1.23053	0.329004	1.15	0.4127	1.24737	0.004329	0.63	0.0084	1.11782	0.004329	1.44	0.0274	1.2613	0.004329	1.82	0.0148	0.426486	0.004329	1.36	0.0173
M312T231	[M+H]+	312.193	3.84217		a	311.1845-Val_Pro_Pro_METLIN_21255_IND//311.1845-Pro_Val_Pro_METLIN_21539_IND//311.1845-Pro_Pro_Val_METLIN_22893_IND/	0.004329	1.6	0.0232	0.501991	0.004329	1.57	0.0134	0.722095	0.004329	1.76	0.0174	1.18	0.004329	1.99	0.0151	1.48291	0.004329	2.02	0.0096	1.37011	0.004329	1.8	0.0095	1.34084	0.004329	1.77	0.0089	0.984425	0.004329	1.72	0.0084	1.23584	0.004329	1.47	0.0274	1.50729	0.004329	1.53	0.0148	0.233612	0.004329	1.6	0.0173
M312T98	[M+H]+	312.192	1.62683		a	311.1845-Val_Pro_Pro_METLIN_21255_IND//311.1845-Pro_Val_Pro_METLIN_21539_IND//311.1845-Pro_Pro_Val_METLIN_22893_IND/	0.004329	318.27	0.0232	0.888111	0.004329	358.64	0.0134	0.557105	0.004329	175.02	0.0174	1.35621	0.004329	70.16	0.0151	1.34188	0.004329	601.92	0.0096	1.32427	0.004329	504.75	0.0095	0.791377	0.004329	300.36	0.0089	1.30588	0.004329	40.62	0.0084	1.23861	0.004329	308.57	0.0274	1.1921	0.004329	428.61	0.0148	0.22777	0.004329	251.91	0.0173
M312T173	[M+H]+	312.131	2.88867		a	311.123-1,7-Dimethylguanosine_HMDB_HMDB01961_69453-64-1//311.123-N2,N2-Dimethylguanosine_HMDB_HMDB04824_2140-67-2//311.123-N2,N2-Dimethylguanosine_METLIN_7086_IND/	0.004329	10.18	0.0232	0.507905	0.004329	4.12	0.0134	0.926126	0.004329	19.88	0.0174	0.387832	0.004329	5.5	0.0151	0.841448	0.004329	12.05	0.0096	1.35879	0.004329	1.59	0.0095	1.14894	0.004329	5.24	0.0089	0.592167	0.004329	1.95	0.0084	1.15688	0.004329	14.95	0.0274	0.267231	0.004329	2.46	0.0148	0.192588	0.004329	16.71	0.0173
M310T240	[M+H]+	310.141	3.99267		a	309.1325-Ser_Gly_Phe_METLIN_16478_IND//309.1325-Tyr_Ala_Gly_METLIN_16538_IND//309.1325-Gly_Ser_Phe_METLIN_16726_IND//309.1325-Ser_Phe_Gly_METLIN_16806_IND//309.1325-Gly_Phe_Ser_METLIN_17957_IND//309.1325-Ala_Gly_Tyr_METLIN_18186_IND//309.1325-Gly_Tyr_Ala_METLIN_20812_IND//309.1325-Gly_Ala_Tyr_METLIN_20853_IND//309.1325-Ala_Tyr_Gly_METLIN_21594_IND//309.1325-Phe_Ser_Gly_METLIN_22093_IND//309.1325-…	0.004329	2.11	0.0232	0.767837	0.004329	3.43	0.0134	0.442841	0.004329	2.21	0.0174	1.52046	0.004329	0.55	0.0151	1.49824	0.004329	0.07	0.0096	1.08837	0.0822511	1.13	0.1197	0.150217	0.004329	0.23	0.0089	1.2208	0.004329	0.11	0.0084	0.341937	0.004329	2.34	0.0274	0.52806	0.004329	3.52	0.0148	0.377731	0.004329	1.57	0.0173
M310T59_2	[M+H]+	310.14	0.979833		a	309.1325-Ser_Gly_Phe_METLIN_16478_IND//309.1325-Tyr_Ala_Gly_METLIN_16538_IND//309.1325-Gly_Ser_Phe_METLIN_16726_IND//309.1325-Ser_Phe_Gly_METLIN_16806_IND//309.1325-Gly_Phe_Ser_METLIN_17957_IND//309.1325-Ala_Gly_Tyr_METLIN_18186_IND//309.1325-Gly_Tyr_Ala_METLIN_20812_IND//309.1325-Gly_Ala_Tyr_METLIN_20853_IND//309.1325-Ala_Tyr_Gly_METLIN_21594_IND//309.1325-Phe_Ser_Gly_METLIN_22093_IND//309.1325-…	0.004329	0.82	0.0232	0.539358	0.246753	0.96	0.3244	1.35294	0.004329	0.71	0.0174	0.226923	0.004329	0.35	0.0151	0.641734	0.004329	0.1	0.0096	1.09207	0.004329	1.32	0.0095	1.15423	0.004329	0.22	0.0089	0.187538	0.004329	0.08	0.0084	1.29243	0.004329	0.86	0.0274	1.66232	0.00865801	1.21	0.0244	1.35412	0.004329	0.62	0.0173
M309T50	[M+H]+	309.112	0.826167		a	308.1049-Bisdemethoxycurcumin_HMDB_HMDB02114_24939-16-0//308.1049-Warfarin_HMDB_HMDB01935_81-81-2//308.1049-Warfarin_METLIN_3031_81-81-2//308.1049-Warfarin_KEGG_C01541_81-81-2/	0.004329	8.31	0.0232	0.633534	0.00796941	221.33	0.0219	1.07064	0.004329	8.62	0.0174	0.588867	0.004329	24.69	0.0151	1.16582	0.0995755	2.11	0.1536	1.13711	0.0221735	11.52	0.0392	1.18654	0.004329	3.22	0.0089	0.235697	0.0822511	2.98	0.1146	0.882	0.246753	1.99	0.4539	1.32191	0.00796941	17.55	0.0244	0.873128	0.004329	4.11	0.0173
M309T425	[M+H]+	309.088	7.08017		a	308.0829-Alprazolam_METLIN_929_28981-97-7//308.0829-Alprazolam_KEGG_C06817_28981-97-7/	0.004329	0.87	0.0232	0.721498	0.662338	0.95	0.7271	1.3589	0.0822511	0.88	0.1671	1.1354	0.00865801	0.87	0.0227	0.939371	0.004329	0.72	0.0096	1.36904	0.00865801	0.83	0.0165	0.901232	0.004329	0.69	0.0089	1.30194	0.004329	0.83	0.0084	1.27896	0.004329	0.85	0.0274	0.837818	0.004329	0.85	0.0148	1.21656	0.0519481	0.86	0.1225
M308T267	[M+H]+	308.159	4.445		a	307.1532-Ala_Ala_Phe_METLIN_15974_IND//307.1532-Phe_Ala_Ala_METLIN_19147_IND//307.1532-Ala_Phe_Ala_METLIN_21897_IND/	0.004329	3.32	0.0232	0.298095	0.004329	4.26	0.0134	1.38883	0.0822511	2.6	0.1671	0.150231	0.004329	1.31	0.0151	0.0699837	0.004329	5.22	0.0096	0.246426	0.004329	4.85	0.0095	0.311342	0.004329	4.73	0.0089	0.430862	0.246753	1.32	0.3071	1.28296	0.125541	1.46	0.2878	0.166633	0.017316	1.91	0.0438	1.49057	0.0822511	1.18	0.1755
M307T286_2	[M+H]+	307.149	4.75917		a	306.144-Lupinate_KEGG_C01513_67392-79-4/	0.004329	0.72	0.0232	0.295343	0.030303	0.86	0.0595	1.15205	0.004329	0.64	0.0174	1.53748	0.004329	0.2	0.0151	0.440117	0.004329	0.11	0.0096	1.29884	0.004329	0.47	0.0095	0.448346	0.004329	0.11	0.0089	1.32054	0.004329	0.05	0.0084	1.24875	0.004329	0.73	0.0274	0.441459	0.792208	0.96	0.8599	1.4953	0.004329	0.47	0.0173
M307T55	[M+H]+	307.033	0.9235		a	306.0253-2,3-CyclicUMP_KEGG_C02355_IND//306.0253-2,3-Cyclic_UMP_METLIN_3438_606-02-0//306.0253-2-Deoxyuridine_5-monophosphate_(dUMP)_METLIN_4140_964-26-1//306.0255-MonobromobisphenolA_KEGG_C13623_6073-11-6/	0.004329	0.79	0.0232	1.34383	0.125541	0.94	0.1844	1.36975	0.004329	0.73	0.0174	0.4567	0.177489	0.9	0.2692	0.589144	0.004329	0.18	0.0096	1.37879	0.004329	1.26	0.0095	0.2937	0.536797	1.04	0.6179	1.23386	0.004329	1.41	0.0084	0.992145	0.662338	0.98	0.8102	0.560334	0.00865801	1.11	0.0244	1.21387	0.246753	0.86	0.4005
M306T286	[M+H]+	306.146	4.76567		a	305.1376-1H-1,2,4-Triazole-1-propanoic_acid,_3-ethyl-4,5-dihydro-5-oxo-4-(2-phenoxyethyl)-_METLIN_1476_154605-60-4//305.1376-Trp_Thr_METLIN_23712_IND//305.1376-Thr_Trp_METLIN_23729_IND//305.1409-Ile_Cys_Ala_METLIN_16049_IND//305.1409-Cys_Ala_Leu_METLIN_16593_IND//305.1409-Ala_Cys_Leu_METLIN_16797_IND//305.1409-Ala_Leu_Cys_METLIN_18143_IND//305.1409-Gly_Met_Val_METLIN_18445_IND//305.1409-Ala_Ile_C…	0.004329	0.74	0.0232	0.685494	0.0519481	0.88	0.0912	1.26449	0.004329	0.72	0.0174	0.24088	0.004329	0.29	0.0151	0.711431	0.004329	0.09	0.0096	1.26935	0.004329	0.51	0.0095	0.592547	0.004329	0.15	0.0089	1.18007	0.004329	0.09	0.0084	1.27955	0.004329	0.73	0.0274	0.39123	0.930736	0.99	0.9541	1.12885	0.004329	0.47	0.0173
M306T70	[M+H]+	306.081	1.17467		a	305.0738-Sertraline_HMDB_HMDB05010_79617-96-2//305.0738-Sertraline_KEGG_C07246_79617-96-2//305.0738-Sertraline_METLIN_2417_79617-96-2/	0.004329	4.29	0.0232	0.369996	0.004329	3.07	0.0134	0.691061	0.004329	4.88	0.0174	1.55841	0.004329	0.39	0.0151	0.562225	0.004329	2.82	0.0096	1.35272	0.004329	0.5	0.0095	1.28243	0.004329	0.2	0.0089	1.1204	0.00549411	0.05	0.0104	1.14258	0.792208	0.99	0.8922	0.51407	0.792208	1.02	0.8599	1.32087	0.00673595	0.1	0.0255
M306T41	[M+H]+	306.062	0.690167		a	305.0569-L-Tyrosine,_3-methoxy-a-methyl-,_hydrogen_sulfate_METLIN_1220_157105-97-0/	0.004329	0.12	0.0232	0.201267	0.004329	0.33	0.0134	0.414349	0.004329	0.11	0.0174	1.34287	0.00389049	0	0.0151	1.33533	0.004329	0.07	0.0096	1.07638	0.004329	0.32	0.0095	0.068257	0.004329	0.4	0.0089	1.32895	0.00549411	0.01	0.0104	1.28632	0.004329	0.11	0.0274	1.67966	0.004329	0.19	0.0148	0.62805	0.004329	0.15	0.0173
M306T44	[M+H]+	306.049	0.728833		a	305.0413-Cyclic_CMP_METLIN_3436_626978//305.0413-2,3-Cyclic_CMP_METLIN_3437_633-90-9//305.0413-3,5-CyclicCMP_KEGG_C00941_3616-08-8//305.0413-2,3-CyclicCMP_KEGG_C02354_IND/	0.004329	0.77	0.0232	0.825289	0.930736	0.98	0.9473	0.0546026	0.017316	0.75	0.0465	0.895286	0.177489	1.16	0.2692	1.44744	0.004329	0.25	0.0096	0.921946	0.00865801	1.17	0.0165	1.16636	0.017316	1.17	0.0291	0.95036	0.004329	1.5	0.0084	1.16558	0.662338	0.95	0.8102	0.540605	0.0822511	1.13	0.1558	0.339676	0.017316	0.84	0.0492
M305T234	[M+H]+	305.181	3.89317		a	304.1747-Gly_Lys_Thr_METLIN_17133_IND//304.1747-Ala_Ser_Lys_METLIN_17480_IND//304.1747-Gly_Thr_Lys_METLIN_18490_IND//304.1747-Lys_Thr_Gly_METLIN_18975_IND//304.1747-Thr_Lys_Gly_METLIN_20126_IND//304.1747-Lys_Gly_Thr_METLIN_20362_IND//304.1747-Lys_Ser_Ala_METLIN_20755_IND//304.1747-Ser_Lys_Ala_METLIN_20899_IND//304.1747-Lys_Ala_Ser_METLIN_21156_IND//304.1747-Thr_Gly_Lys_METLIN_21944_IND//304.1747-…	0.004329	1.16	0.0232	0.161774	0.00865801	1.13	0.0219	1.38501	0.0822511	1.1	0.1671	0.187453	0.004329	1.21	0.0151	0.275026	0.004329	1.15	0.0096	0.651862	0.00865801	1.16	0.0165	0.559371	0.125541	1.07	0.1777	0.835441	0.004329	1.19	0.0084	1.27089	0.004329	1.08	0.0274	0.669887	0.004329	1.22	0.0148	0.562877	0.0822511	1.13	0.1755
M305T307	[M+H]+	305.17	5.11717		a	304.1648-Discadenine_KEGG_C01804_69832-12-8/	0.004329	0.59	0.0232	0.569262	0.004329	0.83	0.0134	0.865875	0.004329	0.5	0.0174	1.14976	0.004329	0.16	0.0151	0.219636	0.00796941	0	0.0166	1.07094	0.004329	0.43	0.0095	1.16029	0.004329	0.08	0.0089	1.22152	0.004329	0.01	0.0084	1.22977	0.004329	0.68	0.0274	1.3093	0.329004	0.94	0.4577	0.120873	0.004329	0.41	0.0173
M304T307	[M+H]+	304.166	5.11383		a	303.1583-Val_Trp_METLIN_23665_IND//303.1583-Trp_Val_METLIN_23894_IND//303.1583-N(6)-[(Indol-3-yl)acetyl]-L-lysine_KEGG_C04211_IND/	0.004329	0.6	0.0232	0.16619	0.004329	0.81	0.0134	1.11821	0.004329	0.49	0.0174	1.09574	0.004329	0.16	0.0151	0.54533	0.004329	0.02	0.0096	1.36362	0.004329	0.43	0.0095	1.30912	0.004329	0.1	0.0089	1.0972	0.004329	0.03	0.0084	1.23865	0.004329	0.7	0.0274	1.80726	0.177489	0.94	0.2828	0.852476	0.004329	0.4	0.0173
M303T88	[M+H]+	303.203	1.46417		a	302.1954-Val_Gly_Lys_METLIN_16957_IND//302.1954-Gly_Val_Lys_METLIN_20463_IND//302.1954-Val_Lys_Gly_METLIN_21334_IND//302.1954-Gly_Lys_Val_METLIN_21701_IND//302.1954-Lys_Val_Gly_METLIN_22505_IND//302.1954-Lys_Gly_Val_METLIN_22744_IND/	0.004329	0.64	0.0232	0.711767	0.004329	0.59	0.0134	1.31613	0.004329	0.52	0.0174	0.443526	0.004329	0.6	0.0151	1.25222	0.004329	0.02	0.0096	1.02332	0.004329	0.05	0.0095	0.804502	0.004329	0.03	0.0089	0.158268	0.004329	0.02	0.0084	0.803005	0.00865801	0.74	0.0416	1.53813	0.004329	0.39	0.0148	1.23854	0.00865801	0.72	0.0278
M303T36	[M+H]+	303.178	0.597333		a	302.1703-Arg_Ala_Gly_METLIN_15649_IND//302.1703-Ala_Gly_Arg_METLIN_17635_IND//302.1703-Ala_Arg_Gly_METLIN_17702_IND//302.1703-Arg_Gly_Ala_METLIN_18431_IND//302.1703-Gly_Arg_Ala_METLIN_20107_IND//302.1703-Gly_Ala_Arg_METLIN_20778_IND//302.1703-Gln_Arg_METLIN_23760_IND//302.1703-Arg_Gln_METLIN_23885_IND//302.1729-Tributyrin_KEGG_C13870_60-01-5/	0.004329	0.62	0.0232	0.35711	0.004329	0.67	0.0134	0.364645	0.004329	0.58	0.0174	0.467188	0.004329	0.24	0.0151	0.628642	0.004329	0.04	0.0096	1.01144	0.004329	0.42	0.0095	0.367331	0.004329	0.11	0.0089	0.518967	0.004329	0.04	0.0084	1.2124	0.004329	0.54	0.0274	0.276769	0.004329	0.81	0.0148	0.670274	0.004329	0.28	0.0173
M303T97	[M+H]+	303.146	1.62383		a	302.1379-Phe_His_METLIN_23660_IND//302.1379-His_Phe_METLIN_23702_IND/	0.004329	0.64	0.0232	0.653839	0.004329	0.66	0.0134	1.23649	0.004329	0.57	0.0174	1.47118	0.004329	0.15	0.0151	1.30169	0.004329	0.07	0.0096	1.36883	0.004329	0.68	0.0095	1.08796	0.004329	0.13	0.0089	1.23022	0.004329	0.08	0.0084	0.905969	0.004329	0.64	0.0274	0.560126	0.177489	0.92	0.2828	1.25211	0.004329	0.35	0.0173
M302T322	[M+H]+	302.208	5.36933		a	301.2002-Leu_Ala_Val_METLIN_15737_IND//301.2002-Gly_Ile_Ile_METLIN_15900_IND//301.2002-Ile_Leu_Gly_METLIN_16417_IND//301.2002-Leu_Gly_Ile_METLIN_16798_IND//301.2002-Leu_Leu_Gly_METLIN_17297_IND//301.2002-Ile_Gly_Leu_METLIN_17450_IND//301.2002-Leu_Val_Ala_METLIN_17451_IND//301.2002-Val_Ala_Ile_METLIN_17739_IND//301.2002-Gly_Leu_Leu_METLIN_17793_IND//301.2002-Ile_Val_Ala_METLIN_19156_IND//301.2002-…	0.004329	1.52	0.0232	0.768088	0.004329	2.37	0.0134	0.947343	0.017316	1.51	0.0465	0.396638	0.004329	0.57	0.0151	1.49376	0.004329	0.03	0.0096	1.28979	0.004329	0.68	0.0095	1.31665	0.004329	0.1	0.0089	1.15369	0.004329	0.03	0.0084	1.26831	1	0.96	1	1.6363	0.004329	1.4	0.0148	1.14174	0.125541	0.82	0.2434
M302T333_2	[M+H]+	302.189	5.55217		a	301.179-N-Acetylprimaquine_METLIN_2079_77229-67-5/	0.004329	0.64	0.0232	0.553885	0.004329	0.38	0.0134	1.05692	0.004329	0.42	0.0174	1.5872	0.428571	0.95	0.5334	0.469266	0.004329	0.32	0.0096	0.305465	0.329004	0.92	0.3944	0.145229	0.00865801	0.6	0.0153	1.31443	0.004329	0.42	0.0084	0.89762	0.536797	1	0.7218	0.356052	0.017316	0.74	0.0438	0.465774	0.792208	1.09	0.8783
M302T176	[M+H]+	302.172	2.936		a	301.1638-Val_Ser_Pro_METLIN_18878_IND//301.1638-Ser_Val_Pro_METLIN_19504_IND//301.1638-Ser_Pro_Val_METLIN_20433_IND//301.1638-Pro_Val_Ser_METLIN_20743_IND//301.1638-Val_Pro_Ser_METLIN_20939_IND//301.1638-Pro_Ser_Val_METLIN_23420_IND//301.1638-(Ac)2-L-Lys-D-Ala_KEGG_C02487_IND/	0.004329	1.27	0.0232	1.13533	0.004329	1.56	0.0134	1.04263	0.177489	1.2	0.3076	0.465352	0.428571	1.12	0.5334	0.563651	0.004329	0.69	0.0096	1.11636	0.246753	0.95	0.3087	0.319852	0.004329	0.62	0.0089	0.471713	0.004329	0.49	0.0084	1.28278	0.792208	1.05	0.8922	0.224008	0.125541	1.1	0.2166	1.10104	0.930736	1.02	0.9639
M302T296	[M+H]+	302.151	4.93267		a	301.1426-Febrifugine_KEGG_C10677_24159-07-7//301.1426-Isofebrifugine_KEGG_C10698_32434-44-9//301.1426-Trp_Pro_METLIN_23980_IND//301.1426-Pro_Trp_METLIN_24006_IND/	0.004329	0.77	0.0232	0.629719	0.004329	1.22	0.0134	0.417962	0.004329	0.63	0.0174	1.36745	0.004329	0.17	0.0151	1.50328	0.004329	0.05	0.0096	0.838869	0.004329	1.32	0.0095	1.22743	0.004329	0.19	0.0089	1.10893	0.004329	0.08	0.0084	0.118823	0.004329	0.68	0.0274	0.181509	0.004329	1.38	0.0148	1.52066	0.004329	0.36	0.0173
M301T78	[M+H]+	301.13	1.294		a	300.1209-Salidroside_KEGG_C06046_IND//300.1212-GPCho(2:0/0:0)_METLIN_40309_IND//300.1212-GPCho(2:0/0:0[U])_METLIN_40310_IND//300.1212-GPCho(0:0/2:0)_METLIN_40350_IND//300.1212-GPCho(0:0/2:0[U])_METLIN_40351_IND//300.1256-Desmethylranitidine_METLIN_2250_66357-25-3/	0.004329	1.16	0.0232	0.239967	0.004329	1.09	0.0134	0.870114	0.246753	1.09	0.3939	0.223712	0.004329	1.23	0.0151	1.50247	0.004329	1.34	0.0096	0.810127	0.004329	1.19	0.0095	0.354349	0.004329	1.16	0.0089	1.15727	0.00865801	1.16	0.0145	0.466963	0.004329	1.18	0.0274	0.451223	0.0822511	1.04	0.1558	0.188557	0.004329	1.17	0.0173
M300T274	[M+H]+	300.156	4.56917		a	299.1481-Ser_Pro_Pro_METLIN_17390_IND//299.1481-Pro_Pro_Ser_METLIN_21717_IND//299.1481-Pro_Ser_Pro_METLIN_23277_IND/	0.004329	1.21	0.0232	1.36005	0.004329	1.3	0.0134	1.42223	0.017316	1.23	0.0465	1.54181	0.004329	1.25	0.0151	1.1756	0.0822511	1.09	0.1269	1.37965	0.004329	1.24	0.0095	1.33199	0.030303	1.19	0.0488	1.31787	0.662338	1	0.7179	1.08866	0.017316	1.13	0.0719	0.892641	0.00865801	1.15	0.0244	0.56321	0.017316	1.21	0.0492
M300T89_2	[M+H]+	300.086	1.4785		a	299.0770-D-4-Phosphopantothenate_HMDB_HMDB01016_Not_Available//299.0770-D-4-Phosphopantothenate_KEGG_C03492_IND//299.0770-D-4-Phosphopantothenate_METLIN_3427_5875-50-3//299.0794-AvenanthramideA_KEGG_C08472_108605-70-5/	0.004329	0.69	0.0232	1.12645	0.017316	1.31	0.0378	0.523915	0.004329	0.48	0.0174	1.00681	0.662338	0.61	0.7426	0.252513	0.004329	0.11	0.0096	0.947535	0.246753	1.07	0.3087	1.24901	0.004329	0.58	0.0089	1.21193	0.004329	2.23	0.0084	1.2605	0.004329	0.79	0.0274	0.666893	0.792208	1.11	0.8599	0.424801	0.125541	0.82	0.2434
M299T89	[M+H]+	299.083	1.48433		a	298.0776-Mefenacet_KEGG_C14525_73250-68-7/	0.004329	0.79	0.0232	0.10628	0.004329	1.22	0.0134	1.4177	0.004329	0.56	0.0174	0.137838	0.0822511	0.25	0.145	0.511691	0.004329	0.12	0.0096	1.32846	0.0822511	1.1	0.1197	1.29657	0.004329	0.61	0.0089	1.29844	0.004329	1.94	0.0084	0.809108	0.00865801	0.76	0.0416	1.59765	0.428571	1.03	0.5579	0.857109	0.246753	0.89	0.4005
M298T49	[M+H]+	298.15	0.813		a	297.1437-Ala_His_Ala_METLIN_19421_IND//297.1437-His_Ala_Ala_METLIN_21317_IND//297.1437-Ala_Ala_His_METLIN_23150_IND/	0.004329	0.24	0.0232	0.960155	0.030303	1.14	0.0595	0.716825	0.662338	0.85	0.7828	0.0956027	0.004329	0.7	0.0151	0.109654	0.004329	0.12	0.0096	1.35532	0.017316	1.15	0.0306	1.32098	0.00865801	1.89	0.0153	1.29131	0.004329	0.49	0.0084	0.532411	0.017316	0.37	0.0719	1.25366	0.930736	0.99	0.9541	0.349485	0.0822511	0.45	0.1755
M298T108	[M+H]+	298.116	1.79767		a	297.1073-Psicofuranin_KEGG_C05342_1874-54-0//297.1073-1-Methylguanosine_METLIN_6324_IND//297.1073-1-Methylguanosine_HMDB_HMDB01563_2140-65-0//297.1073-2-Methylguanosine_HMDB_HMDB05862_2140-77-4//297.1073-3-O-Methylguanosine_HMDB_HMDB06038_10300-27-3/	0.004329	6.04	0.0232	1.54255	0.004329	4.62	0.0134	1.25685	0.004329	14.16	0.0174	0.571169	0.004329	5.5	0.0151	0.57856	0.004329	5.66	0.0096	0.953558	0.004329	0.4	0.0095	0.0854324	0.792208	0.99	0.8408	0.160282	0.00865801	0.57	0.0145	0.0355146	0.004329	3.52	0.0274	0.202882	0.017316	1.69	0.0438	1.53706	0.004329	2.21	0.0173
M297T96	[M+H]+	297.128	1.59467		a	296.1195-Phe_Met_METLIN_23671_IND//296.1195-Met_Phe_METLIN_23682_IND//296.1233-2-Methylaminoadenosine_KEGG_C03218_13364-95-9/	0.004329	0.69	0.0232	1.44615	0.0822511	0.93	0.1315	1.22768	0.004329	0.64	0.0174	0.988381	0.004329	0.32	0.0151	0.0371247	0.004329	0.06	0.0096	0.431753	0.004329	0.63	0.0095	0.147545	0.004329	0.12	0.0089	0.548718	0.004329	0.04	0.0084	0.28262	0.004329	0.72	0.0274	1.38535	0.246753	1.06	0.3663	1.44472	0.004329	0.57	0.0173
M297T312	[M+H]+	297.128	5.19467		a	296.1195-Phe_Met_METLIN_23671_IND//296.1195-Met_Phe_METLIN_23682_IND/	0.004329	3.94	0.0232	1.55735	0.004329	23.89	0.0134	0.904327	0.004329	4.51	0.0174	0.239626	1	1.02	1	1.23822	0.246753	0.89	0.3289	1.34865	0.004329	30.48	0.0095	1.34146	0.004329	5.05	0.0089	1.32005	0.004329	0.65	0.0084	1.14103	0.004329	1.21	0.0274	0.522257	0.004329	4.22	0.0148	1.52161	0.428571	0.92	0.5925
M296T141	[M+H]+	296.133	2.35517		a	295.1281-N6,N6-Dimethyladenosine_KEGG_C03416_2620-62-4/	0.004329	0.78	0.0232	0.861739	0.004329	1.49	0.0134	0.672162	0.00865801	0.73	0.0265	0.309102	0.004329	0.45	0.0151	1.44027	0.004329	0.09	0.0096	0.785908	0.004329	1.72	0.0095	0.0647696	0.004329	0.36	0.0089	0.443873	0.004329	0.03	0.0084	1.28693	0.930736	0.97	0.9654	1.56196	0.004329	1.61	0.0148	0.998825	0.125541	0.88	0.2434
M296T230	[M+H]+	296.136	3.83283		a	295.1281-N6,N6-Dimethyladenosine_KEGG_C03416_2620-62-4/	0.004329	12.42	0.0232	0.501141	0.004329	4.86	0.0134	0.978323	0.004329	25.98	0.0174	0.393959	0.004329	26.38	0.0151	0.256576	0.004329	22.07	0.0096	0.974851	0.004329	2.86	0.0095	1.06566	0.004329	10.63	0.0089	1.25097	0.004329	8.55	0.0084	1.29247	0.004329	24.99	0.0274	1.02439	0.004329	8.94	0.0148	1.19198	0.004329	23.55	0.0173
M296T96	[M+H]+	296.125	1.595		a	295.1168-Gly_Tyr_Gly_METLIN_15854_IND//295.1168-Gly_Gly_Tyr_METLIN_18482_IND//295.1168-Tyr_Gly_Gly_METLIN_20763_IND//295.1168-Tyr_Asn_METLIN_23743_IND//295.1168-Asn_Tyr_METLIN_24032_IND//295.1184-Desmethylfluoxetine_METLIN_2768_83891-03-6/	0.004329	0.73	0.0232	0.158043	0.004329	0.86	0.0134	0.173918	0.004329	0.65	0.0174	0.357168	0.004329	0.37	0.0151	0.528949	0.004329	0.11	0.0096	0.352182	0.004329	0.62	0.0095	0.199944	0.004329	0.16	0.0089	0.118669	0.004329	0.08	0.0084	0.242619	0.004329	0.74	0.0274	0.488324	1	0.97	1	1.24268	0.004329	0.57	0.0173
M295T330_2	[M+H]+	295.181	5.49733		a	294.1732-Cinchonine_KEGG_C06528_118-10-5//294.1732-Eburnamonine_KEGG_C09149_4880-88-0//294.1732-Cinchonidine_KEGG_C11379_485-71-2//294.1732-10-Deoxysarpagine_KEGG_C11635_604-99-9//294.1732-Cinchonine_METLIN_3422_118-10-5/	0.004329	0.56	0.0232	1.18408	0.004329	0.27	0.0134	1.3705	0.004329	0.37	0.0174	1.54097	0.536797	0.92	0.6364	1.47122	0.004329	0.28	0.0096	1.3677	1	0.95	1	1.33649	0.004329	0.56	0.0089	1.3195	0.004329	0.42	0.0084	1.19918	0.246753	0.92	0.4539	0.780315	0.0519481	0.76	0.1082	0.775868	0.662338	1.02	0.7852
M295T141	[M+H]+	295.13	2.35517		a	294.1216-Glutamylphenylalanine_METLIN_5573_IND//294.1216-Aspartame_METLIN_6377_IND//294.1216-Glu_Phe_METLIN_23756_IND//294.1216-Phe_Glu_METLIN_23833_IND//294.1216-Aspartame_HMDB_HMDB01894_22839-47-0//294.1216-Glutamylphenylalanine_HMDB_HMDB00594_7432-24-8//294.1216-Aspartame_KEGG_C11045_22839-47-0/	0.004329	0.81	0.0232	0.932604	0.004329	1.49	0.0134	1.32068	0.00865801	0.74	0.0265	1.35906	0.004329	0.51	0.0151	0.946896	0.004329	0.18	0.0096	1.09473	0.004329	1.75	0.0095	1.30933	0.004329	0.42	0.0089	0.95232	0.004329	0.07	0.0084	1.29136	0.662338	0.94	0.8102	0.466024	0.004329	1.64	0.0148	1.30706	0.536797	0.92	0.692
M294T106	[M+H]+	294.182	1.76483		a	293.1739-Lys_Phe_METLIN_23676_IND//293.1739-Phe_Lys_METLIN_23929_IND/	0.004329	0.62	0.0232	1.43293	0.017316	0.82	0.0378	0.969237	0.004329	0.56	0.0174	0.722049	0.004329	0.24	0.0151	1.17921	0.004329	0.03	0.0096	0.831609	0.004329	0.34	0.0095	0.261839	0.004329	0.07	0.0089	0.557126	0.004329	0.02	0.0084	1.25661	0.004329	0.53	0.0274	0.959903	0.246753	0.93	0.3663	1.27061	0.004329	0.28	0.0173
M294T48	[M+H]+	294.149	0.803333		a	293.1416-MelosatinB_KEGG_C09222_64838-03-5/	0.004329	0.6	0.0232	1.50792	0.930736	0.99	0.9473	1.37429	0.004329	0.53	0.0174	1.27606	0.004329	0.31	0.0151	0.585128	0.00673595	0	0.0145	1.37092	0.004329	0.54	0.0095	1.31323	0.004329	0.08	0.0089	1.31884	0.00549411	0	0.0104	0.877451	0.004329	0.56	0.0274	0.0754803	0.662338	0.98	0.7605	1.41665	0.004329	0.38	0.0173
M292T278	[M+H]+	292.13	4.6415		a	291.1219-Trp_Ser_METLIN_23683_IND//291.1219-Ser_Trp_METLIN_23978_IND//291.1253-Met_Ala_Ala_METLIN_15700_IND//291.1253-Gly_Leu_Cys_METLIN_15799_IND//291.1253-Gly_Cys_Ile_METLIN_16080_IND//291.1253-Ala_Val_Cys_METLIN_16648_IND//291.1253-Ile_Gly_Cys_METLIN_17071_IND//291.1253-Cys_Leu_Gly_METLIN_17810_IND//291.1253-Ala_Met_Ala_METLIN_17826_IND//291.1253-Leu_Cys_Gly_METLIN_18068_IND//291.1253-Cys_Ala_…	0.004329	0.63	0.0232	0.711377	0.004329	0.74	0.0134	1.33484	0.004329	0.52	0.0174	0.208496	0.004329	0.14	0.0151	1.43095	0.004329	0.11	0.0096	1.32738	0.004329	0.42	0.0095	1.21405	0.004329	0.14	0.0089	1.26186	0.004329	0.07	0.0084	0.166435	0.004329	0.65	0.0274	0.695432	0.00865801	0.89	0.0244	0.94238	0.004329	0.35	0.0173
M291T140	[M+H]+	291.098	2.33133		a	290.0903-N2-Malonyl-D-tryptophan_KEGG_C03414_IND/	0.004329	1.22	0.0232	0.372788	0.004329	1.44	0.0134	1.08483	0.428571	1.09	0.5859	0.884967	0.004329	1.27	0.0151	0.168191	0.329004	0.94	0.4169	1.35708	0.329004	1.05	0.3944	1.29587	0.428571	0.88	0.5157	1.31459	0.329004	0.93	0.3961	1.17991	0.662338	0.95	0.8102	0.425237	0.792208	0.97	0.8599	0.387715	0.792208	1	0.8783
M290T115	[M+H]+	290.172	1.917		a	289.1638-Gly_Thr_Leu_METLIN_16182_IND//289.1638-Ile_Thr_Gly_METLIN_16324_IND//289.1638-Ser_Leu_Ala_METLIN_16699_IND//289.1638-Ser_Ala_Ile_METLIN_16896_IND//289.1638-Val_Ala_Thr_METLIN_17341_IND//289.1638-Leu_Thr_Gly_METLIN_17357_IND//289.1638-Ser_Ala_Leu_METLIN_17435_IND//289.1638-Thr_Leu_Gly_METLIN_17550_IND//289.1638-Ala_Ser_Ile_METLIN_17654_IND//289.1638-Leu_Gly_Thr_METLIN_17864_IND//289.1638-…	0.004329	0.78	0.0232	0.827378	0.004329	0.89	0.0134	1.06105	0.017316	0.74	0.0465	0.535797	0.004329	0.39	0.0151	1.04449	0.004329	0.05	0.0096	0.240099	0.004329	0.25	0.0095	0.347596	0.004329	0.06	0.0089	0.124205	0.004329	0.05	0.0084	0.78499	0.004329	0.81	0.0274	1.71886	0.004329	0.72	0.0148	0.241081	0.004329	0.65	0.0173
M289T323_2	[M+H]+	289.181	5.37517		a	288.1725-6beta-Hydroxyestradiol-17beta_KEGG_C03935_IND//288.1725-Estriol_KEGG_C05141_50-27-1//288.1725-2-Hydroxyestradiol-17beta_KEGG_C05301_362-05-0//288.1725-4-Hydroxyestradiol-17beta_KEGG_C14209_5976-61-4//288.1725-D-Homo-A-nor-17a-oxaandrost-3(5)-ene-2,17-dione_KEGG_C15385_IND//288.1725-8-hydroxy-13,17-octadecadiene-9,11-diynoic_acid_METLIN_35631_IND//288.1725-estra-1,3,5(10)-triene-3,16,17-t…	0.004329	0.68	0.0232	0.502236	0.004329	0.5	0.0134	1.36563	0.004329	0.52	0.0174	0.52544	0.329004	0.85	0.4361	1.50103	0.004329	0.1	0.0096	1.37255	0.004329	0.03	0.0095	1.25036	0.004329	0.02	0.0089	1.17418	0.004329	0.03	0.0084	1.1894	0.536797	0.95	0.7218	1.46466	0.004329	0.61	0.0148	1.36073	1	0.97	1
M289T354	[M+H]+	289.155	5.89283		a	288.1474-N-(3-Indolylacetyl)-L-isoleucine_METLIN_34533_57105-45-0//288.1474-Methyl2-(4-isopropyl-4-methyl-5-oxo-2-imidazolin-2-yl)-p-toluate_KEGG_C11494_IND//288.1474-Methyl6-(4-isopropyl-4-methyl-5-oxo-2-imidazolin-2-yl)-m-toluate_KEGG_C11495_IND/	0.004329	1.16	0.0232	0.368336	0.004329	1.4	0.0134	1.4633	0.329004	1.11	0.4863	0.623545	0.004329	1.23	0.0151	1.46486	0.792208	1	0.8453	0.890774	0.017316	1.21	0.0306	1.34451	0.246753	1.09	0.3242	1.31025	0.177489	1.07	0.2282	1.09963	1	1.01	1	0.498316	0.030303	1.11	0.0701	0.195107	0.125541	1.17	0.2434
M288T46	[M+H]+	288.203	0.771667		a	287.1957-Arg_Ile_METLIN_23721_IND//287.1957-Leu_Arg_METLIN_23800_IND//287.1957-Ile_Arg_METLIN_23986_IND//287.1957-Arg_Leu_METLIN_24022_IND/	0.004329	0.58	0.0232	1.49003	0.792208	0.96	0.8358	1.10669	0.004329	0.53	0.0174	1.25686	0.004329	0.23	0.0151	1.35285	0.004329	0.05	0.0096	0.80444	0.004329	1.48	0.0095	1.0587	0.004329	0.28	0.0089	0.919884	0.004329	0.29	0.0084	0.552706	0.004329	0.62	0.0274	1.87171	0.004329	1.58	0.0148	0.932278	0.004329	0.42	0.0173
M288T79	[M+H]+	288.203	1.31767		a	287.1957-Arg_Ile_METLIN_23721_IND//287.1957-Leu_Arg_METLIN_23800_IND//287.1957-Ile_Arg_METLIN_23986_IND//287.1957-Arg_Leu_METLIN_24022_IND/	0.004329	0.56	0.0232	1.21767	0.030303	0.62	0.0595	0.361963	0.004329	0.49	0.0174	0.626161	0.004329	0.22	0.0151	1.04261	0.004329	0.03	0.0096	1.29072	0.004329	0.19	0.0095	1.18419	0.004329	0.08	0.0089	1.27077	0.004329	0.03	0.0084	1.01314	0.004329	0.47	0.0274	0.973381	0.030303	0.72	0.0701	1.12601	0.004329	0.29	0.0173
M288T130	[M+H]+	288.192	2.17267		a	287.1845-Val_Gly_Leu_METLIN_16576_IND//287.1845-Gly_Ile_Val_METLIN_17185_IND//287.1845-Ile_Gly_Val_METLIN_17219_IND//287.1845-Leu_Gly_Val_METLIN_17429_IND//287.1845-Val_Ile_Gly_METLIN_17526_IND//287.1845-Leu_Val_Gly_METLIN_18078_IND//287.1845-Gly_Leu_Val_METLIN_18266_IND//287.1845-Val_Leu_Gly_METLIN_20076_IND//287.1845-Gly_Val_Leu_METLIN_20503_IND//287.1845-Val_Gly_Ile_METLIN_21121_IND//287.1845-…	0.004329	0.82	0.0232	1.56521	0.00865801	1.28	0.0219	1.13942	0.017316	0.77	0.0465	0.652042	0.004329	0.5	0.0151	0.471295	0.004329	0.02	0.0096	1.27454	0.004329	0.43	0.0095	1.22174	0.004329	0.08	0.0089	1.17393	0.004329	0.05	0.0084	1.28345	0.017316	0.81	0.0719	1.34733	0.004329	0.85	0.0148	1.57362	0.004329	0.69	0.0173
M288T282	[M+H]+	288.193	4.69783		a	287.1845-Val_Gly_Leu_METLIN_16576_IND//287.1845-Gly_Ile_Val_METLIN_17185_IND//287.1845-Ile_Gly_Val_METLIN_17219_IND//287.1845-Leu_Gly_Val_METLIN_17429_IND//287.1845-Val_Ile_Gly_METLIN_17526_IND//287.1845-Leu_Val_Gly_METLIN_18078_IND//287.1845-Gly_Leu_Val_METLIN_18266_IND//287.1845-Val_Leu_Gly_METLIN_20076_IND//287.1845-Gly_Val_Leu_METLIN_20503_IND//287.1845-Val_Gly_Ile_METLIN_21121_IND//287.1845-…	0.004329	0.51	0.0232	0.292453	0.004329	0.38	0.0134	1.31518	0.004329	0.4	0.0174	1.43682	0.004329	0.24	0.0151	1.27248	0.004329	0.01	0.0096	0.9835	0.004329	0.08	0.0095	0.381503	0.004329	0.01	0.0089	1.28229	0.004329	0	0.0084	1.22385	0.017316	0.79	0.0719	0.918336	0.004329	0.43	0.0148	0.982914	0.004329	0.66	0.0173
M288T302	[M+H]+	288.135	5.02983		a	287.127-SR95531_KEGG_C13796_IND/	0.004329	1.14	0.0232	1.1123	0.004329	1.23	0.0134	1.10104	0.0822511	1.11	0.1671	0.409225	0.004329	1.23	0.0151	1.38107	0.246753	1.04	0.3289	0.696403	0.004329	1.18	0.0095	0.420513	0.329004	1.09	0.4127	0.547736	0.004329	1.12	0.0084	1.05522	0.017316	1.13	0.0719	1.36394	0.00865801	1.14	0.0244	0.597008	0.030303	1.15	0.0784
M288T62	[M+H]+	288.12	1.03867		a	287.1117-n-Ribosylhistidine_HMDB_HMDB02089_98379-91-0//287.1117-n-Ribosylhistidine_METLIN_6481_IND//287.1117-Pro_Gly_Asp_METLIN_15888_IND//287.1117-Asp_Pro_Gly_METLIN_16405_IND//287.1117-Pro_Asp_Gly_METLIN_19663_IND//287.1117-Asp_Gly_Pro_METLIN_19961_IND//287.1117-Gly_Asp_Pro_METLIN_22248_IND//287.1117-Gly_Pro_Asp_METLIN_22287_IND/	0.004329	1.58	0.0232	1.69362	0.004329	1.64	0.0134	1.36508	0.004329	1.34	0.0174	0.412408	0.004329	1.54	0.0151	0.677365	0.004329	1.44	0.0096	1.33826	0.004329	1.86	0.0095	1.24609	0.00865801	1.49	0.0153	1.28136	0.004329	1.4	0.0084	1.29073	0.428571	1.17	0.6378	1.46714	0.017316	1.44	0.0438	1.46845	0.0822511	1.4	0.1755
M287T59	[M+H]+	287.135	0.990833		a	286.1277-Pro_Gly_Asn_METLIN_16893_IND//286.1277-Asn_Pro_Gly_METLIN_19183_IND//286.1277-Gly_Asn_Pro_METLIN_20276_IND//286.1277-Gly_Pro_Asn_METLIN_21108_IND//286.1277-Pro_Asn_Gly_METLIN_21207_IND//286.1277-Asn_Gly_Pro_METLIN_21995_IND/	0.004329	1.84	0.0232	0.603732	0.004329	1.88	0.0134	0.585787	0.0822511	1.34	0.1671	1.02762	0.004329	1.83	0.0151	0.507259	0.004329	1.85	0.0096	1.09256	0.004329	1.74	0.0095	0.182782	0.017316	1.4	0.0291	0.934811	0.004329	1.6	0.0084	0.750207	0.177489	1.2	0.363	0.653053	0.0822511	1.34	0.1558	0.895753	0.0822511	1.22	0.1755
M286T121	[M+H]+	286.177	2.01917		a	285.1689-Val_Pro_Ala_METLIN_16251_IND//285.1689-Pro_Val_Ala_METLIN_16529_IND//285.1689-Ala_Val_Pro_METLIN_18117_IND//285.1689-Pro_Gly_Leu_METLIN_18272_IND//285.1689-Ile_Pro_Gly_METLIN_18559_IND//285.1689-Gly_Pro_Leu_METLIN_19134_IND//285.1689-Gly_Ile_Pro_METLIN_19709_IND//285.1689-Ala_Pro_Val_METLIN_20181_IND//285.1689-Gly_Pro_Ile_METLIN_20396_IND//285.1689-Pro_Gly_Ile_METLIN_21068_IND//285.1689-…	0.004329	3.34	0.0232	0.300959	0.004329	4.58	0.0134	0.45476	0.004329	3.93	0.0174	0.827091	0.004329	1.42	0.0151	1.45702	0.004329	0.47	0.0096	1.32829	0.030303	0.75	0.0501	1.30766	0.004329	0.35	0.0089	1.31763	0.004329	0.18	0.0084	0.188717	0.017316	1.19	0.0719	0.118813	0.017316	1.34	0.0438	1.16759	0.0822511	1.23	0.1755
M286T170	[M+H]+	286.177	2.82883		a	285.1689-Val_Pro_Ala_METLIN_16251_IND//285.1689-Pro_Val_Ala_METLIN_16529_IND//285.1689-Ala_Val_Pro_METLIN_18117_IND//285.1689-Pro_Gly_Leu_METLIN_18272_IND//285.1689-Ile_Pro_Gly_METLIN_18559_IND//285.1689-Gly_Pro_Leu_METLIN_19134_IND//285.1689-Gly_Ile_Pro_METLIN_19709_IND//285.1689-Ala_Pro_Val_METLIN_20181_IND//285.1689-Gly_Pro_Ile_METLIN_20396_IND//285.1689-Pro_Gly_Ile_METLIN_21068_IND//285.1689-…	0.004329	1.75	0.0232	0.324141	0.004329	2.08	0.0134	1.29888	0.004329	1.66	0.0174	0.167299	0.177489	0.9	0.2692	0.772229	0.004329	1.58	0.0096	1.36666	0.004329	2.14	0.0095	1.33741	0.0519481	1.29	0.0799	1.29745	0.004329	0.69	0.0084	0.103807	0.930736	1.02	0.9654	1.01391	0.0822511	1.12	0.1558	0.289274	0.329004	0.94	0.4937
M286T247	[M+H]+	286.177	4.10883		a	285.1689-Val_Pro_Ala_METLIN_16251_IND//285.1689-Pro_Val_Ala_METLIN_16529_IND//285.1689-Ala_Val_Pro_METLIN_18117_IND//285.1689-Pro_Gly_Leu_METLIN_18272_IND//285.1689-Ile_Pro_Gly_METLIN_18559_IND//285.1689-Gly_Pro_Leu_METLIN_19134_IND//285.1689-Gly_Ile_Pro_METLIN_19709_IND//285.1689-Ala_Pro_Val_METLIN_20181_IND//285.1689-Gly_Pro_Ile_METLIN_20396_IND//285.1689-Pro_Gly_Ile_METLIN_21068_IND//285.1689-…	0.004329	4.51	0.0232	0.227371	0.004329	6.32	0.0134	0.568292	0.004329	4.52	0.0174	0.233876	0.004329	1.88	0.0151	0.561426	0.004329	2.76	0.0096	0.0857349	0.004329	5.69	0.0095	0.294282	0.004329	2.34	0.0089	0.766643	0.004329	1.89	0.0084	0.946593	0.004329	1.49	0.0274	0.3474	0.004329	2.62	0.0148	1.27073	0.030303	1.35	0.0784
M285T70	[M+H]+	285.103	1.17083		a	284.0926-Psilocybin_KEGG_C07576_520-52-5/	0.004329	5.41	0.0232	0.764995	0.004329	3.72	0.0134	0.83193	0.004329	5.69	0.0174	0.914893	0.004329	0.36	0.0151	1.22624	0.0822511	1.65	0.1269	0.41191	0.004329	0.44	0.0095	0.255701	0.004329	0.17	0.0089	0.675923	0.004329	0.02	0.0084	1.27208	0.004329	0.73	0.0274	0.520331	1	1.05	1	0.99979	0.004329	0.03	0.0173
M285T42_1	[M+H]+	285.084	0.703		a	284.0757-Allopurinol_riboside_HMDB_HMDB00481_16220-07-8//284.0757-Xanthosine_HMDB_HMDB00299_146-80-5//284.0757-Xanthosine_METLIN_3408_146-80-5//284.0757-Xanthosine_KEGG_C01762_146-80-5/	0.004329	0.08	0.0232	1.2834	0.004329	0.29	0.0134	1.29136	0.004329	0.13	0.0174	1.23387	0.00865801	0.21	0.0227	1.37554	0.004329	0.06	0.0096	1.36735	0.004329	0.26	0.0095	1.34033	0.004329	0.27	0.0089	1.04749	0.0519481	0.28	0.0754	0.200797	0.004329	0.11	0.0274	0.676834	0.004329	0.16	0.0148	0.447937	0.004329	0.11	0.0173
M284T87	[M+H]+	284.161	1.4555		a	283.1532-Pro_Ala_Pro_METLIN_17715_IND//283.1532-Ala_Pro_Pro_METLIN_18257_IND//283.1532-Pro_Pro_Ala_METLIN_21858_IND/	0.004329	1.77	0.0232	1.50691	0.004329	2.54	0.0134	1.23937	0.004329	2.1	0.0174	0.377502	0.00865801	1.8	0.0227	0.639703	0.004329	4.36	0.0096	1.29083	0.004329	4.17	0.0095	1.29398	0.004329	3.19	0.0089	1.27512	0.004329	2.45	0.0084	1.27621	0.004329	1.96	0.0274	1.02777	0.004329	2.34	0.0148	0.669375	0.004329	2.4	0.0173
M284T103	[M+H]+	284.133	1.72217		a	283.1281-Gly_His_Ala_METLIN_16128_IND//283.1281-His_Gly_Ala_METLIN_16911_IND//283.1281-His_Ala_Gly_METLIN_17079_IND//283.1281-Ala_Gly_His_METLIN_19908_IND//283.1281-Gly_Ala_His_METLIN_20688_IND//283.1281-Ala_His_Gly_METLIN_23429_IND//283.1281-Gln_His_METLIN_23752_IND//283.1281-His_Gln_METLIN_23820_IND/	0.004329	0.68	0.0232	0.39159	0.004329	0.88	0.0134	0.549346	0.004329	0.6	0.0174	0.90118	0.004329	0.29	0.0151	0.710886	0.004329	0.04	0.0096	1.03211	0.004329	0.58	0.0095	0.0374793	0.004329	0.07	0.0089	0.514237	0.004329	0.02	0.0084	0.901129	0.004329	0.78	0.0274	1.33118	0.662338	1.03	0.7605	0.95592	0.004329	0.55	0.0173
M284T70	[M+H]+	284.099	1.1725		a	283.0917-8-Hydroxy-deoxyguanosine_HMDB_HMDB03333_88847-89-6//283.0917-Guanosine_HMDB_HMDB00133_118-00-3//283.0917-Guanosine_METLIN_87_118-00-3//283.0917-Guanosine_KEGG_C00387_118-00-3//283.0917-Crotonoside_KEGG_C08432_1818-71-9/	0.004329	5.22	0.0232	0.450494	0.004329	3.63	0.0134	1.46249	0.004329	5.74	0.0174	0.261044	0.004329	0.36	0.0151	0.855643	0.0822511	1.61	0.1269	0.722837	0.004329	0.43	0.0095	0.651429	0.004329	0.19	0.0089	1.0547	0.004329	0.04	0.0084	0.188318	0.00865801	0.73	0.0416	1.13634	0.930736	1.02	0.9541	1.26187	0.004329	0.05	0.0173
M283T103	[M+H]+	283.129	1.72267		a	282.1216-Thr_Tyr_METLIN_23692_IND//282.1216-Tyr_Thr_METLIN_23704_IND/	0.004329	0.69	0.0232	1.47375	0.030303	0.9	0.0595	0.961117	0.004329	0.63	0.0174	0.447916	0.004329	0.31	0.0151	0.262357	0.004329	0.06	0.0096	1.38287	0.004329	0.59	0.0095	1.31264	0.004329	0.09	0.0089	1.31515	0.004329	0.04	0.0084	0.374413	0.004329	0.78	0.0274	0.640732	0.329004	1.05	0.4577	0.665532	0.004329	0.57	0.0173
M281T157	[M+H]+	281.15	2.617		a	280.1423-Tyr_Val_METLIN_23784_IND//280.1423-Val_Tyr_METLIN_23812_IND/	0.004329	0.69	0.0232	0.256218	0.004329	1.25	0.0134	1.03491	0.004329	0.59	0.0174	0.466761	0.004329	0.25	0.0151	1.49475	0.004329	0.02	0.0096	0.330606	0.004329	0.53	0.0095	1.01202	0.004329	0.09	0.0089	0.0605014	0.004329	0.02	0.0084	1.24579	0.004329	0.76	0.0274	0.495805	0.004329	1.25	0.0148	0.791345	0.004329	0.53	0.0173
M281T115	[M+H]+	281.114	1.91267		a	280.1059-Phe_Asp_METLIN_23739_IND//280.1059-Asp_Phe_METLIN_23805_IND//280.1059-L-Aspartyl-L-phenylalanine_HMDB_HMDB00706_13433-09-5/	0.004329	0.76	0.0232	1.16928	0.004329	1.32	0.0134	1.29412	0.00865801	0.68	0.0265	0.526196	0.004329	0.49	0.0151	1.24277	0.004329	0.1	0.0096	1.14961	0.004329	1.42	0.0095	1.3454	0.004329	0.39	0.0089	1.12815	0.004329	0.07	0.0084	0.459393	0.329004	0.93	0.5434	0.220877	0.004329	1.51	0.0148	0.605748	0.0822511	0.86	0.1755
M280T273	[M+H]+	280.191	4.55767		a	279.1834-Serratine_KEGG_C09901_15252-93-4/	0.004329	1.92	0.0232	1.30322	0.428571	2.05	0.513	1.25117	0.004329	2.85	0.0174	0.206193	0.004329	2.9	0.0151	0.98715	0.004329	0.47	0.0096	0.511237	0.004329	0.39	0.0095	0.966343	0.004329	0.45	0.0089	0.691005	0.004329	0.27	0.0084	0.438945	0.662338	1.06	0.8102	0.331607	0.004329	0.68	0.0148	0.754172	0.662338	1.05	0.7852
M280T233	[M+H]+	280.13	3.88933		a	279.1219-Phe_Gly_Gly_METLIN_19109_IND//279.1219-Gly_Gly_Phe_METLIN_21681_IND//279.1219-Gly_Phe_Gly_METLIN_21788_IND//279.1219-Asn_Phe_METLIN_23675_IND//279.1219-Phe_Asn_METLIN_23916_IND/	0.004329	0.71	0.0232	0.80285	0.004329	0.79	0.0134	1.10197	0.004329	0.62	0.0174	0.866008	0.004329	0.26	0.0151	1.21073	0.004329	0.08	0.0096	1.13258	0.004329	0.29	0.0095	1.20248	0.004329	0.1	0.0089	0.873535	0.004329	0.07	0.0084	1.29047	0.004329	0.69	0.0274	0.166005	0.177489	0.92	0.2828	1.10448	0.004329	0.47	0.0173
M279T67_2	[M+H]+	279.138	1.12333		a	278.1298-amprolium_METLIN_4032_IND//278.1300-Pantetheine_KEGG_C00831_496-65-1//278.1300-Pantetheine_METLIN_6928_IND//278.1300-Pantetheine_HMDB_HMDB03426_496-65-1/	0.004329	0.72	0.0232	1.56588	0.428571	1.05	0.513	1.47485	0.004329	0.74	0.0174	1.32624	0.004329	0.42	0.0151	0.419051	0.004329	0.03	0.0096	1.10996	0.329004	1.04	0.3944	1.3253	0.004329	0.13	0.0089	1.31523	0.004329	0.03	0.0084	0.281486	0.004329	0.69	0.0274	0.193607	0.329004	1.06	0.4577	0.204647	0.004329	0.62	0.0173
M279T120_2	[M+H]+	279.135	1.9955		a	278.1267-Pro_Tyr_METLIN_23717_IND//278.1267-Tyr_Pro_METLIN_23901_IND//278.1267-alpha-Ribazole_KEGG_C05775_IND//278.1298-amprolium_METLIN_4032_IND//278.1300-Pantetheine_KEGG_C00831_496-65-1//278.1300-Pantetheine_METLIN_6928_IND//278.1300-Pantetheine_HMDB_HMDB03426_496-65-1/	0.004329	0.71	0.0232	0.679207	0.0822511	1.08	0.1315	1.19194	0.004329	0.65	0.0174	1.62529	0.004329	0.18	0.0151	0.786793	0.004329	0.09	0.0096	1.02581	0.030303	1.14	0.0501	1.00588	0.004329	0.22	0.0089	0.243183	0.004329	0.09	0.0084	1.19189	0.004329	0.71	0.0274	0.97884	0.004329	1.24	0.0148	0.510923	0.004329	0.5	0.0173
M279T188	[M+H]+	279.135	3.13117		a	278.1267-Pro_Tyr_METLIN_23717_IND//278.1267-Tyr_Pro_METLIN_23901_IND//278.1267-alpha-Ribazole_KEGG_C05775_IND//278.1298-amprolium_METLIN_4032_IND//278.1300-Pantetheine_KEGG_C00831_496-65-1/	0.004329	1.85	0.0232	0.874521	0.004329	3.72	0.0134	0.876392	0.004329	1.97	0.0174	0.721358	0.004329	1.24	0.0151	0.274136	0.329004	0.94	0.4169	1.32879	0.004329	5.33	0.0095	1.33468	0.004329	1.55	0.0089	1.27962	0.004329	0.75	0.0084	1.07509	0.0519481	1.12	0.1571	0.574412	0.004329	1.96	0.0148	1.57144	0.536797	1.07	0.692
M276T36	[M+H]+	276.167	0.603833		a	275.1594-Thr_Arg_METLIN_23730_IND//275.1594-Arg_Thr_METLIN_23740_IND/	0.004329	0.66	0.0232	1.62714	0.00865801	0.82	0.0219	1.43014	0.004329	0.6	0.0174	0.202826	0.004329	0.23	0.0151	1.48475	0.004329	0.12	0.0096	1.38057	0.329004	0.92	0.3944	1.27034	0.004329	0.23	0.0089	1.31735	0.004329	0.15	0.0084	1.29152	0.004329	0.62	0.0274	0.518859	0.0519481	1.14	0.1082	1.4958	0.004329	0.34	0.0173
M276T112	[M+H]+	276.156	1.861		a	275.1481-Thr_Gly_Val_METLIN_16073_IND//275.1481-Ser_Ile_Gly_METLIN_16228_IND//275.1481-Leu_Ser_Gly_METLIN_16541_IND//275.1481-Gly_Thr_Val_METLIN_16603_IND//275.1481-Val_Gly_Thr_METLIN_16789_IND//275.1481-Val_Ser_Ala_METLIN_16985_IND//275.1481-Ser_Gly_Ile_METLIN_17222_IND//275.1481-Thr_Val_Gly_METLIN_17944_IND//275.1481-Ala_Ser_Val_METLIN_18575_IND//275.1481-Ile_Gly_Ser_METLIN_18588_IND//275.1481-…	0.004329	0.79	0.0232	1.40612	0.017316	0.92	0.0378	1.23024	0.017316	0.72	0.0465	0.644396	0.004329	0.42	0.0151	1.0675	0.004329	0.12	0.0096	1.25305	0.004329	0.38	0.0095	0.810846	0.004329	0.08	0.0089	1.24357	0.004329	0.07	0.0084	1.23907	0.030303	0.88	0.1075	1.14659	0.00865801	0.87	0.0244	1.1568	0.0519481	0.76	0.1225
M275T275	[M+H]+	275.162	4.577		a	274.1569-2,4,6-Heptatrienoic_acid,_5-methyl-7-(2,6,6-trimethyl-3-oxo-1-cyclohexen-1-yl)-,_(2E,4E,6E)-_METLIN_2289_230976-85-9//274.1569-Podocarpicacid_KEGG_C09171_5947-49-9//274.1569-Carbestrol_KEGG_C14660_1755-52-8/	0.004329	0.68	0.0232	1.09993	0.004329	0.53	0.0134	0.880028	0.004329	0.56	0.0174	0.312261	0.00865801	0.57	0.0227	1.41489	0.004329	0.08	0.0096	0.902438	0.004329	0.11	0.0095	0.380672	0.004329	0.09	0.0089	0.774914	0.004329	0.08	0.0084	0.591264	0.004329	0.66	0.0274	0.516426	0.004329	0.31	0.0148	0.798595	0.004329	0.52	0.0173
M275T64	[M+H]+	275.009	1.073		a	273.9995-L-Iduronate2-sulfate_KEGG_C03126_IND//274.0041-4-Ketocyclophosphamide_METLIN_631_27046-19-1//274.0041-4-Ketoifosfamide_METLIN_746_42436-20-4//274.0041-4-Ketocyclophosphamide_KEGG_C07644_27046-19-1/	0.004329	1.54	0.0232	0.399632	0.00865801	1.64	0.0219	0.438575	0.004329	1.8	0.0174	1.48396	0.017316	3.19	0.0403	0.303411	0.125541	2.87	0.1834	0.399144	0.930736	1.03	0.9439	0.390112	0.536797	2.13	0.6179	0.410672	0.004329	5.83	0.0084	1.29209	0.0519481	2.4	0.1571	1.66921	0.536797	1.9	0.658	0.924326	0.662338	1.55	0.7852
M274T183	[M+H]+	274.188	3.05433		a	273.1801-Arg_Val_METLIN_23648_IND//273.1801-Val_Arg_METLIN_23912_IND/	0.004329	1.82	0.0232	1.62593	0.004329	2.76	0.0134	1.25172	0.004329	1.79	0.0174	1.35509	0.004329	0.79	0.0151	1.01906	0.004329	0.01	0.0096	0.551579	0.004329	0.38	0.0095	0.96552	0.004329	0.07	0.0089	0.60091	0.004329	0.02	0.0084	1.27295	0.004329	0.8	0.0274	1.69645	0.017316	1.17	0.0438	1.56684	0.004329	0.61	0.0173
M274T46	[M+H]+	274.188	0.765333		a	273.1801-Arg_Val_METLIN_23648_IND//273.1801-Val_Arg_METLIN_23912_IND/	0.004329	0.59	0.0232	1.63178	0.0822511	0.84	0.1315	1.37793	0.004329	0.61	0.0174	0.260917	0.004329	0.27	0.0151	1.24338	0.004329	0.04	0.0096	0.633964	0.004329	0.5	0.0095	0.998548	0.004329	0.11	0.0089	1.31495	0.004329	0.06	0.0084	1.29207	0.004329	0.57	0.0274	1.72033	0.662338	0.99	0.7605	0.375056	0.004329	0.41	0.0173
M274T245	[M+H]+	274.177	4.07783		a	273.1689-Ile_Ala_Ala_METLIN_16454_IND//273.1689-Ala_Ala_Leu_METLIN_17773_IND//273.1689-Ala_Leu_Ala_METLIN_18225_IND//273.1689-Ala_Ile_Ala_METLIN_19479_IND//273.1689-Val_Val_Gly_METLIN_20182_IND//273.1689-Gly_Val_Val_METLIN_20673_IND//273.1689-Ala_Ala_Ile_METLIN_21324_IND//273.1689-Leu_Ala_Ala_METLIN_23023_IND//273.1689-Val_Gly_Val_METLIN_23531_IND/	0.004329	1.44	0.0232	1.56987	0.004329	2.2	0.0134	0.616399	0.017316	1.48	0.0465	0.925067	0.004329	0.46	0.0151	1.51739	0.004329	0.12	0.0096	0.55482	0.177489	1.07	0.2328	0.484683	0.004329	0.25	0.0089	1.32738	0.004329	0.09	0.0084	0.901901	0.792208	1.05	0.8922	1.85883	0.0822511	1.31	0.1558	0.653027	0.00865801	0.77	0.0278
M273T71	[M+H]+	273.164	1.18917		a	272.1565-1,1,2-Triphenylpropane_KEGG_C14278_94871-36-0//272.1576-(R*,S*)-4-[1-Ethyl-2-(4-fluorophenyl)butyl]phenol_KEGG_C15463_IND/	0.004329	0.1	0.0232	1.43452	0.004329	0.36	0.0134	1.04451	0.004329	0.05	0.0174	1.53379	0.004329	0.06	0.0151	0.223487	0.004329	0.05	0.0096	1.35764	0.004329	0.07	0.0095	1.29249	0.004329	0.01	0.0089	1.2976	0.004329	0.05	0.0084	1.28171	0.004329	0.04	0.0274	1.7675	0.004329	0.05	0.0148	1.16005	0.004329	0.02	0.0173
M272T125	[M+H]+	272.161	2.087		a	271.1532-Gly_Pro_Val_METLIN_16816_IND//271.1532-Pro_Val_Gly_METLIN_19993_IND//271.1532-Val_Pro_Gly_METLIN_20993_IND//271.1532-Val_Gly_Pro_METLIN_21322_IND//271.1532-Pro_Gly_Val_METLIN_22309_IND//271.1532-Gly_Val_Pro_METLIN_23623_IND/	0.004329	2.89	0.0232	1.35536	0.004329	4.19	0.0134	0.810779	0.004329	3.11	0.0174	0.226893	0.004329	1.42	0.0151	1.46931	0.0519481	1.24	0.0853	1.36299	0.004329	4.42	0.0095	1.25768	0.004329	1.77	0.0089	1.30771	0.004329	1.61	0.0084	0.273349	0.004329	1.45	0.0274	1.27275	0.004329	2.46	0.0148	0.729946	0.017316	1.32	0.0492
M270T36_2	[M+H]+	270.143	0.605		a	269.1376-Pro_Pro_Gly_METLIN_16287_IND//269.1376-Gly_Pro_Pro_METLIN_19387_IND//269.1376-Pro_Gly_Pro_METLIN_20843_IND/	0.004329	0.78	0.0232	0.557374	0.536797	0.95	0.6136	0.922681	0.004329	0.74	0.0174	1.54718	0.004329	0.38	0.0151	1.51127	0.004329	0.28	0.0096	0.365187	0.00865801	1.37	0.0165	0.438793	0.004329	0.64	0.0089	0.851794	0.004329	0.51	0.0084	1.12356	0.017316	0.76	0.0719	0.164156	0.017316	1.24	0.0438	0.39006	0.004329	0.55	0.0173
M270T92	[M+H]+	270.117	1.53667		a	269.1086-Fenothiocarbsulfoxide_KEGG_C11085_IND//269.1124-Gly_Gly_His_METLIN_16121_IND//269.1124-Gly_His_Gly_METLIN_17471_IND//269.1124-His_Gly_Gly_METLIN_18684_IND//269.1124-His_Asn_METLIN_23705_IND//269.1124-Asn_His_METLIN_23720_IND/	0.004329	0.59	0.0232	0.121945	0.004329	0.81	0.0134	0.475079	0.004329	0.5	0.0174	0.124111	0.004329	0.19	0.0151	1.49885	0.004329	0.01	0.0096	1.30323	0.004329	0.48	0.0095	1.27435	0.004329	0.07	0.0089	0.330491	0.004329	0.01	0.0084	1.11272	0.004329	0.68	0.0274	0.231325	0.177489	0.94	0.2828	1.15836	0.004329	0.46	0.0173
M270T63_1	[M+H]+	270.11	1.04767		a	269.1025-p-Hydroxytriamterene_METLIN_2909_1226-52-4/	0.004329	0.46	0.0232	1.1699	0.125541	0.63	0.1844	1.47166	0.004329	0.41	0.0174	0.448822	0.004329	0.14	0.0151	0.683521	0.004329	0.15	0.0096	0.262955	0.004329	0.24	0.0095	1.34162	0.004329	0.14	0.0089	0.916425	0.004329	0.12	0.0084	0.208998	0.004329	0.16	0.0274	1.30339	0.0822511	0.47	0.1558	0.551724	0.004329	0.12	0.0173
M269T63_2	[M+H]+	269.161	1.04883		a	268.1535-His-Leu_KEGG_C05010_7763-65-7//268.1535-His_Ile_METLIN_23749_IND//268.1535-His_Leu_METLIN_23852_IND//268.1535-Ile_His_METLIN_23874_IND//268.1535-Leu_His_METLIN_23983_IND/	0.004329	0.72	0.0232	0.782443	0.004329	0.79	0.0134	0.552025	0.004329	0.62	0.0174	0.149832	0.004329	0.3	0.0151	1.06653	0.004329	0.1	0.0096	0.671643	0.004329	0.84	0.0095	0.975108	0.004329	0.18	0.0089	1.29678	0.004329	0.11	0.0084	0.43	0.004329	0.77	0.0274	0.694787	0.017316	0.93	0.0438	0.185503	0.004329	0.52	0.0173
M269T92	[M+H]+	269.114	1.5355		a	268.1059-N-Seryltyrosine_METLIN_1390_21435-27-8//268.1059-Ser_Tyr_METLIN_23778_IND//268.1059-Tyr_Ser_METLIN_23814_IND/	0.004329	0.55	0.0232	0.954354	0.004329	0.81	0.0134	0.851981	0.004329	0.48	0.0174	1.00144	0.004329	0.21	0.0151	0.497045	0.004329	0.03	0.0096	1.34827	0.004329	0.46	0.0095	1.23927	0.004329	0.06	0.0089	1.2935	0.004329	0.02	0.0084	0.846287	0.004329	0.65	0.0274	0.170394	0.0822511	0.92	0.1558	0.434965	0.004329	0.43	0.0173
M269T63_1	[M+H]+	269.108	1.04733		a	268.0979-Moclobemide_METLIN_1330_71320-77-9/	0.004329	0.41	0.0232	0.0120525	0.004329	0.61	0.0134	1.18848	0.004329	0.36	0.0174	0.513681	0.004329	0.04	0.0151	0.576928	0.004329	0.06	0.0096	1.36366	0.004329	0.15	0.0095	1.08733	0.004329	0.06	0.0089	0.537005	0.004329	0.04	0.0084	0.987041	0.004329	0.09	0.0274	0.283443	0.004329	0.34	0.0148	1.03274	0.004329	0.05	0.0173
M267T108	[M+H]+	267.135	1.79983		a	266.1267-Phe_Thr_METLIN_23662_IND//266.1267-Thr_Phe_METLIN_24015_IND/	0.004329	0.76	0.0232	0.45703	0.004329	1.73	0.0134	0.239104	0.0519481	0.74	0.1148	1.0737	0.004329	0.37	0.0151	0.21079	0.004329	0.18	0.0096	0.273316	0.004329	2.67	0.0095	0.640379	0.004329	0.44	0.0089	0.860691	0.004329	0.18	0.0084	0.319825	0.004329	0.69	0.0274	0.90662	0.004329	1.82	0.0148	1.35991	0.004329	0.53	0.0173
M267T246	[M+H]+	267.134	4.10783		a	266.1267-Phe_Thr_METLIN_23662_IND//266.1267-Thr_Phe_METLIN_24015_IND/	0.004329	0.68	0.0232	0.371918	0.004329	0.78	0.0134	1.31989	0.004329	0.56	0.0174	1.53007	0.004329	0.19	0.0151	0.334845	0.004329	0.02	0.0096	0.362318	0.004329	0.26	0.0095	1.20133	0.004329	0.04	0.0089	1.26299	0.004329	0.02	0.0084	1.24356	0.004329	0.72	0.0274	0.215436	0.536797	0.99	0.658	1.56773	0.004329	0.44	0.0173
M266T288	[M+H]+	266.159	4.80117		a	265.15-Esprocarb_KEGG_C14526_85785-20-2/	0.004329	0.5	0.0232	0.597503	0.004329	0.7	0.0134	0.851229	0.004329	0.39	0.0174	0.594848	0.004329	0.14	0.0151	1.38637	0.004329	0	0.0096	1.37313	0.004329	0.24	0.0095	1.33067	0.004329	0.03	0.0089	0.255971	0.004329	0	0.0084	0.526825	0.004329	0.7	0.0274	0.0631367	0.428571	0.91	0.5579	1.13532	0.004329	0.41	0.0173
M265T288	[M+H]+	265.155	4.80333		a	264.1474-2H-Indol-2-one,_1,3-dihydro-4-[2-hydroxy-3-[(1-methylethyl)amino]propoxy]-_METLIN_1944_40053-65-4//264.1474-Val_Phe_METLIN_24009_IND//264.1474-Phe_Val_METLIN_24030_IND//264.1474-Subaphyllin_KEGG_C10497_501-13-3/	0.004329	0.53	0.0232	0.829287	0.004329	0.71	0.0134	1.39749	0.004329	0.43	0.0174	0.281839	0.004329	0.14	0.0151	0.88541	0.004329	0.01	0.0096	1.37273	0.004329	0.25	0.0095	1.32649	0.004329	0.04	0.0089	1.31205	0.004329	0.01	0.0084	1.21875	0.004329	0.7	0.0274	0.406745	0.329004	0.9	0.4577	0.674983	0.004329	0.44	0.0173
M265T353	[M+H]+	265.098	5.8805		a	264.0899-Perlolyrine_KEGG_C09231_29700-20-7/	0.004329	0.79	0.0232	0.453596	0.004329	0.57	0.0134	0.144572	0.00865801	0.81	0.0265	0.800611	0.536797	0.94	0.6364	1.2767	0.004329	0.6	0.0096	0.147132	0.004329	0.42	0.0095	0.0635662	0.004329	0.47	0.0089	1.12054	0.662338	0.99	0.7179	1.28667	0.004329	0.85	0.0274	1.77334	0.004329	0.37	0.0148	1.53195	0.004329	0.73	0.0173
M264T302	[M+H]+	264.143	5.0345		a	263.1344-Dimepiperate_KEGG_C14571_61432-55-1/	0.004329	2.26	0.0232	1.12647	0.004329	5.08	0.0134	1.12307	0.004329	2.34	0.0174	1.03251	0.125541	1.23	0.2041	0.378802	0.536797	1.02	0.6243	0.618347	0.004329	6.78	0.0095	0.604107	0.004329	1.57	0.0089	0.53559	0.004329	0.6	0.0084	0.543954	0.017316	1.19	0.0719	1.09129	0.004329	2.26	0.0148	0.555726	0.177489	1.12	0.3162
M264T388	[M+H]+	264.106	6.46383		a	263.0967-Thiaminealdehyde_KEGG_C05856_IND/	0.004329	1.29	0.0232	0.808363	0.125541	1.1	0.1844	0.705212	0.246753	1.07	0.3939	1.19199	0.004329	1.25	0.0151	0.900059	0.177489	1.1	0.2467	1.1949	0.177489	1.11	0.2328	1.2631	0.662338	1.02	0.7319	0.581223	0.017316	1.15	0.0273	0.718	0.0822511	1.16	0.2143	0.702468	0.930736	1	0.9541	0.345939	0.662338	1.03	0.7852
M264T76	[M+H]+	264.102	1.259		a	263.0940-Gly_Gly_Met_METLIN_18050_IND//263.0940-Ala_Ala_Cys_METLIN_18671_IND//263.0940-Ala_Cys_Ala_METLIN_18703_IND//263.0940-Met_Gly_Gly_METLIN_19248_IND//263.0940-Cys_Ala_Ala_METLIN_22690_IND//263.0940-Gly_Met_Gly_METLIN_23068_IND//263.0940-Asn_Met_METLIN_23817_IND//263.0940-Met_Asn_METLIN_23857_IND//263.0967-Thiaminealdehyde_KEGG_C05856_IND/	0.004329	0.59	0.0232	1.65826	0.017316	0.83	0.0378	1.11541	0.004329	0.49	0.0174	1.60578	0.004329	0.22	0.0151	0.449913	0.004329	0.07	0.0096	0.39911	0.004329	0.58	0.0095	0.754755	0.004329	0.14	0.0089	1.32283	0.004329	0.07	0.0084	0.931141	0.004329	0.65	0.0274	1.48734	0.125541	1.15	0.2166	0.856836	0.004329	0.38	0.0173
M263T302	[M+H]+	263.14	5.0345		a	262.1317-Methohexital_KEGG_C07844_151-83-7//262.1317-Physovenine_KEGG_C09232_6091-05-0//262.1317-Methohexital_METLIN_43252_IND//262.1317-Pro_Phe_METLIN_23690_IND//262.1317-Phe_Pro_METLIN_23997_IND//262.1351-Met_Leu_METLIN_23650_IND//262.1351-Leu_Met_METLIN_23726_IND//262.1351-Met_Ile_METLIN_23984_IND//262.1351-Ile_Met_METLIN_24031_IND/	0.004329	2.17	0.0232	0.757297	0.004329	4.97	0.0134	0.673651	0.004329	2.33	0.0174	1.16717	0.125541	1.2	0.2041	1.27052	0.662338	1.02	0.7375	1.25919	0.004329	6.56	0.0095	1.00013	0.004329	1.55	0.0089	1.269	0.004329	0.59	0.0084	0.951054	0.030303	1.19	0.1075	0.612847	0.004329	2.24	0.0148	0.442784	0.246753	1.11	0.4005
M263T284	[M+H]+	263.123	4.7255		a	262.1165-D-Ornaline_KEGG_C01683_IND/	0.004329	0.52	0.0232	0.463263	0.004329	0.6	0.0134	0.547711	0.004329	0.4	0.0174	0.147628	0.004329	0.04	0.0151	0.741954	0.00549411	0	0.012	0.764076	0.004329	0.23	0.0095	0.438811	0.004329	0.04	0.0089	0.124892	0.004329	0.02	0.0084	1.21317	0.004329	0.49	0.0274	0.463893	0.004329	0.77	0.0148	0.934734	0.004329	0.21	0.0173
M262T88	[M+H]+	262.166	1.464		a	261.1576-3-Hydroxyisovalerylcarnitine_METLIN_6505_IND//261.1590-Pinacidil-N-Oxide_METLIN_1942_83285-82-9/	0.004329	0.67	0.0232	1.2307	0.004329	0.58	0.0134	0.973829	0.00865801	0.65	0.0265	0.617248	0.004329	0.76	0.0151	1.19729	0.004329	0.39	0.0096	0.633766	0.004329	0.49	0.0095	0.0420906	0.004329	0.43	0.0089	0.345913	0.004329	0.55	0.0084	0.31958	0.017316	0.79	0.0719	0.661563	0.004329	0.59	0.0148	1.18863	0.017316	0.74	0.0492
M262T35_2	[M+H]+	262.151	0.591333		a	261.1437-Arg_Ser_METLIN_23674_IND//261.1437-Ser_Arg_METLIN_23855_IND/	0.004329	0.64	0.0232	1.41115	0.0822511	0.88	0.1315	0.640138	0.004329	0.57	0.0174	0.944068	0.004329	0.18	0.0151	1.42719	0.004329	0.19	0.0096	0.428487	0.004329	1.3	0.0095	1.07387	0.004329	0.31	0.0089	0.751022	0.004329	0.19	0.0084	1.19957	0.004329	0.58	0.0274	0.633772	0.00865801	1.26	0.0244	1.01302	0.004329	0.32	0.0173
M262T96	[M+H]+	262.072	1.5935		a	261.0637-Oxolinicacid_KEGG_C11342_14698-29-4/	0.004329	0.65	0.0232	1.44921	0.004329	0.8	0.0134	1.33957	0.004329	0.69	0.0174	1.36031	0.004329	0.27	0.0151	1.36518	0.00389049	0	0.0096	0.347251	0.004329	0.62	0.0095	0.773643	0.004329	0.06	0.0089	0.237785	0.00754623	0.02	0.0136	1.23395	0.004329	0.75	0.0274	0.843481	0.329004	0.95	0.4577	1.02315	0.004329	0.58	0.0173
M261T75	[M+H]+	261.145	1.2485		a	260.1372-Gamma-Glu-Leu_METLIN_23750_2566-39-4//260.1372-Glu_Ile_METLIN_23727_IND//260.1372-Leu_Glu_METLIN_23841_IND//260.1372-Ile_Glu_METLIN_23867_IND/	0.004329	0.81	0.0232	0.312776	0.246753	1.04	0.3244	0.939937	0.004329	0.71	0.0174	0.109616	0.004329	0.6	0.0151	0.892307	0.004329	0.1	0.0096	1.29271	0.004329	0.56	0.0095	1.29669	0.004329	0.11	0.0089	0.530051	0.004329	0.02	0.0084	0.431378	0.536797	1.04	0.7218	0.146698	0.004329	1.34	0.0148	0.405136	0.662338	0.97	0.7852
M261T40	[M+H]+	261.12	0.671		a	260.1121-Asn_Gly_Ala_METLIN_16749_IND//260.1121-Asn_Ala_Gly_METLIN_16808_IND//260.1121-Ala_Asn_Gly_METLIN_17716_IND//260.1121-Gln_Gly_Gly_METLIN_19850_IND//260.1121-Gly_Ala_Asn_METLIN_20675_IND//260.1121-Gly_Asn_Ala_METLIN_21284_IND//260.1121-Gly_Gly_Gln_METLIN_22025_IND//260.1121-Gly_Gln_Gly_METLIN_22418_IND//260.1121-Ala_Gly_Asn_METLIN_22781_IND//260.1121-Asn_Gln_METLIN_23656_IND//260.1121-Gln_…	0.004329	0.78	0.0232	0.69314	1	0.97	1	0.92533	0.004329	0.79	0.0174	0.223456	0.004329	0.35	0.0151	1.1206	0.004329	0.1	0.0096	1.29542	0.536797	0.96	0.5977	1.07696	0.004329	0.21	0.0089	0.457446	0.004329	0.07	0.0084	0.614629	0.004329	0.73	0.0274	0.620086	0.177489	0.93	0.2828	0.807422	0.004329	0.5	0.0173
M261T251	[M+H]+	261.091	4.18783		a	260.0849-4-Hydroxyflurbiprofen_METLIN_2924_52807-12-2//260.0849-3-dihydroxyflurbiprofen_METLIN_2927_80685-21-8/	0.004329	1.22	0.0232	1.60773	0.004329	1.27	0.0134	0.502605	0.00865801	1.19	0.0265	0.155451	0.0822511	1.2	0.145	0.375436	0.0519481	1.11	0.0853	0.201721	0.004329	1.33	0.0095	0.437321	0.017316	1.19	0.0291	1.31789	0.125541	1.07	0.1678	0.910145	0.030303	1.14	0.1075	1.55944	0.004329	1.27	0.0148	1.28074	0.00865801	1.16	0.0278
M261T88	[M+H]+	261.091	1.4725		a	260.0849-4-Hydroxyflurbiprofen_METLIN_2924_52807-12-2//260.0849-3-dihydroxyflurbiprofen_METLIN_2927_80685-21-8/	0.004329	1.35	0.0232	0.649667	0.004329	2.45	0.0134	1.25151	0.017316	1.42	0.0465	0.301208	0.00865801	0.8	0.0227	0.483357	0.004329	0.35	0.0096	0.298927	0.004329	2.06	0.0095	0.714406	0.004329	0.67	0.0089	0.316919	0.004329	0.51	0.0084	0.528439	0.125541	1.09	0.2878	0.526954	0.004329	3.05	0.0148	0.194324	0.0519481	1.21	0.1225
M260T44	[M+H]+	260.197	0.726833		a	259.1896-Leu_Lys_METLIN_23669_IND//259.1896-Lys_Ile_METLIN_23769_IND//259.1896-Ile_Lys_METLIN_23964_IND//259.1896-Lys_Leu_METLIN_23967_IND/	0.004329	0.7	0.0232	1.1034	0.0519481	0.89	0.0912	1.05176	0.004329	0.71	0.0174	1.40099	0.004329	0.51	0.0151	0.301661	0.004329	0.12	0.0096	0.461584	0.004329	1.26	0.0095	0.808441	0.004329	0.42	0.0089	0.981976	0.004329	0.56	0.0084	1.27026	0.00865801	0.83	0.0416	0.918349	0.004329	1.28	0.0148	0.916358	0.004329	0.68	0.0173
M260T72	[M+H]+	260.197	1.20683		a	259.1896-Leu_Lys_METLIN_23669_IND//259.1896-Lys_Ile_METLIN_23769_IND//259.1896-Ile_Lys_METLIN_23964_IND//259.1896-Lys_Leu_METLIN_23967_IND/	0.004329	0.75	0.0232	0.216783	0.0822511	0.9	0.1315	1.0168	0.004329	0.67	0.0174	1.19727	0.004329	0.45	0.0151	0.907501	0.004329	0.07	0.0096	0.506124	0.004329	0.58	0.0095	0.281575	0.004329	0.15	0.0089	0.929164	0.004329	0.12	0.0084	0.304591	0.004329	0.81	0.0274	0.421243	0.030303	1.13	0.0701	1.30785	0.004329	0.55	0.0173
M260T163	[M+H]+	260.161	2.71533		a	259.1532-Ala_Val_Ala_METLIN_15917_IND//259.1532-Ile_Gly_Ala_METLIN_16136_IND//259.1532-Leu_Gly_Ala_METLIN_16234_IND//259.1532-Gly_Ala_Leu_METLIN_17302_IND//259.1532-Gly_Ala_Ile_METLIN_17960_IND//259.1532-Gly_Leu_Ala_METLIN_18165_IND//259.1532-Ala_Gly_Ile_METLIN_19484_IND//259.1532-Ala_Ala_Val_METLIN_20111_IND//259.1532-Gly_Ile_Ala_METLIN_20118_IND//259.1532-Val_Ala_Ala_METLIN_21147_IND//259.1532-…	0.004329	5.79	0.0232	0.756802	0.004329	12.89	0.0134	0.711814	0.004329	6.08	0.0174	1.51031	0.004329	3.09	0.0151	1.50371	0.930736	1.02	0.9511	0.555757	0.004329	15.16	0.0095	0.874193	0.004329	2.18	0.0089	0.676161	0.004329	1.56	0.0084	0.2448	0.004329	2.68	0.0274	0.785794	0.004329	8.89	0.0148	0.880621	0.004329	2.06	0.0173
M260T63	[M+H]+	260.161	1.05217		a	259.1532-Ala_Val_Ala_METLIN_15917_IND//259.1532-Ile_Gly_Ala_METLIN_16136_IND//259.1532-Leu_Gly_Ala_METLIN_16234_IND//259.1532-Gly_Ala_Leu_METLIN_17302_IND//259.1532-Gly_Ala_Ile_METLIN_17960_IND//259.1532-Gly_Leu_Ala_METLIN_18165_IND//259.1532-Ala_Gly_Ile_METLIN_19484_IND//259.1532-Ala_Ala_Val_METLIN_20111_IND//259.1532-Gly_Ile_Ala_METLIN_20118_IND//259.1532-Val_Ala_Ala_METLIN_21147_IND//259.1532-…	0.004329	0.73	0.0232	0.500139	0.246753	0.94	0.3244	1.28048	0.004329	0.7	0.0174	0.742443	0.004329	0.37	0.0151	0.219219	0.004329	0.03	0.0096	1.37706	0.004329	0.69	0.0095	1.09449	0.004329	0.09	0.0089	1.26902	0.004329	0.04	0.0084	1.25879	0.00865801	0.81	0.0416	1.69357	0.017316	1.08	0.0438	0.0522418	0.004329	0.67	0.0173
M256T58_1	[M+H]+	256.031	0.970667		a	255.0218-Pronamide_KEGG_C14333_23950-58-5/	0.004329	9.75	0.0232	0.835192	0.004329	4.74	0.0134	0.57946	0.004329	4.91	0.0174	0.400765	0.004329	21.92	0.0151	1.22053	0.004329	49.4	0.0096	0.439766	0.004329	5.64	0.0095	0.718516	0.004329	16.44	0.0089	0.787849	0.004329	3.83	0.0084	0.246427	0.004329	14.34	0.0274	0.360882	0.030303	3.47	0.0701	0.488442	0.004329	5.16	0.0173
M255T42	[M+H]+	255.145	0.706167		a	254.1379-Homoanserine_HMDB_HMDB05767_20314-38-9//254.1379-His_Val_METLIN_23773_IND//254.1379-Val_His_METLIN_23909_IND/	0.004329	0.59	0.0232	0.223689	0.004329	0.69	0.0134	1.252	0.004329	0.63	0.0174	1.35477	0.004329	0.36	0.0151	0.510351	0.004329	0.1	0.0096	1.10534	0.004329	0.79	0.0095	1.21097	0.004329	0.21	0.0089	0.0585017	0.004329	0.16	0.0084	0.622344	0.004329	0.68	0.0274	0.4458	0.329004	0.92	0.4577	1.46038	0.004329	0.48	0.0173
M255T245	[M+H]+	255.134	4.07783		a	254.1267-Midodrine_KEGG_C07890_42794-76-3/	0.004329	1.53	0.0232	1.56196	0.004329	1.47	0.0134	0.767139	0.030303	1.38	0.0739	1.05439	0.004329	1.97	0.0151	0.185637	0.004329	1.94	0.0096	1.34717	0.00865801	1.62	0.0165	0.612279	0.004329	1.88	0.0089	1.15449	0.004329	2.19	0.0084	0.678481	0.00865801	1.39	0.0416	1.37979	0.00865801	1.38	0.0244	0.196478	0.004329	1.56	0.0173
M255T266	[M+H]+	254.818	4.4365		a	253.8089-Iodine_KEGG_C01382_7553-56-2//253.8089-Iodine_HMDB_HMDB00675_7553-56-2/	0.004329	0.29	0.0232	1.67982	0.004329	0.51	0.0134	1.29842	0.004329	0.07	0.0174	0.401545	0.004329	0.03	0.0151	1.46789	0.004329	0	0.0096	0.225675	0.00796941	0	0.0163	1.11656	0.00796941	0	0.0149	1.30736	0.00796941	0	0.014	0.281309	0.00796941	0	0.0416	1.44317	0.004329	0	0.0148	1.4422	0.00754623	0	0.0278
M254T227	[M+H]+	254.122	3.78817		a	253.1137-Fenothiocarb_KEGG_C11084_62850-32-2//253.1175-Penciclovir_METLIN_2651_39809-25-1/	0.004329	0.52	0.0232	0.761416	0.004329	0.77	0.0134	0.149898	0.004329	0.48	0.0174	0.709832	0.004329	0.1	0.0151	1.01734	0.004329	0.01	0.0096	1.1965	0.004329	0.46	0.0095	1.24634	0.004329	0.1	0.0089	1.10089	0.004329	0.02	0.0084	0.326965	0.004329	0.58	0.0274	0.384406	0.125541	0.93	0.2166	1.40602	0.004329	0.31	0.0173
M254T98	[M+H]+	254.122	1.63983		a	253.1137-Fenothiocarb_KEGG_C11084_62850-32-2/	0.004329	0.54	0.0232	0.830431	0.00865801	1.17	0.0219	0.52041	0.004329	0.52	0.0174	0.572769	0.004329	0.16	0.0151	0.849709	0.004329	0.04	0.0096	0.385365	0.004329	1.52	0.0095	0.820303	0.004329	0.26	0.0089	0.489415	0.004329	0.04	0.0084	1.28544	0.004329	0.65	0.0274	0.735276	0.004329	1.25	0.0148	0.801495	0.004329	0.39	0.0173
M253T40	[M+H]+	253.13	0.659667		a	252.1222-Pro_His_METLIN_23643_IND//252.1222-His_Pro_METLIN_23935_IND/	0.004329	3.89	0.0232	0.919766	0.004329	5.43	0.0134	1.25032	0.004329	4.9	0.0174	1.39378	0.004329	4.18	0.0151	0.778281	0.004329	3.95	0.0096	0.294174	0.004329	9.27	0.0095	0.0780016	0.004329	5.62	0.0089	0.529568	0.004329	5.15	0.0084	1.28879	0.004329	2.04	0.0274	0.469074	0.004329	4.14	0.0148	1.53198	0.004329	2.12	0.0173
M253T227	[M+H]+	253.119	3.788		a	252.111-3-Hydroxyhexobarbital_KEGG_C03068_IND//252.111-Phe_Ser_METLIN_23673_IND//252.111-Tyr_Ala_METLIN_23763_IND//252.111-Ala_Tyr_METLIN_23768_IND//252.111-Ser_Phe_METLIN_23895_IND/	0.004329	0.54	0.0232	1.30922	0.004329	0.8	0.0134	0.194228	0.004329	0.46	0.0174	0.694341	0.004329	0.11	0.0151	1.4644	0.004329	0.01	0.0096	0.184086	0.004329	0.48	0.0095	0.463003	0.004329	0.1	0.0089	1.3186	0.004329	0.03	0.0084	1.14229	0.004329	0.6	0.0274	0.459715	0.329004	0.95	0.4577	1.4796	0.004329	0.31	0.0173
M253T508	[M+H]+	253.119	8.474		a	252.111-3-Hydroxyhexobarbital_KEGG_C03068_IND//252.111-Phe_Ser_METLIN_23673_IND//252.111-Tyr_Ala_METLIN_23763_IND//252.111-Ala_Tyr_METLIN_23768_IND//252.111-Ser_Phe_METLIN_23895_IND/	0.004329	0.43	0.0232	1.51228	0.00865801	1.65	0.0219	1.25474	0.536797	1.16	0.6836	1.34944	0.017316	1.83	0.0403	0.818697	0.329004	0.83	0.4169	0.285089	0.00865801	1.6	0.0165	0.999645	0.004329	2.35	0.0089	1.32051	0.125541	1.33	0.1678	1.28451	0.792208	1.19	0.8922	1.3468	0.0519481	1.45	0.1082	0.52977	0.004329	2.47	0.0173
M253T98	[M+H]+	253.119	1.64017		a	252.111-3-Hydroxyhexobarbital_KEGG_C03068_IND//252.111-Phe_Ser_METLIN_23673_IND//252.111-Tyr_Ala_METLIN_23763_IND//252.111-Ala_Tyr_METLIN_23768_IND//252.111-Ser_Phe_METLIN_23895_IND/	0.004329	0.55	0.0232	1.37137	0.00865801	1.19	0.0219	1.23796	0.004329	0.53	0.0174	0.498417	0.004329	0.18	0.0151	0.654291	0.004329	0.05	0.0096	0.912941	0.004329	1.52	0.0095	1.25584	0.004329	0.26	0.0089	0.162274	0.004329	0.07	0.0084	0.499858	0.004329	0.62	0.0274	1.3568	0.004329	1.27	0.0148	1.32791	0.004329	0.39	0.0173
M252T66	[M+H]+	252.11	1.10017		a	251.1005-Muramic_acid_HMDB_HMDB03254_1114-41-6//251.1005-Muramicacid_KEGG_C06470_1114-41-6//251.1005-Muramic_acid_METLIN_3381_1114-41-6//251.1018-Deoxyadenosine_KEGG_C00559_958-09-8//251.1018-5-Deoxyadenosine_KEGG_C05198_4754-39-6//251.1018-Cordycepin_KEGG_C08431_73-03-0//251.1018-5-Deoxyadenosine_HMDB_HMDB01983_4754-39-6//251.1018-Deoxyadenosine_HMDB_HMDB00101_958-09-8//251.1018-Deoxyadenosine_M…	0.004329	4.05	0.0232	1.1972	0.004329	11.89	0.0134	1.35017	0.004329	5.75	0.0174	1.35192	0.329004	0.86	0.4361	0.510162	0.004329	12.24	0.0096	0.785361	0.004329	2.33	0.0095	1.04655	0.004329	0.52	0.0089	1.20402	0.004329	0.14	0.0084	0.694356	0.004329	2.73	0.0274	1.76774	0.004329	2.41	0.0148	1.01668	0.004329	0.2	0.0173
M251T58_3	[M+H]+	251.167	0.9595		a	250.1596-cis-N-Methyl-(S)-7,8,13,14-tetrahydroprotoberberine_KEGG_C05318_IND/	0.004329	0.53	0.0232	1.05217	0.004329	0.48	0.0134	1.08296	0.004329	0.34	0.0174	1.42916	0.004329	0.33	0.0151	0.675682	0.00673595	0	0.0145	0.44614	0.004329	0.01	0.0095	0.798318	0.004329	0	0.0089	0.124188	0.004329	0.01	0.0084	1.20823	0.004329	0.4	0.0274	0.186967	0.004329	0.25	0.0148	1.27777	0.004329	0.17	0.0173
M251T243	[M+H]+	251.137	4.04367		a	250.1317-N-Caffeoylputrescine_KEGG_C03002_29554-26-5//250.1317-Caffeoylputrescine_METLIN_3380_29554-26-5/	0.004329	1.87	0.0232	0.649553	0.004329	2.81	0.0134	0.819588	0.662338	1.17	0.7828	0.852093	1	0.92	1	0.485087	0.004329	0.14	0.0096	0.162238	0.004329	2.63	0.0095	0.242653	0.004329	0.41	0.0089	0.733518	0.004329	0.07	0.0084	1.29028	0.792208	1.16	0.8922	0.491035	0.00865801	2.18	0.0244	1.57316	0.0519481	0.71	0.1225
M251T83	[M+H]+	251.106	1.379		a	250.0987-Thr_Met_METLIN_23684_IND//250.0987-Met_Thr_METLIN_23742_IND//250.0994-Flindersiachromone_KEGG_C09007_61828-53-3/	0.004329	0.79	0.0232	1.56881	0.004329	2.06	0.0134	0.408968	0.017316	0.79	0.0465	1.46963	0.004329	0.27	0.0151	0.163993	0.004329	0.04	0.0096	0.230724	0.246753	1.06	0.3087	0.862934	0.004329	0.13	0.0089	1.29297	0.004329	0.03	0.0084	0.59453	0.004329	0.75	0.0274	1.52012	0.004329	2.04	0.0148	0.721701	0.004329	0.51	0.0173
M249T140	[M+H]+	249.127	2.3395		a	248.1195-Met_Val_METLIN_23746_IND//248.1195-Val_Met_METLIN_23761_IND/	0.004329	0.63	0.0232	0.49436	0.017316	1.24	0.0378	0.423515	0.004329	0.52	0.0174	1.07359	0.004329	0.15	0.0151	1.0916	0.004329	0.02	0.0096	1.35499	0.004329	1.9	0.0095	1.28833	0.004329	0.2	0.0089	0.201888	0.004329	0.03	0.0084	1.28391	0.004329	0.77	0.0274	0.353392	0.004329	1.49	0.0148	0.643173	0.004329	0.51	0.0173
M249T383	[M+H]+	249.121	6.38867		a	248.1137-Pentobarbitalsodium_KEGG_C07423_57-33-0//248.1161-6-Hydroxymelatonin_HMDB_HMDB04081_2208-41-5//248.1161-6-Hydroxymelatonin_METLIN_7013_IND//248.1161-6-Hydroxymelatonin_KEGG_C05643_2208-41-5/	0.004329	4.05	0.0232	0.473692	0.004329	9.72	0.0134	0.313392	0.004329	4.07	0.0174	0.672659	0.246753	1.63	0.3494	1.15871	0.004329	4.13	0.0096	1.32642	0.004329	11.65	0.0095	1.32933	0.004329	6.76	0.0089	0.872801	0.246753	1.55	0.3071	0.462065	0.017316	2.7	0.0719	0.223433	0.004329	6.7	0.0148	0.340569	0.004329	9.69	0.0173
M248T100	[M+H]+	248.115	1.65833		a	247.1056-Malonylcarnitine_HMDB_HMDB02095_Not_Available//247.1056-Linamarin_KEGG_C01594_554-35-8//247.1088-Methyl-CCNU_KEGG_C07640_13909-09-6/	0.004329	0.74	0.0232	0.556976	0.004329	1.52	0.0134	0.928417	0.017316	0.69	0.0465	1.30684	0.004329	0.12	0.0151	0.585867	0.004329	0.15	0.0096	0.209709	0.004329	1.42	0.0095	0.710715	0.004329	0.27	0.0089	1.26143	0.004329	0.2	0.0084	1.28692	0.004329	0.68	0.0274	0.540917	0.004329	1.82	0.0148	1.43165	0.004329	0.4	0.0173
M248T163	[M+H]+	248.115	2.7145		a	247.1056-Malonylcarnitine_HMDB_HMDB02095_Not_Available//247.1056-Linamarin_KEGG_C01594_554-35-8//247.1088-Methyl-CCNU_KEGG_C07640_13909-09-6/	0.004329	2.17	0.0232	0.909465	0.004329	5.2	0.0134	0.836678	0.00865801	2.04	0.0265	1.28247	0.428571	0.85	0.5334	0.916458	0.004329	0.44	0.0096	1.18231	0.004329	8.64	0.0095	0.600087	0.177489	1.26	0.2421	0.445526	0.004329	0.25	0.0084	0.851046	0.00865801	1.6	0.0416	0.974298	0.004329	3.36	0.0148	0.62103	0.0519481	1.51	0.1225
M248T150	[M+H]+	248.059	2.49267		a	247.0531-DCI_KEGG_C11772_59-61-0/	0.004329	0.61	0.0232	0.534246	0.004329	1.34	0.0134	0.589114	0.00865801	0.6	0.0265	1.39197	0.177489	1.15	0.2692	0.144544	0.004329	0.55	0.0096	0.247216	0.0822511	1.18	0.1197	0.724605	0.792208	0.96	0.8408	0.684934	0.428571	1.09	0.4978	1.13126	0.017316	0.8	0.0719	0.71844	0.536797	1.09	0.658	1.48114	1	0.98	1
M248T47	[M+H]+	248.059	0.788333		a	247.0531-DCI_KEGG_C11772_59-61-0/	0.004329	0.75	0.0232	1.5299	0.004329	0.42	0.0134	1.41641	0.125541	0.92	0.2336	1.19923	0.246753	0.94	0.3494	0.598024	0.030303	0.89	0.0528	0.633105	0.004329	0.38	0.0095	0.890283	0.662338	0.98	0.7319	0.879921	0.536797	0.97	0.602	1.23748	0.004329	0.81	0.0274	0.362909	0.004329	0.28	0.0148	1.47634	0.030303	0.87	0.0784
M247T100	[M+H]+	247.112	1.661		a	246.1038-Met_Pro_METLIN_23664_IND//246.1038-Pro_Met_METLIN_24007_IND/	0.004329	0.68	0.0232	1.70528	0.004329	1.51	0.0134	1.47779	0.004329	0.67	0.0174	0.117671	0.004329	0.13	0.0151	1.29165	0.004329	0.03	0.0096	1.30943	0.004329	1.4	0.0095	1.22146	0.004329	0.24	0.0089	1.30248	0.004329	0.07	0.0084	1.27275	0.004329	0.64	0.0274	1.83429	0.004329	1.8	0.0148	1.12294	0.004329	0.37	0.0173
M247T286	[M+H]+	247.108	4.773		a	246.1004-N-Acetyl-D-tryptophan_KEGG_C03137_2280-01-5//246.1004-Mephobarbital_KEGG_C07829_115-38-8//246.1004-N-Acetyl-DL-tryptophan_METLIN_34535_87-32-1//246.1004-Mephobarbital_METLIN_43243_IND/	0.004329	1.18	0.0232	1.14601	0.004329	1.34	0.0134	0.180246	0.0519481	1.19	0.1148	0.241463	0.004329	1.31	0.0151	0.493099	0.004329	1.18	0.0096	0.217369	0.004329	1.25	0.0095	0.833255	0.125541	1.14	0.1777	1.21938	0.125541	1.07	0.1678	1.235	0.125541	1.14	0.2878	1.01813	0.0822511	1.15	0.1558	1.35127	0.017316	1.19	0.0492
M247T58	[M+H]+	247.093	0.959333		a	246.0852-5,6-Dihydrouridine_METLIN_5483_IND/	0.004329	2.65	0.0232	1.42185	0.004329	1.62	0.0134	1.16771	0.004329	2.91	0.0174	0.109316	0.004329	3.74	0.0151	1.25126	0.004329	3.52	0.0096	1.37524	0.0822511	1.25	0.1197	1.30439	0.004329	1.87	0.0089	1.23611	0.004329	1.49	0.0084	0.981944	0.004329	2.92	0.0274	0.503215	0.030303	1.31	0.0701	1.47727	0.004329	2.02	0.0173
M246T166	[M+H]+	246.182	2.76117		a	245.1739-Lys_Val_METLIN_23853_IND//245.1739-Val_Lys_METLIN_23854_IND/	0.004329	1.75	0.0232	0.593814	0.004329	2.84	0.0134	0.377102	0.004329	1.86	0.0174	0.609484	0.662338	0.95	0.7426	1.433	0.004329	0.14	0.0096	0.393325	0.030303	1.21	0.0501	0.074886	0.004329	0.26	0.0089	0.836953	0.004329	0.13	0.0084	1.26851	0.246753	0.92	0.4539	0.395007	0.004329	1.28	0.0148	1.31813	0.329004	0.88	0.4937
M246T36	[M+H]+	246.156	0.6065		a	245.1488-Arg_Ala_METLIN_23654_IND//245.1488-Ala_Arg_METLIN_23755_IND//245.1488-beta-Alanyl-L-arginine_KEGG_C05340_IND/	0.004329	0.44	0.0232	1.36026	0.004329	0.59	0.0134	0.689185	0.004329	0.4	0.0174	0.184076	0.004329	0.12	0.0151	0.47658	0.004329	0.06	0.0096	1.34055	0.004329	0.64	0.0095	1.31528	0.004329	0.15	0.0089	1.01747	0.004329	0.1	0.0084	1.2475	0.004329	0.42	0.0274	1.30703	0.329004	0.93	0.4577	0.86317	0.004329	0.18	0.0173
M246T138	[M+H]+	246.145	2.2985		a	245.1376-Val_Ala_Gly_METLIN_16070_IND//245.1376-Gly_Ile_Gly_METLIN_16778_IND//245.1376-Ala_Gly_Val_METLIN_17192_IND//245.1376-Gly_Gly_Leu_METLIN_17722_IND//245.1376-Gly_Val_Ala_METLIN_18620_IND//245.1376-Gly_Ala_Val_METLIN_19531_IND//245.1376-Val_Gly_Ala_METLIN_19654_IND//245.1376-Leu_Gly_Gly_METLIN_19814_IND//245.1376-Ala_Val_Gly_METLIN_20508_IND//245.1376-Ile_Gly_Gly_METLIN_21047_IND//245.1376-…	0.004329	0.71	0.0232	0.209067	0.0822511	0.92	0.1315	1.11279	0.004329	0.6	0.0174	0.375606	0.004329	0.33	0.0151	0.548622	0.004329	0.09	0.0096	1.36954	0.428571	0.94	0.4936	1.27236	0.004329	0.13	0.0089	1.30924	0.004329	0.05	0.0084	1.27656	0.004329	0.78	0.0274	0.58947	0.246753	0.94	0.3663	0.2444	0.004329	0.59	0.0173
M246T157	[M+H]+	246.145	2.6185		a	245.1376-Val_Ala_Gly_METLIN_16070_IND//245.1376-Gly_Ile_Gly_METLIN_16778_IND//245.1376-Ala_Gly_Val_METLIN_17192_IND//245.1376-Gly_Gly_Leu_METLIN_17722_IND//245.1376-Gly_Val_Ala_METLIN_18620_IND//245.1376-Gly_Ala_Val_METLIN_19531_IND//245.1376-Val_Gly_Ala_METLIN_19654_IND//245.1376-Leu_Gly_Gly_METLIN_19814_IND//245.1376-Ala_Val_Gly_METLIN_20508_IND//245.1376-Ile_Gly_Gly_METLIN_21047_IND//245.1376-…	0.004329	0.75	0.0232	1.40254	0.004329	0.86	0.0134	0.661412	0.004329	0.61	0.0174	0.342643	0.004329	0.32	0.0151	0.625691	0.004329	0.1	0.0096	1.34108	0.004329	0.55	0.0095	1.3074	0.004329	0.13	0.0089	1.07787	0.004329	0.08	0.0084	0.537771	0.017316	0.81	0.0719	1.23262	0.0822511	0.93	0.1558	0.711325	0.004329	0.57	0.0173
M246T57	[M+H]+	246.145	0.956		a	245.1376-Val_Ala_Gly_METLIN_16070_IND//245.1376-Gly_Ile_Gly_METLIN_16778_IND//245.1376-Ala_Gly_Val_METLIN_17192_IND//245.1376-Gly_Gly_Leu_METLIN_17722_IND//245.1376-Gly_Val_Ala_METLIN_18620_IND//245.1376-Gly_Ala_Val_METLIN_19531_IND//245.1376-Val_Gly_Ala_METLIN_19654_IND//245.1376-Leu_Gly_Gly_METLIN_19814_IND//245.1376-Ala_Val_Gly_METLIN_20508_IND//245.1376-Ile_Gly_Gly_METLIN_21047_IND//245.1376-…	0.004329	0.81	0.0232	1.32233	0.428571	1.03	0.513	1.10631	0.00865801	0.74	0.0265	1.14812	0.004329	0.38	0.0151	0.784672	0.004329	0.22	0.0096	0.677552	0.246753	1.04	0.3087	0.813383	0.004329	0.28	0.0089	0.752892	0.004329	0.14	0.0084	1.0131	0.004329	0.8	0.0274	1.48915	0.0822511	1.13	0.1558	0.591351	0.004329	0.55	0.0173
M246T233	[M+H]+	246.077	3.88783		a	245.0688-Haplopine_KEGG_C10694_5876-17-5/	0.004329	0.69	0.0232	1.43863	0.00865801	0.77	0.0219	1.22713	0.004329	0.61	0.0174	0.132731	0.004329	0.27	0.0151	0.901093	0.004329	0.08	0.0096	0.364179	0.004329	0.32	0.0095	0.289002	0.004329	0.1	0.0089	1.30444	0.004329	0.06	0.0084	0.152813	0.004329	0.68	0.0274	0.289472	0.177489	0.89	0.2828	0.325652	0.004329	0.5	0.0173
M245T49	[M+H]+	245.097	0.8205		a	244.0882-D-Biotin_METLIN_243_58-85-5//244.0882-Biotin_HMDB_HMDB00030_58-85-5//244.0882-Biotin_KEGG_C00120_58-85-5//244.0900-Flurbiprofen_METLIN_2922_5104-49-4/	0.004329	1.86	0.0232	1.01115	0.662338	1.05	0.7271	0.283031	0.004329	1.55	0.0174	0.115771	0.930736	1.03	0.9549	0.195076	0.246753	1.09	0.3289	1.36387	0.177489	1.16	0.2328	1.32403	0.246753	1.09	0.3242	0.266921	0.246753	0.86	0.3071	1.2806	0.536797	1.06	0.7218	0.15756	0.329004	0.95	0.4577	0.435762	0.428571	0.93	0.5925
M245T240	[M+H]+	245.09	3.99267		a	244.0808-Azacitidine_METLIN_568_320-67-2//244.0808-Ribavirin_METLIN_2296_36791-04-5//244.0808-5-Azacytidine_KEGG_C11262_320-67-2//244.0816-Metiamide_KEGG_C07449_34839-70-8/	0.004329	0.45	0.0232	1.69819	0.004329	0.6	0.0134	1.48052	0.004329	0.37	0.0174	0.303351	0.004329	0.03	0.0151	0.333998	0.00673595	0	0.0145	1.16489	0.004329	0.3	0.0095	1.29211	0.004329	0.04	0.0089	1.32143	0.00673595	0.01	0.0124	1.26579	0.004329	0.49	0.0274	1.85417	0.536797	0.95	0.658	0.0239296	0.004329	0.18	0.0173
M245T59_1	[M+H]+	245.077	0.985667		a	244.0695-Uridine_KEGG_C00299_58-96-8//244.0695-Pseudouridine_KEGG_C02067_1445-07-4//244.0695-Pseudouridine_HMDB_HMDB00767_1445-07-4//244.0695-Uridine_HMDB_HMDB00296_58-96-8//244.0695-Uridine_METLIN_90_58-96-8//244.0695-Pseudouridine_METLIN_5734_IND/	0.004329	1.43	0.0232	0.481757	0.004329	1.35	0.0134	1.2541	0.00865801	1.6	0.0265	0.0801829	0.004329	0.86	0.0151	1.50931	0.177489	1.08	0.2467	0.168152	0.792208	1	0.8292	0.367077	0.428571	0.92	0.5157	0.136288	0.004329	0.85	0.0084	1.24845	0.536797	0.98	0.7218	0.984037	0.930736	1	0.9541	1.54155	0.536797	0.91	0.692
M244T38_2	[M+H]+	244.166	0.640833		a	243.1583-Pro_Lys_METLIN_23869_IND//243.1583-Lys_Pro_METLIN_23888_IND//243.1610-1-((4-amino-2-propylpyrimidin-5-yl)methyl)-2-methylpyridinium_METLIN_34498_IND/	0.004329	1.23	0.0232	0.64645	0.004329	1.73	0.0134	1.23203	0.004329	1.32	0.0174	0.904578	1	0.97	1	0.249594	0.004329	0.6	0.0096	0.483799	0.004329	2.33	0.0095	0.764149	0.0822511	1.05	0.1212	0.311062	0.428571	0.94	0.4978	0.532165	0.662338	0.97	0.8102	0.627896	0.004329	1.59	0.0148	0.451954	0.004329	0.8	0.0173
M244T304	[M+H]+	244.098	5.07267		a	243.0895-N-Desmethyltolmetin_METLIN_2872_83263-12-1/	0.004329	1.29	0.0232	1.07384	0.004329	1.32	0.0134	1.48247	0.0519481	1.17	0.1148	0.477565	0.030303	1.15	0.0644	0.863145	0.00865801	1.12	0.0169	1.3754	0.017316	1.26	0.0306	0.967451	0.177489	1.12	0.2421	1.32771	0.930736	1.03	0.9452	1.24511	0.125541	1.09	0.2878	1.32548	0.0822511	1.13	0.1558	0.825806	0.030303	1.21	0.0784
M242T47	[M+H]+	242.015	0.790833		a	241.0079-3-mercaptolactate-cysteine_disulfide_HMDB_HMDB06512_18841-42-4/	0.004329	2.25	0.0232	1.20356	0.030303	2.23	0.0595	0.496947	0.004329	2.32	0.0174	1.33409	0.0519481	4.41	0.1005	0.574595	0.004329	5.86	0.0096	0.754719	0.004329	5.48	0.0095	0.936628	0.004329	21.42	0.0089	0.94472	0.004329	12.06	0.0084	0.969317	0.004329	4.33	0.0274	0.701153	0.004329	3.66	0.0148	1.51682	0.004329	18.2	0.0173
M241T41	[M+H]+	241.031	0.676167		a	240.0238-L-Cystine_KEGG_C00491_56-89-3//240.0238-Cystine_KEGG_C01420_923-32-0//240.0239-L-Cystine_HMDB_HMDB00192_56-89-3//240.0239-Cystine_METLIN_17_56-89-3//240.0239-Cysteine_Dimer_METLIN_5006_IND/	0.004329	0.68	0.0232	1.19618	0.428571	0.81	0.513	0.49855	0.00865801	0.61	0.0265	1.48531	0.004329	0.52	0.0151	0.954947	0.004329	0.73	0.0096	0.372622	0.030303	0.73	0.0501	0.546236	0.004329	0.61	0.0089	0.89879	0.004329	0.55	0.0084	1.28869	0.0519481	0.78	0.1571	1.17863	0.004329	0.56	0.0148	0.818736	0.00865801	0.62	0.0278
M239T74	[M+H]+	239.103	1.22683		a	238.0954-Felbamate_METLIN_2654_25451-15-4//238.0954-Gly_Tyr_METLIN_23813_IND//238.0954-Tyr_Gly_METLIN_23898_IND//238.0954-Felbamate_KEGG_C07501_25451-15-4/	0.004329	0.41	0.0232	0.746707	0.004329	0.69	0.0134	1.24516	0.004329	0.35	0.0174	0.135236	0.004329	0.13	0.0151	0.640758	0.004329	0.09	0.0096	1.37211	0.004329	1.28	0.0095	1.13548	0.004329	0.23	0.0089	1.32114	0.004329	0.09	0.0084	0.150219	0.004329	0.43	0.0274	0.417851	0.00865801	1.13	0.0244	0.844144	0.004329	0.18	0.0173
M239T97	[M+H]+	239.103	1.61433		a	238.0954-Felbamate_METLIN_2654_25451-15-4//238.0954-Gly_Tyr_METLIN_23813_IND//238.0954-Tyr_Gly_METLIN_23898_IND//238.0954-Felbamate_KEGG_C07501_25451-15-4/	0.004329	0.56	0.0232	1.41169	0.004329	0.75	0.0134	1.05493	0.004329	0.5	0.0174	1.28184	0.004329	0.13	0.0151	1.42174	0.004329	0.05	0.0096	1.32505	0.004329	0.56	0.0095	1.28431	0.004329	0.08	0.0089	1.29471	0.004329	0.04	0.0084	0.0998328	0.004329	0.59	0.0274	1.53863	0.428571	0.94	0.5579	0.482883	0.004329	0.34	0.0173
M239T46	[M+H]+	239.042	0.769333		a	238.0338-Nitrofurantoin_METLIN_1576_67-20-9//238.0355-D-erythro-1-(Imidazol-4-yl)glycerol_3-phosphate_METLIN_3374_36244-87-8//238.0355-D-erythro-1-(Imidazol-4-yl)glycerol3-phosphate_KEGG_C04666_IND/	0.004329	32.19	0.0232	1.57812	0.004329	47.22	0.0134	0.450373	0.004329	39.23	0.0174	1.42071	0.004329	15.91	0.0151	0.534884	0.004329	12.75	0.0096	1.33105	0.004329	12.14	0.0095	0.677117	0.004329	21.7	0.0089	1.31645	0.004329	14.85	0.0084	0.515744	0.004329	9.47	0.0274	0.307041	0.004329	6.11	0.0148	0.556565	0.004329	19.78	0.0173
M237T245	[M+H]+	237.124	4.087		a	236.1161-N-Carboxytocainide_METLIN_2865_IND//236.1161-Phe_Ala_METLIN_23689_IND//236.1161-Ala_Phe_METLIN_23975_IND//236.1161-Carbetamide_KEGG_C11075_16118-49-3//236.1161-Hexobarbitone_KEGG_C11723_56-29-1/	0.004329	0.4	0.0232	1.28715	0.004329	0.53	0.0134	1.36573	0.004329	0.3	0.0174	0.468788	0.004329	0.07	0.0151	1.28556	0.004329	0.01	0.0096	1.32659	0.004329	0.28	0.0095	0.864904	0.004329	0.06	0.0089	1.25664	0.004329	0.01	0.0084	0.64735	0.004329	0.53	0.0274	1.21103	0.004329	0.78	0.0148	0.954281	0.004329	0.25	0.0173
M235T173	[M+H]+	235.154	2.8895		a	234.1481-Benzoylagmatine_KEGG_C02253_IND/	0.004329	0.65	0.0232	1.28766	0.0822511	0.84	0.1315	1.4167	0.004329	0.58	0.0174	0.740593	0.004329	0.25	0.0151	0.954709	0.00754623	0	0.016	1.35169	0.004329	0.44	0.0095	0.536141	0.004329	0.05	0.0089	1.21665	0.00754623	0.01	0.0136	1.08182	0.0519481	0.74	0.1571	1.60126	0.792208	0.9	0.8599	1.48507	0.004329	0.55	0.0173
M235T261	[M+H]+	235.145	4.35583		a	234.1368-Lenacil_KEGG_C11200_2164-08-1//234.1368-2H-Indol-2-one,_1,3-dihydro-7-hydroxy-4-[2-(propylamino)ethyl]-_METLIN_2371_122570-33-6//234.1386-12-chloro-dodecanoic_acid_METLIN_35890_IND/	0.004329	1.58	0.0232	1.06655	0.004329	2.07	0.0134	0.239147	0.00865801	1.47	0.0265	1.38342	0.0519481	1.24	0.1005	1.09648	0.329004	1.17	0.4169	1.09839	0.004329	1.74	0.0095	1.21655	0.536797	1.13	0.6179	1.15221	1	1.02	1	1.26808	0.536797	0.99	0.7218	0.644562	0.004329	1.25	0.0148	1.36077	0.428571	0.95	0.5925
M235T335	[M+H]+	235.106	5.58633		a	234.1004-5-Methoxytryptophan_HMDB_HMDB02339_2504-22-5//234.1004-p-Hydroxyprimidone_METLIN_2086_88456-71-7//234.1004-5-Methoxytryptophan_METLIN_6631_IND/	0.004329	5.38	0.0232	1.44658	0.004329	6.75	0.0134	1.27887	0.004329	3.97	0.0174	1.24234	0.930736	1.25	0.9549	0.495081	0.004329	5.16	0.0096	1.35967	0.00865801	8.32	0.0165	0.717424	0.004329	7.09	0.0089	1.28734	0.329004	1.39	0.3961	1.29232	0.00865801	3.56	0.0416	1.11714	0.017316	4.57	0.0438	0.48721	0.004329	9.98	0.0173
M235T42	[M+H]+	235.093	0.699167		a	234.0852-Thr_Asp_METLIN_23653_IND//234.0852-Glu_Ser_METLIN_23725_IND//234.0852-Asp_Thr_METLIN_23893_IND//234.0852-Ser_Glu_METLIN_24024_IND/	0.004329	0.79	0.0232	0.340916	0.329004	1.1	0.4122	1.23248	0.004329	0.82	0.0174	0.686079	0.004329	0.74	0.0151	0.880641	0.004329	0.35	0.0096	1.33307	0.246753	1.07	0.3087	1.02954	0.004329	0.45	0.0089	1.29581	0.004329	0.33	0.0084	1.11166	0.177489	0.92	0.363	1.35955	0.004329	1.41	0.0148	1.37956	0.004329	0.81	0.0173
M233T48	[M+H]+	233.114	0.796167		a	232.1059-Boc-Asn_KEGG_C01410_7536-55-2//232.1059-N2-Succinyl-L-ornithine_KEGG_C03415_IND//232.1059-N6-Acetyl-LL-2,6-diaminoheptanedioate_KEGG_C04390_IND//232.1059-gamma-Glutamyl-gamma-aminobutyraye_KEGG_C15767_IND//232.1059-N2-Succinyl-L-ornithine_METLIN_6075_IND//232.1059-Val_Asp_METLIN_23822_IND//232.1059-Asp_Val_METLIN_23991_IND//232.1059-N2-Succinyl-L-ornithine_HMDB_HMDB01199_899816-95-6/	0.004329	0.78	0.0232	1.09713	0.125541	1.09	0.1844	1.31037	0.004329	0.7	0.0174	1.3039	0.004329	0.61	0.0151	0.800632	0.004329	0.14	0.0096	1.35242	0.004329	0.69	0.0095	1.24137	0.004329	0.21	0.0089	1.05033	0.004329	0.09	0.0084	1.00004	0.536797	1.02	0.7218	0.2879	0.004329	1.23	0.0148	1.31979	0.329004	0.8	0.4937
M232T224	[M+H]+	232.141	3.73867		a	231.1331-Gly_Arg_METLIN_23881_IND//231.1331-Arg_Gly_METLIN_24021_IND/	0.004329	0.52	0.0232	0.496776	0.004329	0.62	0.0134	1.44482	0.004329	0.34	0.0174	0.725185	0.004329	0.13	0.0151	1.37045	0.004329	0.02	0.0096	1.37448	0.004329	0.21	0.0095	1.33618	0.004329	0.04	0.0089	1.3009	0.004329	0.02	0.0084	1.01439	0.004329	0.27	0.0274	0.341684	0.004329	0.58	0.0148	1.51312	0.004329	0.1	0.0173
M232T35	[M+H]+	232.141	0.588667		a	231.1331-Gly_Arg_METLIN_23881_IND//231.1331-Arg_Gly_METLIN_24021_IND/	0.004329	0.7	0.0232	0.50059	0.792208	1.02	0.8358	1.23967	0.004329	0.61	0.0174	1.20513	0.004329	0.26	0.0151	0.185584	0.004329	0.32	0.0096	0.286685	0.004329	2.62	0.0095	0.898213	0.004329	0.79	0.0089	0.94534	0.004329	0.53	0.0084	1.02365	0.004329	0.69	0.0274	0.799326	0.004329	1.87	0.0148	0.146374	0.004329	0.4	0.0173
M232T58	[M+H]+	232.141	0.9675		a	231.1331-Gly_Arg_METLIN_23881_IND//231.1331-Arg_Gly_METLIN_24021_IND/	0.004329	0.57	0.0232	1.48331	0.004329	0.53	0.0134	1.23126	0.004329	0.4	0.0174	1.25779	0.004329	0.29	0.0151	0.957562	0.004329	0.06	0.0096	0.874571	0.004329	0.3	0.0095	0.708385	0.004329	0.11	0.0089	0.638682	0.004329	0.09	0.0084	0.965655	0.004329	0.57	0.0274	1.14377	0.004329	0.5	0.0148	0.265554	0.004329	0.33	0.0173
M232T69	[M+H]+	232.13	1.14867		a	231.1219-Gly_Gly_Val_METLIN_18321_IND//231.1219-Ala_Ala_Ala_METLIN_18355_IND//231.1219-Val_Gly_Gly_METLIN_18981_IND//231.1219-Gly_Val_Gly_METLIN_22269_IND//231.1219-Val_Asn_METLIN_23873_IND//231.1219-Asn_Val_METLIN_23904_IND//231.1235-Dexfenfluramine_METLIN_1956_3239-44-9//231.1235-Fenfluramine_METLIN_2680_458-24-2//231.1235-Fenfluramine_KEGG_C06996_458-24-2/	0.004329	0.68	0.0232	0.319463	0.004329	0.82	0.0134	0.594913	0.004329	0.61	0.0174	0.486232	0.004329	0.3	0.0151	0.503495	0.004329	0.08	0.0096	1.34149	0.004329	0.51	0.0095	1.31727	0.004329	0.11	0.0089	1.31327	0.004329	0.06	0.0084	0.945902	0.00865801	0.77	0.0416	0.399495	0.930736	0.98	0.9541	1.54756	0.004329	0.58	0.0173
M231T187	[M+H]+	231.171	3.11233		a	230.163-Ile_Val_METLIN_23788_IND//230.163-Leu_Val_METLIN_23890_IND//230.163-Val_Ile_METLIN_23923_IND//230.163-Val_Leu_METLIN_23950_IND/	0.004329	0.73	0.0232	1.58	0.0519481	1.12	0.0912	1.0039	0.004329	0.63	0.0174	1.32251	0.004329	0.31	0.0151	0.951721	0.004329	0.03	0.0096	0.990479	0.0519481	0.87	0.0802	0.596485	0.004329	0.16	0.0089	0.485028	0.004329	0.07	0.0084	1.23107	0.00865801	0.73	0.0416	1.52474	0.536797	1.03	0.658	0.215858	0.004329	0.58	0.0173
M231T227	[M+H]+	231.171	3.777		a	230.163-Ile_Val_METLIN_23788_IND//230.163-Leu_Val_METLIN_23890_IND//230.163-Val_Ile_METLIN_23923_IND//230.163-Val_Leu_METLIN_23950_IND/	0.004329	0.76	0.0232	1.08433	0.004329	1.24	0.0134	1.16949	0.004329	0.66	0.0174	1.44201	0.004329	0.32	0.0151	0.614506	0.004329	0.02	0.0096	1.37617	0.004329	0.77	0.0095	1.33135	0.004329	0.14	0.0089	1.28682	0.004329	0.02	0.0084	0.785344	0.004329	0.82	0.0274	0.799131	0.00865801	1.24	0.0244	1.55339	0.004329	0.62	0.0173
M231T255	[M+H]+	231.171	4.2505		a	230.163-Ile_Val_METLIN_23788_IND//230.163-Leu_Val_METLIN_23890_IND//230.163-Val_Ile_METLIN_23923_IND//230.163-Val_Leu_METLIN_23950_IND/	0.004329	0.71	0.0232	0.589341	0.0519481	1.12	0.0912	0.368831	0.004329	0.61	0.0174	0.951241	0.004329	0.27	0.0151	0.21351	0.004329	0.02	0.0096	1.35131	0.004329	0.74	0.0095	0.943648	0.004329	0.13	0.0089	1.32249	0.004329	0.02	0.0084	1.27914	0.017316	0.8	0.0719	0.59414	0.004329	1.2	0.0148	0.546395	0.004329	0.64	0.0173
M231T145	[M+H]+	231.026	2.42333		a	230.0191-D-Ribose_5-phosphate_HMDB_HMDB01548_3615-55-2//230.0191-D-Ribulose_5-phosphate_HMDB_HMDB00618_4151-19-3//230.0191-D-Xylulose_1-phosphate_HMDB_HMDB06534_63323-91-1//230.0191-Ribose_1-phosphate_HMDB_HMDB01489_14075-00-4//230.0191-Xylulose_5-phosphate_HMDB_HMDB00868_4212-65-1//230.0192-Ribose_5-phosphate_METLIN_159_4300-28-1//230.0192-Ribulose_5-phosphate_METLIN_371_4151-19-3//230.0192-D-Ri…	0.004329	4.56	0.0232	0.232234	0.004329	2.72	0.0134	0.586474	0.004329	3.06	0.0174	0.296791	0.428571	1.04	0.5334	0.27695	0.004329	1.77	0.0096	1.18334	0.004329	2.63	0.0095	0.436005	0.329004	1.15	0.4127	1.12166	1	0.99	1	1.26751	0.246753	1.47	0.4539	0.646906	0.004329	34.59	0.0148	0.767767	0.00865801	1.53	0.0278
M230T340	[M+H]+	230.114	5.66017		a	229.1063-Gly_Pro_Gly_METLIN_17426_IND//229.1063-Pro_Gly_Gly_METLIN_17686_IND//229.1063-Gly_Gly_Pro_METLIN_23558_IND//229.1063-Asn_Pro_METLIN_23925_IND//229.1063-Pro_Asn_METLIN_23994_IND/	0.004329	0.74	0.0232	1.64224	0.00865801	0.66	0.0219	0.457304	0.004329	0.53	0.0174	1.59027	0.177489	0.9	0.2692	1.03472	0.004329	0.22	0.0096	1.13529	0.004329	0.56	0.0095	1.22969	0.004329	0.16	0.0089	0.97155	0.004329	0.08	0.0084	0.586832	0.930736	1.03	0.9654	1.7251	0.662338	1.19	0.7605	1.14816	0.792208	1.18	0.8783
M229T75	[M+H]+	229.119	1.25017		a	228.111-(S)-ATPA_KEGG_C13733_IND//228.111-Prolylhydroxyproline_HMDB_HMDB06695_18684-24-7/	0.004329	0.86	0.0232	1.05621	0.004329	1.36	0.0134	0.306039	0.004329	0.83	0.0174	0.61179	0.004329	0.61	0.0151	0.551693	0.004329	0.28	0.0096	1.38242	0.004329	0.87	0.0095	0.293255	0.004329	0.33	0.0089	1.26593	0.004329	0.13	0.0084	0.788667	0.329004	1.04	0.5434	0.182291	0.00865801	1.26	0.0244	0.0816164	0.792208	0.99	0.8783
M227T152	[M+H]+	227.139	2.53967		a	226.1317-Pentobarbital_KEGG_C07422_76-74-4//226.1317-Amobarbital_KEGG_C07536_57-43-2//226.1317-Pentobarbital_METLIN_494_76-74-4//226.1317-Amobarbital_METLIN_496_57-43-2//226.1317-Pilocarpic_acid_METLIN_1937_28406-15-7/	0.004329	1.41	0.0232	1.60842	0.004329	1.42	0.0134	1.46069	0.930736	0.99	0.9589	1.53227	0.662338	1.03	0.7426	1.37938	0.428571	0.95	0.5194	1.38059	0.0822511	1.23	0.1197	1.29878	0.536797	0.93	0.6179	1.32572	0.0822511	0.79	0.1146	1.29056	0.177489	1.14	0.363	1.64078	0.0822511	1.14	0.1558	1.34706	0.792208	1.05	0.8783
M227T250	[M+H]+	227.14	4.1675		a	226.1317-Pentobarbital_KEGG_C07422_76-74-4//226.1317-Amobarbital_KEGG_C07536_57-43-2//226.1317-Pentobarbital_METLIN_494_76-74-4//226.1317-Amobarbital_METLIN_496_57-43-2//226.1317-Pilocarpic_acid_METLIN_1937_28406-15-7/	0.004329	1.25	0.0232	0.589695	0.792208	0.97	0.8358	1.46498	0.0519481	1.15	0.1148	0.70599	0.329004	0.81	0.4361	1.2524	0.428571	0.94	0.5194	0.952662	0.246753	0.87	0.3087	1.21517	0.004329	0.65	0.0089	0.502988	0.004329	0.61	0.0084	1.14949	0.246753	0.89	0.4539	0.321604	0.004329	0.78	0.0148	1.52541	0.00865801	0.79	0.0278
M227T272	[M+H]+	227.14	4.533		a	226.1317-Pentobarbital_KEGG_C07422_76-74-4//226.1317-Amobarbital_KEGG_C07536_57-43-2//226.1317-Pentobarbital_METLIN_494_76-74-4//226.1317-Amobarbital_METLIN_496_57-43-2//226.1317-Pilocarpic_acid_METLIN_1937_28406-15-7/	0.004329	1.17	0.0232	0.392069	0.004329	1.26	0.0134	0.311743	0.017316	1.11	0.0465	0.658417	0.017316	1.16	0.0403	0.0989409	0.0519481	1.28	0.0853	0.534182	0.017316	1.2	0.0306	1.28312	0.177489	0.89	0.2421	0.588201	0.0822511	0.88	0.1146	1.12874	0.428571	1.06	0.6378	0.49181	0.177489	1.05	0.2828	1.4657	0.428571	0.95	0.5925
M227T383	[M+H]+	227.14	6.38933		a	226.1317-Pentobarbital_KEGG_C07422_76-74-4//226.1317-Amobarbital_KEGG_C07536_57-43-2//226.1317-Pentobarbital_METLIN_494_76-74-4//226.1317-Amobarbital_METLIN_496_57-43-2//226.1317-Pilocarpic_acid_METLIN_1937_28406-15-7/	0.004329	3.11	0.0232	0.793807	0.004329	6.73	0.0134	0.259417	0.004329	3.48	0.0174	1.20063	0.177489	1.27	0.2692	1.4676	0.004329	3.61	0.0096	1.37922	0.004329	8.28	0.0095	0.265155	0.004329	5.69	0.0089	1.32059	0.004329	1.69	0.0084	0.369347	0.004329	2.56	0.0274	0.494123	0.004329	5.52	0.0148	0.285004	0.004329	7.14	0.0173
M227T37_2	[M+H]+	227.114	0.608833		a	226.1066-Carnosine_HMDB_HMDB00033_305-84-0//226.1066-Carnosine_METLIN_38_305-84-0//226.1066-Ala_His_METLIN_23724_IND//226.1066-His_Ala_METLIN_23906_IND//226.1066-Carnosine_KEGG_C00386_305-84-0/	0.004329	0.73	0.0232	1.57496	0.662338	0.96	0.7271	0.788694	0.004329	0.71	0.0174	1.35144	0.004329	0.32	0.0151	0.480847	0.004329	0.21	0.0096	1.35733	0.004329	1.39	0.0095	1.00568	0.004329	0.4	0.0089	1.31395	0.004329	0.27	0.0084	0.292202	0.004329	0.57	0.0274	1.61602	0.017316	1.15	0.0438	0.777918	0.004329	0.34	0.0173
M227T59_2	[M+H]+	227.103	0.9795		a	226.0954-Porphobilinogen_METLIN_76_487-90-1//226.0954-Carbidopa_METLIN_1500_28860-95-9//226.0954-Porphobilinogen_HMDB_HMDB00245_487-90-1//226.0954-Porphobilinogen_KEGG_C00931_487-90-1/	0.004329	1.35	0.0232	1.55252	0.004329	2.36	0.0134	0.307002	0.00865801	1.3	0.0265	1.32702	0.428571	1.07	0.5334	1.49702	0.00865801	1.12	0.0169	1.36672	0.004329	4.61	0.0095	1.17722	0.0822511	1.27	0.1212	1.10314	0.004329	0.43	0.0084	0.898142	0.00865801	1.2	0.0416	1.29676	0.004329	1.88	0.0148	1.43273	0.329004	1.08	0.4937
M225T314	[M+H]+	225.124	5.2315		a	224.1161-butalbital_METLIN_3941_77-26-9/	0.004329	1.29	0.0232	1.20708	0.004329	1.37	0.0134	1.21958	0.004329	1.27	0.0174	0.522315	0.004329	1.23	0.0151	0.905724	0.004329	1.3	0.0096	0.523372	0.004329	1.35	0.0095	0.656069	0.00865801	1.28	0.0153	0.0819871	0.004329	1.23	0.0084	0.416714	0.017316	1.2	0.0719	0.521889	0.00865801	1.19	0.0244	0.322939	0.017316	1.21	0.0492
M225T325	[M+H]+	225.078	5.41867		a	224.0685-Benzylmalic_acid_METLIN_6477_IND//224.0685-Sinapate_KEGG_C00482_530-59-6/	0.004329	7.53	0.0232	0.713666	0.004329	3.04	0.0134	0.396817	0.004329	8.74	0.0174	0.321672	0.004329	20.3	0.0151	1.00822	0.004329	0.63	0.0096	0.264304	0.004329	0.48	0.0095	0.75486	0.004329	0.38	0.0089	0.241887	0.004329	0.28	0.0084	0.562176	0.0822511	0.82	0.2143	1.54417	0.004329	0.43	0.0148	0.144158	0.004329	0.55	0.0173
M224T174	[M+H]+	224.112	2.90683		a	223.1031-Tiletamine_METLIN_43352_IND/	0.004329	0.33	0.0232	1.4132	0.246753	0.91	0.3244	0.152855	0.004329	0.27	0.0174	0.0952287	0.004329	0.1	0.0151	0.544772	0.004329	0.09	0.0096	0.703019	0.004329	1.63	0.0095	0.297469	0.004329	0.22	0.0089	0.94784	0.004329	0.05	0.0084	1.09862	0.004329	0.29	0.0274	1.58351	0.00865801	1.24	0.0244	0.288941	0.004329	0.11	0.0173
M224T240	[M+H]+	224.112	3.997		a	223.1031-Tiletamine_METLIN_43352_IND/	0.004329	0.43	0.0232	0.244729	0.004329	0.59	0.0134	0.958692	0.004329	0.35	0.0174	0.410476	0.004329	0.04	0.0151	0.653426	0.004329	0.01	0.0096	0.263952	0.004329	0.24	0.0095	0.23701	0.004329	0.04	0.0089	0.371292	0.004329	0.01	0.0084	1.10079	0.004329	0.42	0.0274	0.747545	0.004329	0.83	0.0148	0.473446	0.004329	0.19	0.0173
M223T174	[M+H]+	223.108	2.90633		a	222.1004-4-aminohippurate_METLIN_3743_20333-85-1//222.1004-Phe_Gly_METLIN_23838_IND//222.1004-Gly_Phe_METLIN_23966_IND/	0.004329	0.34	0.0232	1.41126	0.0822511	0.9	0.1315	1.09591	0.004329	0.27	0.0174	0.78443	0.004329	0.12	0.0151	0.964038	0.004329	0.1	0.0096	0.436272	0.004329	1.65	0.0095	1.05045	0.004329	0.22	0.0089	0.665557	0.004329	0.07	0.0084	1.21357	0.004329	0.31	0.0274	1.75026	0.00865801	1.21	0.0244	1.43359	0.004329	0.12	0.0173
M223T240	[M+H]+	223.108	3.99967		a	222.1004-4-aminohippurate_METLIN_3743_20333-85-1//222.1004-Phe_Gly_METLIN_23838_IND//222.1004-Gly_Phe_METLIN_23966_IND/	0.004329	0.45	0.0232	1.55405	0.004329	0.62	0.0134	0.578066	0.004329	0.37	0.0174	1.252	0.004329	0.05	0.0151	0.500544	0.004329	0.01	0.0096	0.590407	0.004329	0.26	0.0095	1.33302	0.004329	0.04	0.0089	0.618739	0.004329	0.01	0.0084	1.2544	0.004329	0.44	0.0274	1.58976	0.004329	0.83	0.0148	1.56911	0.004329	0.2	0.0173
M222T144	[M+H]+	222.096	2.39333		a	221.0899-N-Acetyl-D-glucosamine_KEGG_C00140_7512-17-6//221.0899-N-Acetyl-D-mannosamine_KEGG_C00645_3615-17-6//221.0899-N-Acetyl-D-galactosamine_KEGG_C01132_14215-68-0_1811-31-0//221.0899-N-Acetylhexosamine_KEGG_C02711_IND//221.0899-N-Acetyl-D-hexosamine_KEGG_C03136_IND//221.0899-N-Acetyl-beta-D-glucosamine_KEGG_C03878_IND//221.0899-N-Acetyl-beta-D-galactosamine_KEGG_C05021_IND//221.0899-N-Acetyl-…	0.004329	1.9	0.0232	0.369949	0.004329	2.15	0.0134	0.78704	0.00865801	1.6	0.0265	0.298405	0.329004	1.16	0.4361	0.629005	0.004329	1.97	0.0096	0.658554	0.004329	2	0.0095	0.584014	0.017316	1.47	0.0291	0.140681	0.792208	1.07	0.8277	1.25842	0.125541	1.27	0.2878	0.417324	0.004329	1.38	0.0148	0.757444	0.017316	1.47	0.0492
M222T159	[M+H]+	222.096	2.64533		a	221.0899-N-Acetyl-D-glucosamine_KEGG_C00140_7512-17-6//221.0899-N-Acetyl-D-mannosamine_KEGG_C00645_3615-17-6//221.0899-N-Acetyl-D-galactosamine_KEGG_C01132_14215-68-0_1811-31-0//221.0899-N-Acetylhexosamine_KEGG_C02711_IND//221.0899-N-Acetyl-D-hexosamine_KEGG_C03136_IND//221.0899-N-Acetyl-beta-D-glucosamine_KEGG_C03878_IND//221.0899-N-Acetyl-beta-D-galactosamine_KEGG_C05021_IND//221.0899-N-Acetyl-…	0.004329	1.84	0.0232	0.850113	0.004329	1.86	0.0134	0.597713	0.00865801	1.49	0.0265	0.296108	0.246753	1.15	0.3494	1.04229	0.004329	1.99	0.0096	0.774475	0.004329	1.82	0.0095	0.692657	0.030303	1.38	0.0488	0.901251	0.125541	1.16	0.1678	0.220447	0.0822511	1.34	0.2143	0.672919	0.017316	1.28	0.0438	0.371542	0.0519481	1.35	0.1225
M222T48	[M+H]+	222.043	0.8075		a	221.0358-N-Acetylcarbocysteine_METLIN_1530_26177-54-8//221.0358-S-(3-oxo-3-carboxy-n-propyl)cysteine_HMDB_HMDB02135_Not_Available/	0.004329	1.19	0.0232	0.808676	0.004329	1.87	0.0134	0.495661	1	0.99	1	0.956763	0.792208	0.99	0.8478	0.904008	0.004329	1.49	0.0096	1.36543	0.428571	1.04	0.4936	1.3171	0.428571	0.98	0.5157	1.31193	0.0822511	0.84	0.1146	1.26124	0.329004	1.1	0.5434	1.37581	1	1.01	1	1.43924	0.536797	0.95	0.692
M221T144	[M+H]+	221.093	2.3935		a	220.0848-5-Hydroxy-L-tryptophan_HMDB_HMDB00472_895096//220.0848-5-Hydroxytryptophan_METLIN_364_895096//220.0848-5-Hydroxy-L-tryptophan_KEGG_C00643_4350-09-8//220.0848-5-Hydroxytryptophan_KEGG_C01017_56-69-9//220.0848-Jasminine_KEGG_C09985_19634-30-1/	0.004329	1.9	0.0232	1.13413	0.004329	2.17	0.0134	1.07223	0.00865801	1.65	0.0265	1.46969	0.329004	1.16	0.4361	0.602784	0.004329	2	0.0096	1.35498	0.004329	2.02	0.0095	1.34334	0.00865801	1.51	0.0153	1.17107	0.662338	1.08	0.7179	1.2812	0.0822511	1.3	0.2143	0.155434	0.004329	1.41	0.0148	1.40715	0.030303	1.5	0.0784
M221T159	[M+H]+	221.093	2.64567		a	220.0848-5-Hydroxy-L-tryptophan_HMDB_HMDB00472_895096//220.0848-5-Hydroxytryptophan_METLIN_364_895096//220.0848-5-Hydroxy-L-tryptophan_KEGG_C00643_4350-09-8//220.0848-5-Hydroxytryptophan_KEGG_C01017_56-69-9//220.0848-Jasminine_KEGG_C09985_19634-30-1/	0.004329	1.84	0.0232	0.677083	0.004329	2.01	0.0134	1.26706	0.017316	1.51	0.0465	1.41128	0.246753	1.12	0.3494	0.362083	0.004329	1.96	0.0096	0.427509	0.004329	1.9	0.0095	0.977909	0.030303	1.37	0.0488	0.839302	0.125541	1.16	0.1678	0.286284	0.030303	1.36	0.1075	1.1928	0.004329	1.37	0.0148	0.48432	0.017316	1.36	0.0492
M220T137_2	[M+H]+	220.061	2.29067		a	219.0532-5-Hydroxyindolepyruvate_KEGG_C05646_IND//219.0532-8-Methoxykynurenate_KEGG_C05830_IND/	0.004329	2.43	0.0232	0.871836	0.004329	3.11	0.0134	0.406506	0.00865801	2.08	0.0265	0.218176	0.00865801	1.6	0.0227	0.893046	0.004329	5.21	0.0096	0.61611	0.004329	2.79	0.0095	1.0349	0.004329	2.62	0.0089	0.516766	0.004329	1.64	0.0084	0.487707	0.004329	1.76	0.0274	1.11423	0.004329	2.09	0.0148	1.02073	0.017316	2.01	0.0492
M219T128	[M+H]+	219.134	2.13867		a	218.1267-Meprobamate_METLIN_43245_IND//218.1267-Ile_Ser_METLIN_23658_IND//218.1267-Ser_Leu_METLIN_23798_IND//218.1267-Ser_Ile_METLIN_23834_IND//218.1267-Thr_Val_METLIN_23876_IND//218.1267-Leu_Ser_METLIN_23974_IND//218.1267-Val_Thr_METLIN_24005_IND//218.1267-N2-(D-1-Carboxyethyl)-L-lysine_KEGG_C04020_34522-31-1/	0.004329	0.57	0.0232	1.70235	0.0519481	0.88	0.0912	1.47874	0.004329	0.52	0.0174	1.29533	0.004329	0.22	0.0151	1.52515	0.004329	0.03	0.0096	1.0054	0.004329	0.53	0.0095	1.18971	0.004329	0.07	0.0089	0.552638	0.004329	0.02	0.0084	0.703167	0.004329	0.73	0.0274	1.82451	0.536797	1.03	0.658	1.12207	0.004329	0.48	0.0173
M219T201	[M+H]+	219.134	3.35483		a	218.1267-Meprobamate_METLIN_43245_IND//218.1267-Ile_Ser_METLIN_23658_IND//218.1267-Ser_Leu_METLIN_23798_IND//218.1267-Ser_Ile_METLIN_23834_IND//218.1267-Thr_Val_METLIN_23876_IND//218.1267-Leu_Ser_METLIN_23974_IND//218.1267-Val_Thr_METLIN_24005_IND//218.1267-N2-(D-1-Carboxyethyl)-L-lysine_KEGG_C04020_34522-31-1/	0.004329	1.45	0.0232	1.3812	0.004329	1.97	0.0134	1.43598	0.017316	1.32	0.0465	1.19967	0.004329	1.84	0.0151	1.20794	0.004329	2.75	0.0096	0.941184	0.004329	3.64	0.0095	1.3123	0.004329	2.9	0.0089	0.894464	0.004329	2.52	0.0084	1.18207	0.030303	1.23	0.1075	1.70887	0.004329	1.63	0.0148	1.51726	0.428571	1.11	0.5925
M219T46	[M+H]+	219.134	0.769333		a	218.1267-Meprobamate_METLIN_43245_IND//218.1267-Ile_Ser_METLIN_23658_IND//218.1267-Ser_Leu_METLIN_23798_IND//218.1267-Ser_Ile_METLIN_23834_IND//218.1267-Thr_Val_METLIN_23876_IND//218.1267-Leu_Ser_METLIN_23974_IND//218.1267-Val_Thr_METLIN_24005_IND//218.1267-N2-(D-1-Carboxyethyl)-L-lysine_KEGG_C04020_34522-31-1/	0.004329	0.62	0.0232	0.401055	0.177489	1.05	0.2471	0.687952	0.004329	0.56	0.0174	1.21087	0.004329	0.29	0.0151	0.128009	0.004329	0.06	0.0096	0.331173	0.004329	0.62	0.0095	0.946123	0.004329	0.12	0.0089	1.07594	0.004329	0.07	0.0084	0.296137	0.004329	0.72	0.0274	0.254196	0.004329	1.21	0.0148	0.386144	0.004329	0.48	0.0173
M219T59_2	[M+H]+	219.134	0.990167		a	218.1267-Meprobamate_METLIN_43245_IND//218.1267-Ile_Ser_METLIN_23658_IND//218.1267-Ser_Leu_METLIN_23798_IND//218.1267-Ser_Ile_METLIN_23834_IND//218.1267-Thr_Val_METLIN_23876_IND//218.1267-Leu_Ser_METLIN_23974_IND//218.1267-Val_Thr_METLIN_24005_IND//218.1267-N2-(D-1-Carboxyethyl)-L-lysine_KEGG_C04020_34522-31-1/	0.004329	0.68	0.0232	1.26742	0.536797	1.09	0.6136	1.47736	0.004329	0.6	0.0174	1.34097	0.004329	0.21	0.0151	1.49709	0.004329	0.07	0.0096	0.439694	0.125541	1.1	0.1724	0.24341	0.004329	0.15	0.0089	0.872645	0.004329	0.06	0.0084	0.175401	0.004329	0.54	0.0274	1.38527	0.004329	1.23	0.0148	0.61609	0.004329	0.29	0.0173
M219T71	[M+H]+	219.134	1.18883		a	218.1267-Meprobamate_METLIN_43245_IND//218.1267-Ile_Ser_METLIN_23658_IND//218.1267-Ser_Leu_METLIN_23798_IND//218.1267-Ser_Ile_METLIN_23834_IND//218.1267-Thr_Val_METLIN_23876_IND//218.1267-Leu_Ser_METLIN_23974_IND//218.1267-Val_Thr_METLIN_24005_IND//218.1267-N2-(D-1-Carboxyethyl)-L-lysine_KEGG_C04020_34522-31-1/	0.004329	0.77	0.0232	1.39556	0.125541	1.04	0.1844	0.8907	0.004329	0.66	0.0174	0.984112	0.004329	0.35	0.0151	1.03238	0.004329	0.11	0.0096	1.30597	0.004329	0.75	0.0095	1.2988	0.004329	0.18	0.0089	1.30306	0.004329	0.08	0.0084	1.13747	0.00865801	0.83	0.0416	0.322734	0.792208	1.03	0.8599	1.55242	0.004329	0.62	0.0173
M219T48	[M+H]+	219.098	0.801		a	218.0903-5-L-Glutamyl-L-alanine_HMDB_HMDB06248_5875-41-2//218.0903-Glutamylalanine_HMDB_HMDB03764_21064-18-6//218.0903-Glu_Ala_METLIN_23969_IND//218.0903-Ala_Glu_METLIN_24038_IND//218.0903-gamma-L-Glutamyl-D-alanine_KEGG_C03738_IND/	0.004329	0.91	0.0232	1.63367	0.004329	1.16	0.0134	1.24316	0.0519481	0.92	0.1148	0.222357	0.792208	1.02	0.8478	1.27506	0.004329	0.79	0.0096	0.555232	0.0822511	1.06	0.1197	1.30667	0.662338	1	0.7319	0.76128	1	1	1	1.28013	0.0519481	1.07	0.1571	0.888677	0.004329	1.3	0.0148	0.309742	0.428571	1.04	0.5925
M218T102	[M+H]+	218.159	1.70217		a	217.15-Butylate_KEGG_C14323_2008-41-5/	0.004329	0.71	0.0232	0.909707	0.00865801	1.2	0.0219	1.16714	0.004329	0.62	0.0174	0.623617	0.004329	0.29	0.0151	0.726226	0.004329	0.04	0.0096	0.459918	0.662338	1.03	0.7126	0.118155	0.004329	0.1	0.0089	0.438102	0.004329	0.02	0.0084	0.273645	0.017316	0.8	0.0719	0.245718	0.00865801	1.23	0.0244	0.103628	0.004329	0.59	0.0173
M218T41	[M+H]+	218.114	0.68		a	217.1063-N-a-Acetylcitrulline_METLIN_5819_IND//217.1063-Ala_Gly_Ala_METLIN_16009_IND//217.1063-Ala_Ala_Gly_METLIN_17382_IND//217.1063-Gly_Ala_Ala_METLIN_18391_IND//217.1063-Gln_Ala_METLIN_23736_IND//217.1063-Ala_Gln_METLIN_23902_IND//217.1063-N-a-Acetylcitrulline_HMDB_HMDB00856_33965-42-3//217.1063-N-Acetyl-L-citrulline_KEGG_C15532_IND/	0.004329	0.57	0.0232	1.31775	0.017316	0.8	0.0378	1.26277	0.004329	0.51	0.0174	0.715454	0.004329	0.22	0.0151	1.35332	0.004329	0.05	0.0096	1.23793	0.004329	0.65	0.0095	1.13226	0.004329	0.12	0.0089	1.28993	0.004329	0.08	0.0084	0.38124	0.004329	0.61	0.0274	1.41926	0.792208	1	0.8599	0.906852	0.004329	0.32	0.0173
M217T102	[M+H]+	217.155	1.70217		a	216.1474-Val_Val_METLIN_23988_IND/	0.004329	0.72	0.0232	0.400779	0.00865801	1.18	0.0219	0.366687	0.004329	0.63	0.0174	0.104015	0.004329	0.3	0.0151	1.32787	0.004329	0.04	0.0096	0.797553	0.662338	1.03	0.7126	1.31095	0.004329	0.1	0.0089	0.234059	0.004329	0.02	0.0084	1.27711	0.017316	0.8	0.0719	1.77212	0.017316	1.23	0.0438	1.53008	0.004329	0.6	0.0173
M217T59	[M+H]+	217.119	0.975333		a	216.111-gamma-Glutamyl-gamma-aminobutyraldehyde_KEGG_C15700_IND//216.111-Thr_Pro_METLIN_23642_IND//216.111-Pro_Thr_METLIN_23985_IND/	0.004329	1.78	0.0232	0.440393	0.004329	2.79	0.0134	0.890861	0.004329	1.71	0.0174	0.180733	0.004329	1.51	0.0151	0.760811	0.0822511	1.13	0.1269	1.35784	0.004329	4.25	0.0095	0.313875	0.004329	1.75	0.0089	1.2723	0.177489	0.91	0.2282	0.720456	0.030303	1.3	0.1075	0.45686	0.004329	1.85	0.0148	0.313551	0.125541	1.15	0.2434
M216T96	[M+H]+	216.066	1.593		a	215.0582-Robustine_KEGG_C10736_2255-50-7/	0.004329	0.66	0.0232	0.85366	0.030303	0.87	0.0595	1.23608	0.004329	0.62	0.0174	0.520731	0.004329	0.3	0.0151	1.47781	0.00673595	0.01	0.0145	0.39237	0.00865801	0.65	0.0165	1.17611	0.00796941	0.03	0.0149	0.382683	0.00389049	0	0.0084	0.933257	0.00865801	0.76	0.0416	1.03889	0.662338	0.98	0.7605	1.02153	0.004329	0.59	0.0173
M216T41	[M+H]+	216.064	0.690667		a	215.0559-Glycerylphosphorylethanolamine_HMDB_HMDB00114_1190-00-7//215.0559-Glycerylphosphorylethanolamine_METLIN_5151_IND//215.0559-sn-glycero-3-Phosphoethanolamine_KEGG_C01233_IND//215.0582-Robustine_KEGG_C10736_2255-50-7/	0.004329	0.62	0.0232	0.145205	0.662338	1.01	0.7271	0.989654	0.004329	0.52	0.0174	0.417961	0.662338	0.95	0.7426	0.535329	0.662338	1.02	0.7375	0.205352	0.004329	2.4	0.0095	0.877068	0.004329	3.32	0.0089	0.354472	0.004329	1.91	0.0084	0.324439	0.004329	0.67	0.0274	0.751147	0.004329	2.1	0.0148	0.928102	0.662338	1.04	0.7852
M214T303	[M+H]+	214.087	5.04767		a	213.079-Benzylnicotinate_KEGG_C12865_94-44-0//213.079-Fenamicacid_KEGG_C13697_91-40-7/	0.004329	1.44	0.0232	0.346791	0.017316	1.43	0.0378	0.582702	0.930736	0.96	0.9589	0.454915	0.00865801	1.42	0.0227	0.893061	0.246753	0.89	0.3289	0.711717	0.177489	1.25	0.2328	1.16326	0.329004	0.86	0.4127	0.620867	0.030303	1.27	0.0458	0.976037	0.930736	1.03	0.9654	0.958445	0.177489	1.24	0.2828	1.02773	0.428571	1	0.5925
M214T50	[M+H]+	214.015	0.833833		a	213.0072-Carmustine_METLIN_545_154-93-8//213.0096-Indoxyl_sulfate_HMDB_HMDB00682_487-60-5//213.0096-Indoxylsulfuric_acid_METLIN_253_487-94-5/	0.004329	3.39	0.0232	0.467706	0.004329	49.69	0.0134	0.680172	0.004329	5.27	0.0174	0.254561	0.004329	19.43	0.0151	0.187866	0.017316	1.47	0.0318	0.807783	0.004329	4.52	0.0095	0.789868	0.004329	2.73	0.0089	0.355114	0.004329	2.13	0.0084	0.664225	0.246753	1.36	0.4539	0.21446	0.004329	4.52	0.0148	0.887877	0.004329	2.75	0.0173
M213T236	[M+H]+	213.124	3.931		a	212.1161-butabarbital_METLIN_3940_125-40-6//212.1161-Pro_Pro_METLIN_23801_IND//212.1161-Butabarbital_KEGG_C07827_125-40-6/	0.004329	2.57	0.0232	0.660818	0.004329	3.37	0.0134	1.2304	0.004329	2.56	0.0174	0.698942	0.004329	2.29	0.0151	0.83226	0.004329	3.28	0.0096	1.06584	0.004329	3.94	0.0095	0.711169	0.004329	3.25	0.0089	0.96158	0.004329	2.18	0.0084	0.250625	0.004329	1.66	0.0274	1.08317	0.004329	2.16	0.0148	0.707931	0.004329	1.85	0.0173
M213T260	[M+H]+	213.124	4.33333		a	212.1161-butabarbital_METLIN_3940_125-40-6//212.1161-Pro_Pro_METLIN_23801_IND//212.1161-Butabarbital_KEGG_C07827_125-40-6/	0.004329	1.48	0.0232	0.7338	0.004329	1.47	0.0134	0.652077	0.004329	1.59	0.0174	0.590232	0.017316	1.16	0.0403	0.688169	0.004329	0.43	0.0096	0.819558	0.004329	0.32	0.0095	0.858944	0.004329	0.28	0.0089	0.158854	0.004329	0.25	0.0084	0.910078	0.246753	1.08	0.4539	0.961741	0.0519481	0.91	0.1082	0.918513	0.0519481	1.15	0.1225
M213T61	[M+H]+	213.124	1.00917		a	212.1161-butabarbital_METLIN_3940_125-40-6//212.1161-Pro_Pro_METLIN_23801_IND//212.1161-Butabarbital_KEGG_C07827_125-40-6/	0.004329	14.56	0.0232	0.34718	0.004329	17.08	0.0134	0.675891	0.004329	15.46	0.0174	0.171625	0.004329	13.74	0.0151	0.204025	0.004329	12.07	0.0096	0.668947	0.004329	34.54	0.0095	0.614987	0.004329	23.15	0.0089	0.376845	0.004329	20.85	0.0084	0.230475	0.004329	5.29	0.0274	0.568293	0.004329	8.21	0.0148	0.74079	0.004329	5.18	0.0173
M213T35	[M+H]+	213.099	0.590333		a	212.0896-Perseitol_KEGG_C08255_527-06-0//212.0896-Volemitol_KEGG_C08260_488-38-0//212.0909-Gly_His_METLIN_23939_IND//212.0909-His_Gly_METLIN_23990_IND/	0.004329	1.28	0.0232	1.68971	0.004329	1.56	0.0134	0.830664	0.0822511	1.25	0.1671	1.46979	0.792208	1	0.8478	1.5249	0.004329	1.63	0.0096	1.21466	0.004329	3	0.0095	1.32502	0.004329	1.91	0.0089	0.601971	0.004329	1.37	0.0084	1.25934	0.004329	1.4	0.0274	1.30579	0.004329	1.88	0.0148	1.48441	0.177489	0.92	0.3162
M213T157	[M+H]+	213.096	2.62167		a	212.0896-Perseitol_KEGG_C08255_527-06-0//212.0896-Volemitol_KEGG_C08260_488-38-0/	0.004329	0.64	0.0232	1.70795	0.536797	0.97	0.6136	0.359294	0.0822511	0.77	0.1671	1.01254	0.004329	0.28	0.0151	0.567108	0.004329	0.04	0.0096	0.849394	0.004329	0.63	0.0095	0.269226	0.004329	0.13	0.0089	0.887474	0.004329	0.07	0.0084	0.278015	0.017316	0.66	0.0719	1.72721	0.246753	1.15	0.3663	1.55915	0.0822511	0.67	0.1755
M209T127	[M+H]+	209.092	2.11733		a	208.0848-L-Kynurenine_HMDB_HMDB00684_343-65-7//208.0848-Kynurenine_METLIN_72_343-65-7//208.0848-L-Kynurenine_KEGG_C00328_343-65-7//208.0848-Kynurenine_KEGG_C01718_IND//208.0848-Formyl-5-hydroxykynurenamine_KEGG_C05647_IND/	0.004329	1.46	0.0232	1.49837	0.004329	1.63	0.0134	1.36669	0.004329	1.5	0.0174	1.11498	0.536797	1.06	0.6364	1.15064	0.004329	1.61	0.0096	0.459049	0.004329	1.61	0.0095	0.173808	0.004329	1.62	0.0089	0.635483	0.177489	1.09	0.2282	0.894312	0.017316	1.31	0.0719	1.58747	0.004329	1.2	0.0148	0.302053	0.00865801	1.49	0.0278
M208T94	[M+H]+	208.097	1.561		a	207.0895-N-Acetyl-L-phenylalanine_KEGG_C03519_2018-61-3//207.0895-N-Acetyl-D-phenylalanine_KEGG_C05620_10172-89-1//207.0895-Cantleyine_KEGG_C09933_30333-81-4//207.0895-Rhexifoline_KEGG_C09986_93915-32-3//207.0895-N-Acetyl-L-phenylalanine_METLIN_34536_2018-61-3//207.0895-3-Phenylpropionylglycine_HMDB_HMDB02042_20989-69-9//207.0895-N-Acetyl-L-phenylalanine_HMDB_HMDB00512_2018-61-3//207.0895-Phenylp…	0.004329	1.26	0.0232	0.1905	0.004329	1.39	0.0134	0.500403	0.0822511	1.15	0.1671	1.29698	0.004329	1.25	0.0151	1.27156	0.662338	0.99	0.7375	1.27816	0.177489	1.09	0.2328	1.0279	0.428571	0.92	0.5157	1.10582	0.536797	0.96	0.602	1.25589	0.792208	1.01	0.8922	1.24757	0.662338	1.06	0.7605	1.33396	0.428571	1.05	0.5925
M207T41	[M+H]+	207.098	0.6785		a	206.0903-Thr_Ser_METLIN_23808_IND//206.0903-Ser_Thr_METLIN_23829_IND/	0.004329	0.63	0.0232	1.51019	0.177489	0.89	0.2471	0.897814	0.004329	0.6	0.0174	1.07268	0.004329	0.32	0.0151	0.492997	0.004329	0.22	0.0096	0.351716	0.125541	0.88	0.1724	1.15841	0.004329	0.2	0.0089	0.707149	0.004329	0.11	0.0084	0.57896	0.004329	0.57	0.0274	0.130889	0.246753	1.09	0.3663	1.29527	0.004329	0.28	0.0173
M207T148	[M+H]+	207.075	2.46367		a	206.0691-2,3-dihydro-2-oxo-1H-Benzimidazole-1-propanoic_acid_METLIN_2386_75655-44-6/	0.004329	6.8	0.0232	0.305106	0.004329	25.45	0.0134	1.19873	0.004329	6.96	0.0174	0.467144	0.329004	1.85	0.4361	0.903028	0.004329	7.6	0.0096	0.47546	0.004329	32.17	0.0095	1.00001	0.004329	14.23	0.0089	0.424632	0.246753	1.93	0.3071	1.09723	0.00865801	5.04	0.0416	0.37927	0.004329	17.14	0.0148	0.179951	0.004329	19.8	0.0173
M206T354	[M+H]+	206.045	5.90467		a	205.0375-Xanthurenicacid_KEGG_C02470_59-00-7//205.0375-6-Hydroxykynurenate_KEGG_C05663_IND//205.0375-6-Hydroxykynurenicacid_KEGG_C08480_3778-29-8//205.0375-Xanthurenic_acid_METLIN_5841_59-00-7//205.0375-Xanthurenic_acid_HMDB_HMDB00881_59-00-7/	0.004329	0.8	0.0232	1.43494	0.930736	1.01	0.9473	1.24475	0.004329	0.74	0.0174	0.160487	0.004329	0.67	0.0151	0.320469	0.004329	0.53	0.0096	0.286049	0.125541	1.11	0.1724	0.774383	0.00865801	0.81	0.0153	1.15509	0.030303	0.86	0.0458	1.09952	0.004329	0.73	0.0274	0.123511	0.00865801	0.79	0.0244	1.07777	0.004329	0.49	0.0173
M206T59	[M+H]+	205.988	0.979167		a	204.981-Saccharinsodiumanhydrous_KEGG_C12284_128-44-9/	0.004329	9.34	0.0232	0.359131	0.00754623	44.07	0.0219	0.26315	0.00754623	24.29	0.0265	0.372555		1		0.487556	0.150962	0.37	0.2202	0.872938	0.751099	0.59	0.8077	1.28377	0.352972	0.21	0.4426	0.403567	0.465209	373.42	0.5398	0.773461	0.0285193	0.12	0.1075	0.63053	0.842187	1.19	0.9139	0.903507	0.13638	0	0.2643
M205T66_2	[M+H]+	205.119	1.10633		a	204.1110-N6-Acetyl-N6-hydroxy-L-lysine_KEGG_C03955_IND//204.1110-N5-(L-1-Carboxyethyl)-L-ornithine_KEGG_C04210_IND//204.1110-Val_Ser_METLIN_23667_IND//204.1110-Ser_Val_METLIN_23827_IND//204.1123-Triethylenemelamine_KEGG_C07642_51-18-3/	0.004329	0.61	0.0232	0.364436	0.00865801	0.82	0.0219	0.497107	0.004329	0.48	0.0174	0.160066	0.004329	0.15	0.0151	1.03319	0.004329	0.03	0.0096	0.453245	0.004329	0.54	0.0095	0.12452	0.004329	0.06	0.0089	0.193689	0.004329	0.02	0.0084	0.302015	0.004329	0.69	0.0274	1.29413	0.329004	0.95	0.4577	0.392718	0.004329	0.41	0.0173
M205T162	[M+H]+	205.108	2.70367		a	204.0998-Diethyl(2R,3R)-2-methyl-3-hydroxysuccinate_KEGG_C04586_IND//204.0998-Diethyl(2S,3R)-2-methyl-3-hydroxysuccinate_KEGG_C04587_IND/	0.004329	1.88	0.0232	0.50873	0.004329	2.41	0.0134	0.615332	0.004329	1.72	0.0174	0.17346	0.004329	1.39	0.0151	1.01581	0.004329	2.32	0.0096	1.11092	0.004329	2.93	0.0095	1.22517	0.004329	1.89	0.0089	0.436882	0.004329	1.59	0.0084	1.21614	0.030303	1.39	0.1075	0.192338	0.004329	1.96	0.0148	0.381409	0.030303	1.54	0.0784
M205T59	[M+H]+	205.029	0.982		a	204.0203-CCCP_KEGG_C11164_555-60-2//204.0215-aluminum_acetate_METLIN_4000_139-12-8/	0.004329	6.34	0.0232	1.68093	0.004329	10.14	0.0134	1.00923	0.004329	7.75	0.0174	0.483551	0.915796	0.76	0.9549	0.80311	0.00865801	0.53	0.0169	0.322588	0.0519481	0.58	0.0802	1.1634	0.004329	0.46	0.0089	0.3067	0.751099	0.39	0.8139	1.05191	0.030303	0.53	0.1075	0.271598	0.0822511	0.64	0.1558	1.11417	0.004329	0.44	0.0173
M204T204	[M+H]+	204.135	3.408		a	203.127-Gly_Lys_METLIN_23698_IND//203.127-Lys_Gly_METLIN_23747_IND/	0.004329	0.63	0.0232	1.58105	0.004329	0.71	0.0134	0.382025	0.004329	0.49	0.0174	0.393232	0.004329	0.2	0.0151	0.591441	0.00796941	0	0.0166	1.32854	0.030303	0.68	0.0501	0.570767	0.004329	0.08	0.0089	1.19667	0.004329	0.01	0.0084	1.17462	0.004329	0.38	0.0274	0.796767	0.004329	0.8	0.0148	0.662937	0.004329	0.2	0.0173
M204T66	[M+H]+	204.064	1.09917		a	203.0582-Indolepyruvate_KEGG_C00331_35656-49-6//203.0582-Anibine_KEGG_C10127_643-91-4/	0.004329	1.22	0.0232	0.972014	0.004329	1.24	0.0134	1.20351	0.017316	1.19	0.0465	1.46014	0.017316	1.25	0.0403	1.25453	0.004329	1.89	0.0096	1.37991	0.004329	1.57	0.0095	0.622294	0.004329	1.62	0.0089	0.83242	0.004329	1.55	0.0084	0.41393	0.0822511	1.27	0.2143	1.33692	0.0822511	1.11	0.1558	1.42602	0.017316	1.14	0.0492
M204T93	[M+H]+	204.066	1.55317		a	203.0582-Indolepyruvate_KEGG_C00331_35656-49-6//203.0582-Anibine_KEGG_C10127_643-91-4/	0.004329	2.04	0.0232	1.6983	0.004329	2.28	0.0134	1.22892	0.004329	1.75	0.0174	0.558006	0.662338	1.01	0.7426	0.294756	0.004329	1.8	0.0096	1.36385	0.004329	1.66	0.0095	0.787308	0.017316	1.4	0.0291	1.06403	0.662338	0.92	0.7179	0.571828	0.00865801	1.42	0.0416	0.122415	0.004329	1.33	0.0148	1.57415	0.00865801	1.53	0.0278
M204T61	[M+H]+	204.033	1.0225		a	203.0252-Cystathionine_ketimine_HMDB_HMDB02015_87254-95-3//203.0252-Cystathionine_ketimine_METLIN_6438_IND/	0.004329	1.87	0.0232	0.79988	0.004329	8.18	0.0134	1.44629	0.004329	5.28	0.0174	1.29398	0.004329	1.99	0.0151	1.35035	0.004329	2.67	0.0096	0.404764	0.004329	5.15	0.0095	0.189802	0.004329	4.2	0.0089	1.27337	0.004329	1.75	0.0084	1.28566	0.00865801	2.3	0.0416	1.87006	0.004329	2.9	0.0148	1.0589	0.004329	3.08	0.0173
M203T139	[M+H]+	203.14	2.31217		a	202.1317-Leu_Ala_METLIN_23819_IND//202.1317-Ala_Ile_METLIN_23844_IND//202.1317-Ile_Ala_METLIN_23864_IND//202.1317-Ala_Leu_METLIN_23945_IND/	0.004329	0.59	0.0232	1.39995	0.536797	1.06	0.6136	1.14878	0.004329	0.48	0.0174	1.0792	0.004329	0.18	0.0151	0.83218	0.004329	0.05	0.0096	1.11884	0.004329	0.76	0.0095	0.806563	0.004329	0.11	0.0089	0.584746	0.004329	0.02	0.0084	0.52759	0.004329	0.69	0.0274	0.225532	0.329004	1.08	0.4577	0.563836	0.004329	0.46	0.0173
M203T171	[M+H]+	203.14	2.8495		a	202.1317-Leu_Ala_METLIN_23819_IND//202.1317-Ala_Ile_METLIN_23844_IND//202.1317-Ile_Ala_METLIN_23864_IND//202.1317-Ala_Leu_METLIN_23945_IND/	0.004329	0.49	0.0232	0.491859	0.246753	0.95	0.3244	1.162	0.004329	0.36	0.0174	0.585264	0.004329	0.11	0.0151	0.0651298	0.004329	0.01	0.0096	0.260438	0.004329	0.28	0.0095	1.30068	0.004329	0.05	0.0089	0.56523	0.004329	0.01	0.0084	0.322668	0.004329	0.64	0.0274	0.786783	0.930736	0.99	0.9541	0.664637	0.004329	0.38	0.0173
M203T260	[M+H]+	203.14	4.33233		a	202.1317-Leu_Ala_METLIN_23819_IND//202.1317-Ala_Ile_METLIN_23844_IND//202.1317-Ile_Ala_METLIN_23864_IND//202.1317-Ala_Leu_METLIN_23945_IND/	0.004329	1.98	0.0232	0.30102	0.004329	1.9	0.0134	0.592071	0.004329	2.4	0.0174	0.760131	0.004329	3.67	0.0151	0.678713	0.004329	2.11	0.0096	0.423157	0.004329	2.15	0.0095	0.25413	0.004329	2.13	0.0089	0.60668	0.004329	1.89	0.0084	1.15288	0.030303	1.27	0.1075	0.176593	0.004329	1.51	0.0148	0.502493	0.017316	1.45	0.0492
M203T79	[M+H]+	203.139	1.318		a	202.1317-Leu_Ala_METLIN_23819_IND//202.1317-Ala_Ile_METLIN_23844_IND//202.1317-Ile_Ala_METLIN_23864_IND//202.1317-Ala_Leu_METLIN_23945_IND/	0.004329	0.57	0.0232	1.19407	0.030303	0.86	0.0595	0.123298	0.004329	0.52	0.0174	0.129715	0.004329	0.15	0.0151	1.2103	0.004329	0.04	0.0096	0.251712	0.004329	0.78	0.0095	0.91931	0.004329	0.19	0.0089	0.267533	0.004329	0.06	0.0084	0.725188	0.004329	0.58	0.0274	0.645795	0.017316	1.16	0.0438	0.449326	0.004329	0.32	0.0173
M202T58	[M+H]+	202.181	0.960833		a	201.1729-11-amino-undecanoic_acid_METLIN_35923_IND/	0.004329	2.38	0.0232	1.23056	0.004329	1.89	0.0134	1.41677	0.004329	1.74	0.0174	1.2858	0.004329	1.55	0.0151	0.652803	0.004329	2.45	0.0096	1.27907	0.004329	1.94	0.0095	0.878039	0.004329	6.68	0.0089	0.907805	0.017316	2.42	0.0273	1.1247	0.030303	1.89	0.1075	1.73545	0.004329	2.56	0.0148	1.55674	0.004329	1.69	0.0173
M201T35	[M+H]+	201.099	0.588333		a	200.0909-3,6,8-Trimethylallantoin_KEGG_C16362_42794-72-9/	0.004329	0.59	0.0232	0.535869	0.00865801	0.63	0.0219	1.47429	0.004329	0.51	0.0174	0.505898	0.004329	0.14	0.0151	1.42409	0.004329	0.27	0.0096	1.08207	0.329004	1.1	0.3944	0.254524	0.004329	0.32	0.0089	1.29492	0.004329	0.21	0.0084	0.930404	0.004329	0.58	0.0274	0.391079	0.662338	1.06	0.7605	1.46891	0.004329	0.33	0.0173
M200T233	[M+H]+	200.071	3.8875		a	199.0633-Dictamnine_KEGG_C10660_484-29-7//199.0633-Isodictamnine_KEGG_C10697_484-74-2/	0.004329	0.72	0.0232	0.560251	0.004329	0.79	0.0134	1.47601	0.004329	0.61	0.0174	0.240826	0.004329	0.25	0.0151	0.251227	0.004329	0.07	0.0096	0.0849708	0.004329	0.33	0.0095	1.04194	0.004329	0.09	0.0089	0.307191	0.004329	0.06	0.0084	0.519998	0.004329	0.68	0.0274	0.373176	0.125541	0.87	0.2166	1.54609	0.004329	0.48	0.0173
M198T58_1	[M+H]+	198.077	0.959833		a	197.0688-3,4-Dihydroxy-L-phenylalanine_KEGG_C00355_59-92-7//197.0688-N-Hydroxy-L-tyrosine_KEGG_C03004_IND//197.0688-Levodopa_METLIN_43227_IND//197.0688-L-DOPA_METLIN_42_59-92-7//197.0688-L-Dopa_HMDB_HMDB00181_59-92-7/	0.004329	4.53	0.0232	0.14531	0.004329	4.29	0.0134	0.51354	0.004329	4.96	0.0174	0.408898	0.792208	0.92	0.8478	1.16012	0.004329	5.94	0.0096	0.219059	0.004329	2.72	0.0095	0.430594	0.004329	3.38	0.0089	0.192433	0.536797	1.06	0.602	0.597765	0.004329	3.43	0.0274	1.29647	0.004329	2.07	0.0148	0.547062	0.004329	3.47	0.0173
M196T390	[M+H]+	196.097	6.495		a	195.0895-L-Tyrosinemethylester_KEGG_C03404_1080-06-4//195.0895-Metyrosine_KEGG_C07921_672-87-7//195.0895-Damascenine_KEGG_C10588_483-64-7//195.0895-alpha-Methyl-m-tyrosine_KEGG_C11820_305-96-4//195.0895-Metyrosine_METLIN_43258_IND//195.0895-2-Phenyl-1,3-propanediyl_monocarbamate_METLIN_2657_25451-53-0/	0.004329	1.25	0.0232	0.399688	0.00865801	1.24	0.0219	0.993812	0.030303	1.18	0.0739	0.63676	0.125541	1.17	0.2041	0.305499	0.004329	1.27	0.0096	0.867767	0.00865801	1.23	0.0165	1.13781	0.246753	1.16	0.3242	1.15366	0.177489	1.1	0.2282	0.347481	0.004329	1.28	0.0274	0.709218	0.246753	1.11	0.3663	0.5938	0.792208	1.05	0.8783
M196T49	[M+H]+	196.061	0.809667		a	195.0532-Dopaquinone_METLIN_354_25520-73-4//195.0532-Salicyluric_acid_METLIN_617_487-54-7//195.0532-N-acetyl-4-aminosalicylic_acid_METLIN_947_50-86-2//195.0532-N-Acetyl-5-aminosalicylic_acid_METLIN_1146_51-59-2//195.0532-3-Hydroxyhippuric_acid_HMDB_HMDB06116_1637-75-8//195.0532-4-Carboxyphenylglycine_HMDB_HMDB02016_7292-81-1//195.0532-alpha-Hydroxyhippuric_acid_HMDB_HMDB02404_16555-77-4//195.0532…	0.004329	1.71	0.0232	0.915936	0.004329	2.2	0.0134	1.44441	0.004329	1.68	0.0174	0.303162	0.004329	1.39	0.0151	1.27697	0.004329	2.18	0.0096	1.35415	0.004329	4.3	0.0095	0.627326	0.004329	2.24	0.0089	1.27971	0.0519481	1.37	0.0754	0.956491	0.004329	1.49	0.0274	0.429244	0.004329	1.83	0.0148	1.46194	0.004329	1.33	0.0173
M194T65	[M+H]+	194.082	1.08483		a	193.0739-Methylhippuric_acid_HMDB_HMDB00859_1205-08-9//193.0739-Phenylacetylglycine_HMDB_HMDB00821_500-98-1//193.0739-2-Methylhippuric_acid_METLIN_24085_42013-20-7//193.0739-methyl_2-benzamidoacetate_METLIN_24095_IND//193.0739-Phenylacetylglycine_METLIN_4237_500-98-1//193.0739-(3-Arylcarbonyl)-alanine_KEGG_C03450_IND//193.0739-Phenylacetylglycine_KEGG_C05598_IND//193.0739-5,6-Dihydroxy-3-methyl-2…	0.004329	1.23	0.0232	0.582436	0.004329	1.24	0.0134	1.20649	0.004329	1.15	0.0174	0.90196	0.004329	1.23	0.0151	0.720513	0.004329	1.3	0.0096	0.793015	0.004329	1.28	0.0095	0.860833	0.004329	1.2	0.0089	0.267271	0.004329	1.17	0.0084	0.192963	0.004329	1.15	0.0274	0.766875	0.0822511	1.1	0.1558	0.547117	0.030303	1.16	0.0784
M193T237	[M+H]+	193.098	3.952		a	192.0899-5-Hydroxycotinine_HMDB_HMDB01427_61192-50-5//192.0899-Cotinine_N-oxide_HMDB_HMDB01411_36508-80-2//192.0899-Hydroxycotinine_HMDB_HMDB01390_34834-67-8//192.0899-N-Hydroxymethylnorcotinine_HMDB_HMDB01324_157129-55-0//192.0899-Oxoamide_HMDB_HMDB01004_713-05-3//192.0899-Oxoamide_METLIN_5934_IND//192.0899-N-Hydroxymethylnorcotinine_METLIN_6160_IND//192.0899-Hydroxycotinine_METLIN_6210_IND//192…	0.004329	1.28	0.0232	1.08119	0.125541	1.14	0.1844	1.18435	0.017316	1.24	0.0465	0.765215	0.792208	1.03	0.8478	0.74838	0.017316	1.04	0.0318	1.31884	1	1.02	1	0.0641666	0.0519481	0.85	0.0799	1.26133	0.0822511	0.78	0.1146	1.14361	0.662338	1	0.8102	1.74791	0.930736	1.03	0.9541	1.20207	0.662338	1.05	0.7852
M193T96	[M+H]+	193.098	1.60567		a	192.0899-5-Hydroxycotinine_HMDB_HMDB01427_61192-50-5//192.0899-Cotinine_N-oxide_HMDB_HMDB01411_36508-80-2//192.0899-Hydroxycotinine_HMDB_HMDB01390_34834-67-8//192.0899-N-Hydroxymethylnorcotinine_HMDB_HMDB01324_157129-55-0//192.0899-Oxoamide_HMDB_HMDB01004_713-05-3//192.0899-Oxoamide_METLIN_5934_IND//192.0899-N-Hydroxymethylnorcotinine_METLIN_6160_IND//192.0899-Hydroxycotinine_METLIN_6210_IND//192…	0.004329	0.65	0.0232	1.14512	0.0519481	0.82	0.0912	0.946218	0.004329	0.69	0.0174	1.48554	0.004329	0.39	0.0151	1.34111	0.004329	0.25	0.0096	1.34879	0.00865801	0.7	0.0165	0.934804	0.004329	0.29	0.0089	1.31646	0.004329	0.31	0.0084	1.27128	0.030303	0.73	0.1075	0.729216	0.177489	0.92	0.2828	0.837735	0.004329	0.66	0.0173
M193T50	[M+H]+	193.036	0.839833		a	192.027-Citric_acid_HMDB_HMDB00094_77-92-9//192.027-Diketogulonic_acid_HMDB_HMDB05971_Not_Available//192.027-D-threo-Isocitric_acid_HMDB_HMDB01874_6061-97-8//192.027-Isocitric_acid_HMDB_HMDB00193_320-77-4//192.027-Citrate_KEGG_C00158_77-92-9//192.027-Isocitrate_KEGG_C00311_320-77-4//192.027-(1R,2S)-1-Hydroxypropane-1,2,3-tricarboxylate_KEGG_C00451_6061-97-8//192.027-5-Dehydro-4-deoxy-D-glucarate_…	0.004329	3.16	0.0232	0.46534	0.004329	31.39	0.0134	0.254114	0.004329	4.05	0.0174	0.885365	0.662338	1.2	0.7426	0.699159	0.004329	1.95	0.0096	0.923814	0.004329	3.03	0.0095	0.177771	0.004329	2.31	0.0089	0.504085	0.246753	1.11	0.3071	0.305517	0.017316	1.57	0.0719	0.804286	0.004329	4.02	0.0148	0.369508	0.004329	2.1	0.0173
M192T127	[M+H]+	192.066	2.12367		a	191.0582-5-Hydroxyindoleacetate_KEGG_C05635_IND//191.0582-5,6-Dihydroxy-3-methyl-2-oxo-1,2-dihydroquinoline_KEGG_C06725_IND//191.0582-5-Hydroxyindoleacetic_acid_HMDB_HMDB00763_54-16-0//191.0582-Desmethyldeschlorobenzoyl_Indomethacin_METLIN_828_71982-15-5//191.0582-1H-Indole-4-acetic_acid,_2,3-dihydro-2-oxo-_METLIN_2373_122570-32-5//191.0582-5-Hydroxyindoleacetic_acid_METLIN_2975_54-16-0/	0.004329	1.73	0.0232	0.338293	0.004329	1.76	0.0134	0.792404	0.004329	1.72	0.0174	0.693994	0.0822511	1.13	0.145	0.808761	0.004329	1.81	0.0096	0.875632	0.004329	1.88	0.0095	0.25702	0.004329	1.9	0.0089	0.838863	0.125541	1.14	0.1678	0.9944	0.030303	1.37	0.1075	1.01163	0.00865801	1.31	0.0244	1.11645	0.00865801	1.69	0.0278
M191T42	[M+H]+	191.103	0.699833		a	190.0954-Diaminopimelic_acid_METLIN_352_583-93-7//190.0954-Ala_Thr_METLIN_23933_IND//190.0954-Thr_Ala_METLIN_23982_IND//190.0954-Diaminopimelic_acid_HMDB_HMDB01370_583-93-7//190.0954-LL-2,6-Diaminoheptanedioate_KEGG_C00666_IND//190.0954-meso-2,6-Diaminoheptanedioate_KEGG_C00680_IND/	0.004329	0.49	0.0232	0.697996	0.004329	0.69	0.0134	1.27571	0.004329	0.48	0.0174	1.04764	0.004329	0.22	0.0151	0.309466	0.004329	0.1	0.0096	0.449589	0.004329	0.56	0.0095	0.88315	0.004329	0.14	0.0089	0.305585	0.004329	0.1	0.0084	0.336822	0.004329	0.46	0.0274	0.765758	0.792208	0.98	0.8599	0.481501	0.004329	0.25	0.0173
[truncated: 9,236 more rows]
[truncated: 85 more columns]
