# Supplementary material for: Interactions between gut commensal bacteria and polysaccharides derived from algae and legumes: identification of metabolites produced and pathways involved
Source: Curr Res Microb Sci. 2026 Feb 10;10:100567. doi: 10.1016/j.crmicr.2026.100567 (PMC12924908; doi:10.1016/j.crmicr.2026.100567)
Supplement: Supplementary file 4 [file mmc4.xlsx]

## Sheet: Legend
	Supplementary Table S5 : Carbohydrate Gene Clusters surrounding highly expressed CAZymes in each of the bacteria
	For each bacteria, the different information is given :
	CGC id : Number of CGC
	dbcan annotation : Gene annotation with dbCAN2
	Gene Type : Gene category
	GH activity : Type of GH activity indicating specificity for α-1,2 and α-1,6 linkages
	Fold change log2 (Raffinose/glucose)

## Sheet: Bacteroides uniformis
CGC id	dbcan annotation	Gene Type	GH activity	Fold change log2 (Raffinose/glucose)
5	TonB-dependent receptor	TC	not GH	6.89144619
5	GH76	CAZyme	other activity	6.74723393
6	GH109	CAZyme	other activity	0.71769266
6	FecR domain-containing protein	STP	not GH	0.63649280
6	RNA polymerase sigma-70 factor	TF	not GH	0.30610313
6	TonB-dependent receptor	TC	not GH	2.16992500
6	GH109	CAZyme	other activity	3.60486206
6	GH3	CAZyme	other activity	2.36923381
9	MFS transporter	TC	not GH	3.19890407
9	GH130	CAZyme	other activity	3.28950662
9	GH26	CAZyme	other activity	2.94917574
10	TonB-dependent receptor	TC	not GH	3.13385575
10	GH26	CAZyme	other activity	3.69187770
18	GH2	CAZyme	other activity	2.58496250
18	LysO family transporter	TC	not GH	0.15672550
18	Exporter LysO family	TC	not GH	-0.33047320
18	GH2	CAZyme	other activity	-0.04078561
18	GH63	CAZyme	other activity	-0.07255303
22	DedA family protein	TC	not GH	0.16434143
22	tRNA - methyltransferase MnmD	null	not GH	0.26521370
22	ABC transporter	null	not GH	0.24766960
22	ABC transporter	TC	not GH	0.44868163
22	hypothetical protein	null	not GH	0.56390089
22	GH9	CAZyme	other activity	0.13245030
22	AGE family epimerase/isomerase	null	not GH	-0.06413034
22	RagB/SusD	null	not GH	1.50250034
22	TonB-dependent receptor	TC	not GH	1.00000000
22	GH31	CAZyme	both	0.27301849
22	response regulator	TF	not GH	1.66025063
22	GH9	CAZyme	other activity	2.73929065
22	GH0	CAZyme	other activity	3.50080205
22	AGE family epimerase/isomerase	null	not GH	0.30485458
22	GH9	CAZyme	other activity	1.08017035
25	CBM32	CAZyme	not GH	2.41503750
25	GH2	CAZyme	other activity	2.41503750
25	response regulator	TF	not GH	0.96100587
25	GH97	CAZyme	alpha(1-6)	2.95743954
25	GH38	CAZyme	other activity	4.29750954
25	CBM66	CAZyme	not GH	5.12790837
25	GH76	CAZyme	other activity	3.89087418
25	GH125	CAZyme	other activity	3.80535257
25	TonB-dependent receptor	TC	not GH	4.97206150
25	RagB/SusD	null	not GH	5.14940268
25	SusE	null	not GH	5.23276588
25	GH76	CAZyme	other activity	5.11058440
25	GH92	CAZyme	other activity	4.78088271
25	GH78	CAZyme	other activity	4.77934055
25	GH3	CAZyme	other activity	0.73696559
25	GH31	CAZyme	both	0.01537523
30	GH3	CAZyme	other activity	0.83650127
30	CE1	CAZyme	not GH	1.21120868
30	CE0	CAZyme	not GH	1.60815213
30	CE0	CAZyme	not GH	2.53828704
30	GH3	CAZyme	other activity	2.65167184
30	GH3	CAZyme	other activity	1.16205180
31	TonB-dependent receptor	TC	not GH	1.83650127
31	RagB/SusD	TC	not GH	1.71049338
31	hypothetical protein	null	not GH	1.79354912
31	hypothetical protein	null	not GH	2.62293035
31	GH43_12	CAZyme	other activity	0.29738591
31	GH5_4	CAZyme	other activity	-0.41503750
31	response regulator	TF	not GH	1.20771793
31	GH31	CAZyme	both	1.30798890
31	GH2	CAZyme	other activity	1.80735492
31	GH3	CAZyme	other activity	2.11547722
31	GH95	CAZyme	other activity	3.42206477
42	TonB-dependent receptor	TC	not GH	6.45427913
42	RagB/SusD	null	not GH	6.89609336
42	GH32	CAZyme	alpha(1-2)	8.33645941
42	GH32	CAZyme	alpha(1-2)	7.65382744
42	DUF2961 domain-containing protein	null	not GH	6.79925288
42	CBM38	CAZyme	not GH	6.76611770
42	GH32	CAZyme	alpha(1-2)	6.76611770
42	GH32	CAZyme	alpha(1-2)	7.52613143
42	MFS transporter	TC	not GH	5.18485731
47	DMT family protein	TC	not GH	0.06413034
47	FAD:protein FMN transferase	null	not GH	-0.73565584
47	manganese efflux pump MntP family protein	TC	not GH	-0.54375054
47	DUF6048 family protein	null	not GH	-0.66282465
47	DUF6452 family protein	null	not GH	-0.93809756
47	GT2	CAZyme	not GH	-0.69270767
47	DUF4199 domain-containing protein	null	not GH	-0.59167272
47	response regulator	TF	not GH	1.86870525
47	TonB-dependent receptor	TC	not GH	2.41814341
47	RagB/SusD	null	not GH	2.54056838
47	hypothetical protein	null	not GH	2.56478462
47	GH16_3	CAZyme	other activity	1.81557543
47	GH158	CAZyme	other activity	4.46937638
47	GH3	CAZyme	other activity	2.25956221
47	phosphopyruvate hydratase	null	not GH	-0.68486980
47	pentapeptide repeat-containing protein	null	not GH	-0.34645041
47	fluoride efflux transporter CrcB	TC	not GH	-0.44980292
47	GH97	CAZyme	alpha(1-6)	-0.71259759
59	potassium/proton antiporter	TC	not GH	-0.27756527
59	long-chain fatty acid--CoA ligase	TC	not GH	0.44604707
59	GH97	CAZyme	alpha(1-6)	3.20590430
59	GH31	CAZyme	both	3.17990909
59	GH66	CAZyme	other activity	2.83289001

## Sheet: Bacteroides thetaiotaomicron
CGC id	dbcan annotation	Gene Type	GH activity	Fold change log2 (Raffinose/glucose)
36	MFS transporter	TC	not GH	4.53235387
36	GH32	CAZyme	alpha(1-2)	4.36741086
36	GH32	CAZyme	alpha(1-2)	4.43287384
36	DUF4960 domain-containing protein	null	not GH	4.53027687
36	RagB/SusD	null	not GH	4.30061949
36	TonB-dependent receptor	TC	not GH	4.28646777
36	aldose 1-epimerase family protein	null	not GH	-2.12421806
36	GH32	CAZyme	alpha(1-2)	4.09471071
36	TROVE domain-containing protein	null	not GH	-0.25048473
36	WYL domain-containing protein	null	not GH	-0.43991217
36	GH2	CAZyme	other activity	0.26170535
36	GH92	CAZyme	other activity	0.75807719
48	GH97	CAZyme	alpha(1-6)	4.20016213
48	GDSL-type esterase/lipase family protein	null	not GH	4.38840038
48	GH67	CAZyme	other activity	4.36509408
48	GH76	CAZyme	other activity	4.37506826
48	DUF4361 domain-containing protein	null	not GH	4.32238895
48	RagB/SusD	null	not GH	4.32469772
48	TonB-dependent receptor	TC	not GH	4.05062607
51	TonB-dependent receptor	TC	not GH	0.08246216
51	response regulator	TF	not GH	0.96941168
51	OmpA family protein	null	not GH	2.82564028
51	tyrosine-protein kinase family protein	TC	not GH	1.81669279
51	polysaccharide biosynthesis/export protein	null	not GH	2.29278175
51	GT4	CAZyme	not GH	3.77258950
51	GT0	CAZyme	not GH	2.68449817
51	GT4	CAZyme	not GH	2.27500705
51	hypothetical protein	null	not GH	2.36257008
51	GT2	CAZyme	not GH	3.16992500
51	GT14	CAZyme	not GH	1.83007500
51	GT14	CAZyme	not GH	2.32192809
51	GT32	CAZyme	not GH	2.42146377
51	GT8	CAZyme	not GH	2.50250034
51	GT2	CAZyme	not GH	1.89308480
51	serine acetyltransferase	null	not GH	2.45943162
51	GT2	CAZyme	not GH	2.00000000
51	lipopolysaccharide biosynthesis protein	TC	not GH	1.58496250
80	CBM58	CAZyme	not GH	3.91753784
80	GH13_36	CAZyme	other activity	3.91753784
80	DUF5115 domain-containing protein	null	not GH	3.90073837
80	SusF/SusE family outer membrane protein	null	not GH	4.26401952
80	SusD	TC	not GH	4.18532597
80	TonB-dependent receptor	TC	not GH	3.70043972
80	GH97	CAZyme	alpha(1-6)	3.38546718
80	GH13	CAZyme	alpha(1-2)	1.85526491
81	GH130	CAZyme	other activity	4.48641735
81	GH125	CAZyme	other activity	4.32282950
81	GH76	CAZyme	other activity	3.78026635
81	endonuclease/exonuclease/phosphatase family protein	null	not GH	2.70563756
81	GH92	CAZyme	other activity	4.62809254
81	Histidine Kinase regulation TF	TF	not GH	3.15200309
81	IPT/TIG domain-containing protein	null	not GH	4.26111918
81	TonB-dependent receptor	TC	not GH	4.46818431

## Sheet: Bacteroides xylanisolvens
CGC id	dbcan annotation	Gene Type	GH activity	Fold change log2 (Raffinose/glucose)
2	SLC13 family permease	TC	not GH	0.12940389
2	histidine-type phosphatase	null	not GH	2.13213540
2	response regulator	TF	not GH	1.18334552
2	GH20	CAZyme	other activity	1.38565369
2	GH5_13	CAZyme	other activity	0.77760758
2	GT51	CAZyme	not GH	-0.33350189
2	leucine-rich repeat domain-containing protein	null	not GH	-0.86813455
2	C4-dicarboxylate transporter DcuC	TC	not GH	-0.17642657
2	cation:proton antiporter	TC	not GH	0.96191282
2	patatin family protein	null	not GH	0.44259063
2	WYL domain-containing protein	null	not GH	-0.37516041
2	GH32	CAZyme	alpha(1-2)	3.41999847
2	aldose 1-epimerase family protein	null	not GH	-1.27323572
2	TonB-dependent receptor	TC	not GH	2.42402628
2	GH32	CAZyme	alpha(1-2)	3.07237720
2	MFS transporter	TC	not GH	3.75846437
2	GH18	CAZyme	other activity	0.06054154
2	DUF1735 and LamG domain-containing protein	null	not GH	2.61470984
2	glycoside hydrolase family 18	null	not GH	0.84799691
2	SusD/RagB	TC	not GH	1.88582898
2	TonB-dependent receptor	TC	not GH	1.28652276
2	chromate transporter	TC	not GH	-0.21412481
2	chromate transporter	TC	not GH	0.10691520
2	GH95	CAZyme	other activity	0.44318854
2	TonB-dependent receptor	TC	not GH	0.51937416
2	RagB/SusD	TC	not GH	0.11103131
2	GH92	CAZyme	other activity	-0.84026673
2	GH92	CAZyme	other activity	-0.39204001
2	basic secretory family protein	null	not GH	-0.39344321
2	GH92	CAZyme	other activity	-0.27572116
2	GH97	CAZyme	alpha(1-6)	-0.03685741
2	LytTR family DNA-binding	TF	not GH	0.35049725
2	histidine kinase	TC	not GH	0.28430302
2	Efflux RND transporter	TC	not GH	0.14809864
2	CusA/CzcA family heavy metal transporter	TC	not GH	-0.05444778
4	TonB-dependent receptor	TC	not GH	0.53902622
4	RagB/SusD	null	not GH	0.64711898
4	sulfatase	null	not GH	0.65207670
4	GH20	CAZyme	other activity	1.15200309
4	GH2	CAZyme	other activity	1.24663997
4	GH29	CAZyme	other activity	3.81057163
4	mechanosensitive ion channel	TC	not GH	1.45599417
4	carboxypeptidase	TC	not GH	0.28950662
4	hypothetical protein	null	not GH	0.02326978
4	GH3	CAZyme	other activity	0.75383941
4	PKD domain-containing protein	null	not GH	0.51245000
4	GH33	CAZyme	other activity	0.78849589
4	RagB/SusD	TC	not GH	1.12199052
4	TonB-dependent receptor	TC	not GH	1.21359547
4	MFS transporter	TC	not GH	0.84799691
4	GH33	CAZyme	other activity	0.21501289
4	Efflux RND transporter	TC	not GH	-0.48622868
4	Efflux RND transporter	TC	not GH	-0.92535459
4	HCTS	TF	not GH	-0.20880723
4	GH92	CAZyme	other activity	4.12553088
4	GH92	CAZyme	other activity	3.22924609
4	FecR domain-containing protein	STP	not GH	3.48072035
4	sigma-70 factor	TF	not GH	0.02914635
4	GH92	CAZyme	other activity	0.39854938
4	alanine--tRNA ligase	null	not GH	-0.95786664
4	Metallo endopeptidase	TC	not GH	-0.43579100
28	GH144	CAZyme	other activity	1.87439190
28	GH3	CAZyme	other activity	2.17589623
28	RagB/SusD	null	not GH	2.21749399
28	TonB-dependent receptor	TC	not GH	2.24824583
28	GH141	CAZyme	other activity	-0.38660909
28	GH31	CAZyme	both	0.60572106
28	corrinoid protein	STP	not GH	0.18555565
28	Sodium transporter	TC	not GH	0.66296501
33	iron-sulfur cluster assembly protein	null	not GH	0.91593574
33	UDP-2,3-diacylglucosamine diphosphatase	null	not GH	-0.01722641
33	GH97	CAZyme	alpha(1-6)	3.40599236
33	GH13	CAZyme	alpha(1-2)	2.58496250
33	GT51	CAZyme	not GH	-0.11900107
33	OmpA family protein	TC	not GH	0.46231477
33	MATE family efflux transporter	TC	not GH	-0.86001228
33	GDSL-type esterase/lipase family protein	null	not GH	-0.41205364
33	histidine kinase sensor proteins	STP	not GH	-0.61667136
33	Translation regulator protein EttA	TC	not GH	-0.63191043
35	AMP-binding protein	TC	not GH	-0.13795125
35	GH18	CAZyme	other activity	2.65535183
35	SusD/RagB	TC	not GH	2.61546459
35	TonB-dependent receptor	TC	not GH	2.39384328
35	site-specific integrase	null	not GH	0.25656491
35	SusC/RagA	TC	not GH	3.84767882
35	SusD/RagB	TC	not GH	4.35314683
35	glycoside hydrolase family 18	null	not GH	4.08746284
35	DUF1735 and LamG domain-containing protein	null	not GH	3.47665069
35	GH163	CAZyme	other activity	3.93859946
35	MFS transporter	null	not GH	2.13289427
35	GH130	CAZyme	other activity	2.19387973
35	GH92	CAZyme	other activity	2.46754934
35	PL1_2	CAZyme	not GH	-0.36036041
35	DUF3826 domain-containing protein	null	not GH	-0.69621925
35	GH43_18	CAZyme	other activity	0.31410859
35	GH142	CAZyme	other activity	0.55458885
35	GH143	CAZyme	other activity	0.55458885
35	GH78	CAZyme	other activity	-0.22741050
35	GH28	CAZyme	other activity	0.07431832
35	CE19	CAZyme	not GH	-0.32820654
44	cytochrome c biogenesis protein CcsA	TC	not GH	0.62803122
44	GH20	CAZyme	other activity	2.43190094
44	cation diffusion facilitator family transporter	TC	not GH	0.14284112

## Sheet: Bifidobacterium catenulatum
CGC id	dbcan annotation	Gene Type	GH activity	Fold change log2 (Raffinose/glucose)
1	GH13	CAZyme	alpha(1-2)	2.559957274
1	MFS transporter	TC	not GH	-2.830718915
1	MFS transporter	TC	not GH	-1.867311957
2	ABC transporter	TC	not GH	1.125127387
2	ABC transporter	TC	not GH	1.020858605
2	GH127	CAZyme	other activity	0.959547956
2	GH121	CAZyme	other activity	2.559827805
7	ABC transporter	TC	not GH	0.351259016
7	ABC transporter	TC	not GH	-1.080609170
7	ABC transporter	TC	not GH	-1.227456736
7	ABC transporter	TC	not GH	-1.188026808
7	ABC transporter	TC	not GH	-0.780554863
7	glutamine--F-6-P transaminase	STP	not GH	0.958228040
7	pseudouridine synthase	null	not GH	-0.232834168
7	serine/threonine transporter SstT	TC	not GH	-0.248623963
7	LacI family TF	TF	not GH	-0.369980224
7	ABC transporter	TC	not GH	0.194728392
7	ABC transporter	TC	not GH	1.150416843
7	GH42	CAZyme	other activity	1.604622777
7	GH51	CAZyme	other activity	-0.797159155
7	extracellular solute-binding protein	TC	not GH	0.371968777
7	ABC transporter	TC	not GH	-0.328036904
7	type III pantothenate kinase	null	not GH	-1.014121108
7	cysteine ligase CoaBC	null	not GH	-1.219944063
7	ABC transporter	TC	not GH	-1.228423764
7	ABC transporter	TC	not GH	0.658963082
7	ABC transporter	TC	not GH	0.163498732
7	ABC transporter	TC	not GH	1.000000000
7	ABC transporter	TC	not GH	1.759865996
7	pyridoxal-phosphate dependent enzyme	STP	not GH	1.146139388
7	cystathionine gamma-synthase	null	not GH	0.800230488
7	DNA helicase RecQ	TC	not GH	0.562956765
7	S-ribosylhomocysteine lyase	null	not GH	-1.485829309
7	GNAT family N-acetyltransferase	null	not GH	-0.619328114
7	amino acid permease	TC	not GH	-1.824681740
7	alanine racemase	null	not GH	1.272804197
7	DNA primase	null	not GH	0.157068741
7	anion transporter	TC	not GH	-0.424497829
7	Protéine de résistance à la famille tétracyclines TetM/TetW/TetO/TetS	null	not GH	-0.810729649
7	GNAT family N-acetyltransferase	null	not GH	0.438324352
7	ABC transporter	TC	not GH	-1.198287225
7	ABC transporter	TC	not GH	-1.331843564
7	ABC transporter	TC	not GH	-1.062194762
7	ABC transporter	TC	not GH	-1.295775807
7	GH36	CAZyme	alpha(1-6)	0.389411692
7	LacI family TF	TF	not GH	1.445340259
7	ABC transporter	TC	not GH	1.876851769
7	ABC transporter	TC	not GH	1.140862536
7	ABC transporter	TC	not GH	1.468148836
7	GH127	CAZyme	other activity	2.351711564
7	CBM35	CAZyme	not GH	0.937264245
7	GH39	CAZyme	other activity	0.937264245
7	MFS transporter	TC	not GH	0.856635825
7	ABC transporter	TC	not GH	-0.691877705
7	ABC transporter	TC	not GH	-0.862496476
7	ABC transporter	TC	not GH	-1.560714954
11	CBM48	CAZyme	not GH	2.365392920
11	GH13	CAZyme	alpha(1-2)	2.365392920
11	CarD family transcriptional regulator	null	not GH	0.353951178
11	cyclodiphosphate synthase	null	not GH	1.279423366
11	ABC transporter	TC	not GH	-2.609415544
11	ABC transporter	TC	not GH	-1.879617665
14	MFS transporter	TC	not GH	1.431143208
14	GH32	CAZyme	alpha(1-2)	2.139142445
14	ABC transporter	TC	not GH	0.182133488
14	ABC transporter	TC	not GH	-0.982388984
16	GH5	CAZyme	other activity	1.495847335
16	GH43	CAZyme	other activity	2.541902864
16	GH5	CAZyme	other activity	2.311905114
16	GH51	CAZyme	other activity	-0.008592107
16	MFS transporter	TC	not GH	2.811294024
16	TetR/AcrR family TF	STP	not GH	-2.000000000
16	GH30	CAZyme	other activity	2.819417439
16	MFS transporter	TC	not GH	3.334849065
16	TetR/AcrR family TF	STP	not GH	-1.557995453
16	GH42	CAZyme	other activity	1.124790089
26	GH13	CAZyme	alpha(1-2)	1.836073739
26	ABC transporter	TC	not GH	2.301750213
26	ABC transporter	TC	not GH	1.830074999
26	ABC transporter	TC	not GH	2.697591356
26	ROK family protein	null	not GH	-0.515800476
26	GH36	CAZyme	alpha(1-6)	2.064305735
26	nucleoside deaminase	null	not GH	-0.249027548
26	Sodium transporter	TC	not GH	0.250360576
27	GH3	CAZyme	other activity	1.171818551
27	phosphatase PAP2 family protein	null	not GH	0.062446355
27	GNAT family N-acetyltransferase	null	not GH	-0.341036918
27	ABC transporter	TC	not GH	-1.600873019
27	ABC transporter	null	not GH	-1.165595831
27	ABC transporter	null	not GH	-1.021842886
27	Cation symporter	TC	not GH	0.915400165
27	GH2	CAZyme	other activity	2.296864264

## Sheet: Bifidobacterium adolescentis
CGC id	dbcan annotation	Gene Type	GH activity	Fold change log2 (Raffinose/glucose)
1	GH13	CAZyme	alpha(1-2)	5.32075829
1	MFS transporter	null	not GH	2.11617501
1	MFS transporter	TC	not GH	-1.47958079
4	GT4	CAZyme	not GH	2.08126738
4	exopolysaccharide Pel transporter PelG	TC	not GH	2.29184676
17	ABC transporter	TC	not GH	-0.42067776
17	ABC transporter	TC	not GH	-0.03291462
17	MarR family TF	TF	not GH	0.22826899
17	GH3	CAZyme	other activity	1.52093033

## Sheet: Roseburia intestinalis
CGC id	dbcan annotation	Gene Type	GH activity	Fold change log2 (Raffinose/glucose)	CAZY_sub	activity
32	GH112	CAZyme	other activity	-0.1979394
32	extracellular solute-binding protein	TC	not GH	0.7020019
32	ABC transporter	TC	not GH	0.6951454
32	ABC transporter	TC	not GH	0.5058909
32	hypothetical protein	null	not GH	0.4288433
32	GH136	CAZyme	other activity	1.6401680
56	GH36	CAZyme	alpha(1-6)	2.7556357
56	GH13	CAZyme	alpha(1-2)	3.0137637
56	LacI family TF	TF	not GH	4.1012949
56	GH32	CAZyme	alpha(1-2)	3.2322595
56	GH13	CAZyme	alpha(1-2)	2.6910850
56	ABC transporter	TC	not GH	6.5204222
56	ABC transporter	TC	not GH	6.8092858
56	ABC transporter	null	not GH	7.1977918
56	CBM22	CAZyme	not GH	-0.1744977
56	CBM86	CAZyme	not GH	-0.1744977
56	CBM9	CAZyme	not GH	-0.1744977
56	GH10	CAZyme	other activity	-0.1744977
56	GH53	CAZyme	other activity	-2.3465901
56	methyl-accepting chemotaxis protein	STP	not GH	0.9979717
56	30S ribosomal protein S18	null	not GH	-0.7566786
56	single-stranded DNA-binding protein	TC	not GH	-0.9548306
21
22

## Sheet: Subdoligranulum variabile
CGC id	dbcan annotation	Gene Type	GH activity	Fold change log2 (Raffinose/glucose)	CAZY_sub
1	GT35	CAZyme	not GH	1.92072950
1	ABC transporter	TC	not GH	2.51914253
1	ABC transporter	TC	not GH	2.53893397
1	ABC transporter	TC	not GH	1.64925618
1	LacI family TF	TF	not GH	1.45460357
1	GH77	CAZyme	other activity	1.51315807
1	MobA/MobL family protein	TC	not GH	-1.04532399
1	GT11	CAZyme	not GH	0.53488563
1	glycosyltransferase	null	not GH	0.41136496
1	oligosaccharide flippase family protein	TC	not GH	0.68586326
1	GT0	CAZyme	not GH	0.50542777
1	nucleotide sugar dehydrogenase	null	not GH	0.41565906
1	sugar transferase	TC	not GH	0.07266005
1	GT4	CAZyme	not GH	0.15055968
1	polysaccharide deacetylase family protein	null	not GH	-0.02690418
1	GT4	CAZyme	not GH	-0.14140358
1	glycosyltransferase	null	not GH	-0.23057453
1	sugar transferase	TC	not GH	0.05797007
1	GT4	CAZyme	not GH	0.10097765
1	EpsG family protein	TC	not GH	0.36653183
8	GT2	CAZyme	not GH	1.68521044
8	ABC transporter	TC	not GH	1.62925925
8	ABC transporter	TC	not GH	1.67755583
29	ABC transporter	TC	not GH	7.20626968
29	ABC transporter	TC	not GH	4.37002686
29	ABC transporter	TC	not GH	4.55780336
29	GH36	CAZyme	alpha(1-6)	3.72128616
29	GH13	CAZyme	alpha(1-2)	3.53094197
29	GH2	CAZyme	other activity	0.06842753
29	hypothetical protein	null	not GH	-0.92712112
29	PBSX family phage terminase large subunit	null	not GH	-0.90030305
29	DUF6198 family protein	TC	not GH	-1.07591498
29	peptidoglycan DD-metalloendopeptidase	TC	not GH	-1.23926950
32
33

## Sheet: Agathobacter rectalis
CGC id	dbcan annotation	Gene Type	GH activity	Fold change log2 (Raffinose/glucose)
6	ABC transporter	TC	not GH	-0.46504507
6	ABC transporter	TC	not GH	-0.54051834
6	response regulator	TF	not GH	-0.30133416
6	histidine kinase	TC	not GH	-0.25693875
6	SBP	STP	not GH	-0.09833792
6	ABC transporter	TC	not GH	-0.15672550
6	AraC family TF	TF	not GH	0.05062607
6	extracellular solute-binding protein	TC	not GH	5.08778796
6	ABC transporter	TC	not GH	5.42602336
6	ABC transporter	TC	not GH	3.91756195
6	GH36	CAZyme	alpha(1-6)	3.49700154
6	GH13	CAZyme	alpha(1-2)	3.67414555
6	AAA family ATPase	null	not GH	0.29891144
6	DNA-deoxyinosine glycosylase	null	not GH	-0.55733138
6	MATE transporter	TC	not GH	-0.35230174
6	LacI family TF	TF	not GH	-0.68577216
6	extracellular solute-binding protein	TC	not GH	0.06396306
6	ABC transporter	TC	not GH	-0.28867629
6	ABC transporter	TC	not GH	0.00000000
6	GH31	CAZyme	both	-0.29636125
6	GH31	CAZyme	both	0.16385281
6	exodeoxyribonuclease III	null	not GH	0.65025396
6	AAA family ATPase	null	not GH	0.92683359
6	MATE transporter	TC	not GH	0.22878352
13	GH94	CAZyme	other activity	2.57621003
13	LacI family TF	TF	not GH	2.53276629
13	ABC transporter	null	not GH	2.20280683
13	ABC transporter	TC	not GH	2.62271742
13	ABC transporter	TC	not GH	2.50779464
